# Supplementary material for: Drosophila Toxicogenomics: genetic variation and sexual dimorphism in susceptibility to 4-Methylimidazole
Source: Hum Genomics. 2024 Nov 4;18:119. doi: 10.1186/s40246-024-00689-3 (PMC11533318; doi:10.1186/s40246-024-00689-3)
Supplement: Supplementary file 7 — Supplementary Material 7 [file 40246_2024_689_MOESM7_ESM.xlsx]

## Sheet: Additional File 1
Additional File 1. DGRP3 lines used in this study.
DGRP3 Line ID
RP-0002
RP-0012
RP-0015
RP-0022
RP-0024
RP-0029
RP-0032
RP-0033
RP-0038
RP-0051
RP-0054
RP-0058
RP-0061
RP-0064
RP-0072
RP-0075
RP-0079
RP-0098
RP-0104
RP-0106
RP-0114
RP-0116
RP-0118
RP-0122
RP-0143
RP-0144
RP-0169
RP-0185
RP-0186
RP-0187
RP-0190
RP-0202
RP-0215
RP-0221
RP-0227
RP-0231
RP-0248
RP-0249
RP-0252
RP-0256
RP-0257
RP-0269
RP-0271
RP-0272
RP-0276
RP-0278
RP-0284
RP-0285
RP-0289
RP-0292
RP-0303
RP-0305
RP-0314
RP-0317
RP-0326
RP-0328
RP-0334
RP-0336
RP-0356
RP-0365
RP-0367
RP-0373
RP-0386
RP-0392
RP-0396
RP-0398
RP-0407
RP-0429
RP-0432
RP-0433
RP-0434
RP-0446
RP-0447
RP-0448
RP-0457
RP-0463
RP-0466
RP-0469
RP-0471
RP-0474
RP-0475
RP-0476
RP-0479
RP-0480
RP-0490
RP-0493
RP-0501
RP-0504
RP-0505
RP-0514
RP-0515
RP-0521
RP-0523
RP-0525
RP-0538
RP-0543
RP-0549
RP-0556
RP-0561
RP-0562
RP-0565
RP-0570
RP-0579
RP-0582
RP-0584
RP-0587
RP-0590
RP-0603
RP-0609
RP-0611
RP-0615
RP-0622
RP-0630
RP-0634
RP-0637
RP-0641
RP-0642
RP-0643
RP-0646
RP-0658
RP-0659
RP-0661
RP-0665
RP-0669
RP-0674
RP-0680
RP-0696
RP-0697
RP-0698
RP-0709
RP-0723
RP-0732
RP-0737
RP-0744
RP-0752
RP-0756
RP-0766
RP-0768
RP-0777
RP-0785
RP-0790
RP-0791
RP-0793
RP-0805
RP-0817
RP-0844
RP-0850
RP-0859
RP-0860
RP-0868
RP-0873
RP-0874
RP-0875
RP-0878
RP-0893
RP-0894
RP-0895
RP-0906
RP-0917
RP-0920
RP-0922
RP-0923
RP-0937
RP-0941
RP-0942
RP-0944
RP-0946
RP-0947
RP-0953
RP-0964
RP-0971
RP-0976
RP-0981
RP-1002
RP-1014
RP-1032
RP-1033
RP-1042
RP-1055
RP-1061
RP-1074
RP-1114
RP-1126
RP-1128
RP-1134
RP-1142
RP-1145
RP-1170
RP-1193
RP-1196
RP-1200
RP-1204
RP-1214
RP-1216
RP-1221
RP-1225
RP-1230
RP-1232
RP-1238
RP-1249
RP-1258
RP-1259
RP-1271
RP-1272
