# Supplementary material for: Drosophila Toxicogenomics: genetic variation and sexual dimorphism in susceptibility to 4-Methylimidazole
Source: Hum Genomics. 2024 Nov 4;18:119. doi: 10.1186/s40246-024-00689-3 (PMC11533318; doi:10.1186/s40246-024-00689-3)
Supplement: Supplementary file 8 — Supplementary Material 8 [file 40246_2024_689_MOESM8_ESM.xlsx]

## Sheet: Additional File 2A
Raw Data for CSB Range-Finding
Concentration (mM)	Sex	Replicate	Total Number Flies	Number Alive	Number Dead	Survival Proportion
0	F	4	19	19	0	1
0	F	1	18	17	1	0.944444
0	F	3	19	19	0	1
0	F	2	19	19	0	1
3	F	2	19	19	0	1
3	F	3	20	20	0	1
3	F	1	19	19	0	1
3	F	4	20	20	0	1
10	F	1	19	19	0	1
10	F	4	20	20	0	1
10	F	3	20	20	0	1
10	F	2	19	19	0	1
30	F	1	19	15	4	0.789474
30	F	4	18	9	9	0.5
30	F	2	17	5	12	0.294118
30	F	3	20	12	8	0.6
60	F	3	20	3	17	0.15
60	F	4	19	6	13	0.315789
60	F	1	20	0	20	0
60	F	2	20	4	16	0.2
0	M	2	15	15	0	1
0	M	1	19	19	0	1
0	M	3	20	20	0	1
0	M	4	20	20	0	1
3	M	2	17	17	0	1
3	M	4	19	19	0	1
3	M	3	20	20	0	1
3	M	1	20	20	0	1
10	M	4	20	15	5	0.75
10	M	1	20	18	2	0.9
10	M	2	19	15	4	0.789474
10	M	3	20	16	4	0.8
12.5	M	1	17	14	3	0.823529
12.5	M	2	20	17	3	0.85
12.5	M	3	18	12	6	0.666667
12.5	M	4	20	14	6	0.7
15	M	1	19	10	9	0.526316
15	M	2	19	7	12	0.368421
15	M	3	18	12	6	0.666667
15	M	4	18	14	4	0.777778
17.5	M	1	20	8	12	0.4
17.5	M	2	19	6	13	0.315789
17.5	M	3	19	3	16	0.157895
17.5	M	4	19	5	14	0.263158
20	M	1	16	0	16	0
20	M	2	20	0	20	0
20	M	3	17	0	17	0
30	M	1	19	0	19	0
30	M	2	20	0	20	0
30	M	4	19	0	19	0
30	M	3	19	1	18	0.0526316
60	M	1	20	0	20	0
60	M	2	18	0	18	0
60	M	3	20	0	20	0
60	M	4	18	0	18	0

## Sheet: Additional File 2B
CSB Range-Finding
Concentration (mM)	Female Mean SP	Female Standard Error	Number of females	Male Mean SP	Male Standard Error	Number of Males
0	0.986111	0.0135134	75	1	0	74
3	1	0	78	1	0	76
10	1	0	78	0.809868	0.044149	79
30	0.545898	0.0578784	74	0.0131579	0.0129859	77
60	0.166447	0.0419075	79	0	0	76
20				0	0	75
12.5				0.760049	0.0493119	74
15				0.584795	0.0572819	77
17.5				0.284211	0.0514005	53
