# Supplementary material for: Drosophila Toxicogenomics: genetic variation and sexual dimorphism in susceptibility to 4-Methylimidazole
Source: Hum Genomics. 2024 Nov 4;18:119. doi: 10.1186/s40246-024-00689-3 (PMC11533318; doi:10.1186/s40246-024-00689-3)
Supplement: Supplementary file 9 — Supplementary Material 9 [file 40246_2024_689_MOESM9_ESM.xlsx]

## Sheet: Additional File 3A
Raw Data for DGRP2 Range-Finding
Concentration (mM)	DGRP2 Line	Sex	Replicate	Total Number Flies	Number Alive	Number Dead	Survival Proportion
15	DGRP-129	F	1	17	17	0	1
15	DGRP-129	F	2	20	20	0	1
15	DGRP-129	F	3	18	18	0	1
15	DGRP-129	F	4	19	19	0	1
30	DGRP-129	F	1	19	18	1	0.947368
30	DGRP-129	F	2	17	16	1	0.941176
30	DGRP-129	F	3	18	18	0	1
30	DGRP-129	F	4	18	16	2	0.888889
15	DGRP-195	F	1	20	20	0	1
15	DGRP-195	F	2	20	19	1	0.95
15	DGRP-195	F	3	22	22	0	1
15	DGRP-195	F	4	17	16	1	0.941176
30	DGRP-195	F	1	20	7	13	0.35
30	DGRP-195	F	2	20	9	11	0.45
30	DGRP-195	F	3	19	15	4	0.789474
30	DGRP-195	F	4	20	13	7	0.65
15	DGRP-217	F	1	19	19	0	1
15	DGRP-217	F	2	18	18	0	1
15	DGRP-217	F	3	18	16	2	0.888889
15	DGRP-217	F	4	16	15	1	0.9375
30	DGRP-217	F	1	18	17	1	0.944444
30	DGRP-217	F	2	17	16	1	0.941176
30	DGRP-217	F	3	20	17	3	0.85
30	DGRP-217	F	4	19	19	0	1
15	DGRP-228	F	1	20	16	4	0.8
15	DGRP-228	F	2	18	18	0	1
15	DGRP-228	F	3	19	18	1	0.947368
15	DGRP-228	F	4	19	18	1	0.947368
30	DGRP-228	F	1	20	18	2	0.9
30	DGRP-228	F	2	16	14	2	0.875
30	DGRP-228	F	3	18	15	3	0.833333
30	DGRP-228	F	4	18	14	4	0.777778
15	DGRP-367	F	1	19	18	1	0.947368
15	DGRP-367	F	2	18	13	5	0.722222
15	DGRP-367	F	3	20	14	6	0.7
15	DGRP-367	F	4	19	7	12	0.368421
30	DGRP-367	F	1	17	2	15	0.117647
30	DGRP-367	F	2	18	3	15	0.166667
30	DGRP-367	F	3	18	0	18	0
30	DGRP-367	F	4	20	4	16	0.2
15	DGRP-371	F	1	17	16	1	0.941176
15	DGRP-371	F	2	17	15	3	0.882353
15	DGRP-371	F	3	15	12	3	0.8
15	DGRP-371	F	4	18	17	1	0.944444
30	DGRP-371	F	1	12	0	12	0
30	DGRP-371	F	2	18	0	18	0
30	DGRP-371	F	3	18	2	16	0.111111
30	DGRP-371	F	4	19	0	19	0
15	DGRP-41	F	1	17	15	2	0.882353
15	DGRP-41	F	2	20	18	2	0.9
15	DGRP-41	F	3	19	16	3	0.842105
15	DGRP-41	F	4	17	14	3	0.823529
30	DGRP-41	F	1	18	5	13	0.277778
30	DGRP-41	F	2	20	5	15	0.25
30	DGRP-41	F	3	19	5	14	0.263158
30	DGRP-41	F	4	19	8	11	0.421053
15	DGRP-491	F	1	20	20	0	1
15	DGRP-491	F	2	18	17	1	0.944444
15	DGRP-491	F	3	20	20	0	1
15	DGRP-491	F	4	18	17	1	0.944444
30	DGRP-491	F	1	20	11	9	0.55
30	DGRP-491	F	2	18	13	5	0.722222
30	DGRP-491	F	3	20	12	8	0.6
30	DGRP-491	F	4	18	12	6	0.666667
15	DGRP-508	F	4	16	6	10	0.375
15	DGRP-508	F	3	18	5	13	0.277778
15	DGRP-508	F	2	15	9	6	0.6
15	DGRP-508	F	1	20	14	6	0.7
30	DGRP-508	F	1	20	1	19	0.05
30	DGRP-508	F	2	18	1	17	0.0555556
30	DGRP-508	F	3	18	1	17	0.0555556
30	DGRP-508	F	4	18	1	17	0.0555556
15	DGRP-59	F	4	16	5	11	0.3125
15	DGRP-59	F	3	15	5	10	0.333333
15	DGRP-59	F	2	18	5	13	0.277778
15	DGRP-59	F	1	17	9	8	0.529412
30	DGRP-59	F	1	14	0	14	0
30	DGRP-59	F	2	17	0	17	0
30	DGRP-59	F	3	14	0	14	0
30	DGRP-59	F	4	16	0	16	0
15	DGRP-799	F	1	19	15	4	0.789474
15	DGRP-799	F	2	20	19	1	0.95
15	DGRP-799	F	3	18	16	2	0.888889
15	DGRP-799	F	4	17	16	1	0.941176
30	DGRP-799	F	1	17	4	13	0.235294
30	DGRP-799	F	2	13	10	3	0.769231
30	DGRP-799	F	3	16	6	10	0.375
30	DGRP-799	F	4	18	9	9	0.5
15	DGRP-808	F	1	20	18	2	0.9
15	DGRP-808	F	2	17	15	2	0.882353
15	DGRP-808	F	3	19	18	1	0.947368
15	DGRP-808	F	4	19	18	1	0.947368
30	DGRP-808	F	1	17	2	15	0.117647
30	DGRP-808	F	2	17	10	7	0.588235
30	DGRP-808	F	3	14	2	12	0.142857
30	DGRP-808	F	4	17	4	13	0.235294
15	DGRP-83	F	1	14	2	12	0.142857
15	DGRP-83	F	2	15	5	10	0.333333
15	DGRP-83	F	3	19	7	12	0.368421
15	DGRP-83	F	4	20	3	17	0.15
30	DGRP-83	F	1	15	0	15	0
30	DGRP-83	F	2	18	1	17	0.0555556
30	DGRP-83	F	3	13	0	13	0
30	DGRP-83	F	4	16	1	15	0.0625
15	DGRP-900	F	1	20	20	0	1
15	DGRP-900	F	2	18	6	12	0.333333
15	DGRP-900	F	3	15	10	5	0.666667
15	DGRP-900	F	4	19	17	2	0.894737
30	DGRP-900	F	1	19	6	13	0.315789
30	DGRP-900	F	2	13	0	13	0
30	DGRP-900	F	3	20	4	16	0.2
30	DGRP-900	F	4	19	4	15	0.210526
15	DGRP-129	M	4	18	17	1	0.944444
15	DGRP-129	M	3	19	19	0	1
15	DGRP-129	M	2	19	19	0	1
15	DGRP-129	M	1	17	12	5	0.705882
30	DGRP-129	M	1	18	2	16	0.111111
30	DGRP-129	M	2	19	5	14	0.263158
30	DGRP-129	M	3	17	1	16	0.0588235
30	DGRP-129	M	4	19	2	17	0.105263
15	DGRP-195	M	1	17	16	1	0.941176
15	DGRP-195	M	2	19	17	2	0.894737
15	DGRP-195	M	3	20	10	10	0.5
15	DGRP-195	M	4	19	17	2	0.894737
30	DGRP-195	M	1	20	0	20	0
30	DGRP-195	M	2	18	0	18	0
30	DGRP-195	M	3	19	0	19	0
30	DGRP-195	M	4	19	0	19	0
15	DGRP-217	M	1	19	9	10	0.473684
15	DGRP-217	M	2	16	5	11	0.3125
15	DGRP-217	M	3	20	10	10	0.5
15	DGRP-217	M	4	20	13	7	0.65
30	DGRP-217	M	1	16	0	16	0
30	DGRP-217	M	2	20	1	19	0.05
30	DGRP-217	M	3	18	0	18	0
30	DGRP-217	M	4	17	0	17	0
15	DGRP-228	M	4	18	11	7	0.611111
15	DGRP-228	M	3	19	15	4	0.789474
15	DGRP-228	M	2	18	10	8	0.555556
15	DGRP-228	M	1	20	14	6	0.7
30	DGRP-228	M	1	18	0	18	0
30	DGRP-228	M	2	18	0	18	0
30	DGRP-228	M	3	15	0	15	0
30	DGRP-228	M	4	16	0	16	0
15	DGRP-367	M	1	20	8	12	0.4
15	DGRP-367	M	2	20	3	17	0.15
15	DGRP-367	M	3	20	0	20	0
15	DGRP-367	M	4	20	2	18	0.1
30	DGRP-367	M	1	16	0	16	0
30	DGRP-367	M	2	17	0	17	0
30	DGRP-367	M	3	18	0	18	0
30	DGRP-367	M	4	18	0	18	0
15	DGRP-371	M	1	19	9	10	0.473684
15	DGRP-371	M	2	20	7	13	0.35
15	DGRP-371	M	3	17	4	13	0.235294
15	DGRP-371	M	4	16	2	14	0.125
30	DGRP-371	M	1	19	0	19	0
30	DGRP-371	M	2	19	0	19	0
30	DGRP-371	M	3	19	0	19	0
30	DGRP-371	M	4	20	0	20	0
15	DGRP-41	M	1	19	10	9	0.526316
15	DGRP-41	M	2	20	12	8	0.6
15	DGRP-41	M	3	18	11	7	0.611111
15	DGRP-41	M	4	19	11	8	0.578947
30	DGRP-41	M	1	17	0	17	0
30	DGRP-41	M	2	19	0	19	0
30	DGRP-41	M	3	20	0	20	0
30	DGRP-41	M	4	19	3	16	0.157895
15	DGRP-491	M	1	20	17	3	0.85
15	DGRP-491	M	2	20	15	5	0.75
15	DGRP-491	M	3	18	14	4	0.777778
15	DGRP-491	M	4	20	14	6	0.7
30	DGRP-491	M	1	19	8	11	0.421053
30	DGRP-491	M	2	20	4	16	0.2
30	DGRP-491	M	3	18	0	18	0
30	DGRP-491	M	4	18	2	16	0.111111
15	DGRP-508	M	1	10	0	10	0
15	DGRP-508	M	2	19	1	18	0.0526316
15	DGRP-508	M	3	18	2	16	0.111111
15	DGRP-508	M	4	19	9	10	0.473684
30	DGRP-508	M	1	19	0	19	0
30	DGRP-508	M	2	16	0	16	0
30	DGRP-508	M	3	17	0	17	0
30	DGRP-508	M	4	20	0	20	0
15	DGRP-59	M	4	20	3	17	0.15
15	DGRP-59	M	3	14	0	14	0
15	DGRP-59	M	2	17	0	17	0
15	DGRP-59	M	1	11	0	11	0
30	DGRP-59	M	1	16	0	16	0
30	DGRP-59	M	2	12	0	12	0
30	DGRP-59	M	3	15	0	15	0
30	DGRP-59	M	4	16	0	16	0
15	DGRP-799	M	1	18	16	2	0.888889
15	DGRP-799	M	2	17	13	4	0.764706
15	DGRP-799	M	3	19	15	4	0.789474
15	DGRP-799	M	4	17	6	11	0.352941
30	DGRP-799	M	1	16	0	16	0
30	DGRP-799	M	2	18	0	18	0
30	DGRP-799	M	3	15	0	15	0
30	DGRP-799	M	4	19	0	19	0
15	DGRP-808	M	1	20	13	7	0.65
15	DGRP-808	M	2	18	14	4	0.777778
15	DGRP-808	M	3	20	14	6	0.7
15	DGRP-808	M	4	18	9	9	0.5
30	DGRP-808	M	1	18	1	18	0.0555556
30	DGRP-808	M	2	18	0	18	0
30	DGRP-808	M	3	19	0	19	0
30	DGRP-808	M	4	18	0	18	0
15	DGRP-83	M	1	18	0	18	0
15	DGRP-83	M	2	20	2	18	0.1
15	DGRP-83	M	3	19	2	17	0.105263
15	DGRP-83	M	4	17	0	17	0
30	DGRP-83	M	1	16	0	16	0
30	DGRP-83	M	2	16	0	16	0
30	DGRP-83	M	3	17	0	17	0
30	DGRP-83	M	4	18	0	18	0
15	DGRP-900	M	1	17	4	13	0.235294
15	DGRP-900	M	2	19	2	17	0.105263
15	DGRP-900	M	3	20	13	7	0.65
15	DGRP-900	M	4	20	0	20	0
30	DGRP-900	M	1	17	0	17	0
30	DGRP-900	M	2	17	1	16	0.0588235
30	DGRP-900	M	3	16	0	16	0
30	DGRP-900	M	4	17	1	16	0.0588235

## Sheet: Additonal File 3B
DGRP2 Range-Finding
Concentration (mM)	DGRP2 Line	Female Mean SP	Female Standard Error	Number Females	Male Mean SP	Male Standard Error	Number of Males
15	DGRP-129	1	0	74	0.912582	0.0330579	73
30	DGRP-129	0.944358	0.0270148	72	0.134589	0.0399443	73
15	DGRP-195	0.972794	0.0183033	79	0.807663	0.045511	75
30	DGRP-195	0.559868	0.0558497	79	0	0	76
15	DGRP-217	0.956597	0.0241821	71	0.484046	0.0577056	75
30	DGRP-217	0.933905	0.0288815	74	0.0125	0.0131854	71
15	DGRP-228	0.923684	0.0304552	76	0.664035	0.0545396	75
30	DGRP-228	0.846528	0.0424785	72	0	0	67
15	DGRP-367	0.684503	0.0533063	76	0.1625	0.0412453	80
30	DGRP-367	0.121078	0.038181	73	0	0	69
15	DGRP-371	0.891993	0.03792	67	0.295995	0.0537977	72
30	DGRP-371	0.0277778	0.0200768	67	0	0	77
15	DGRP-41	0.861997	0.0403679	73	0.579094	0.0566318	76
30	DGRP-41	0.302997	0.0527145	76	0.0394737	0.0224842	75
15	DGRP-491	0.972222	0.0188506	76	0.769444	0.0476902	78
30	DGRP-491	0.634722	0.0552328	76	0.183041	0.0446523	75
15	DGRP-508	0.488194	0.0601761	69	0.159357	0.0450525	66
30	DGRP-508	0.0541667	0.0263122	74	0	0	72
15	DGRP-59	0.363256	0.0591993	66	0.0375	0.0241279	62
30	DGRP-59	0	0	61	0	0	59
15	DGRP-799	0.892385	0.0360244	74	0.699002	0.0544367	71
30	DGRP-799	0.469881	0.0623865	64	0	0	68
15	DGRP-808	0.919272	0.0314559	75	0.656944	0.0544552	76
30	DGRP-808	0.271008	0.055131	65	0.0138889	0.0136973	73
15	DGRP-83	0.248653	0.0524158	68	0.0513158	0.025649	74
30	DGRP-83	0.0295139	0.0214937	62	0	0	67
15	DGRP-900	0.723684	0.0527001	72	0.247639	0.0495126	76
30	DGRP-900	0.181579	0.0457501	71	0.0294118	0.0206415	67

## Sheet: Additional File 3C
DGRP2 ANOVA Analysis
Analysis	Source of Variation	DF	MS	F value	P-value	σ²	H²
Full Model	Sex	1	0.19	2.08	0.173	-	0.84
	Line	13	0.75	8.28	0.0003	0.083
	Line × Sex	13	0.09	4.69	< 0.0001	0.018
	Residual	84	0.02	-	-	0.019
Reduced Model for Females	Line	13	0.48	35.99	< 0.0001	0.117	0.9
	Residual	42	0.01	-	-	0.013
Reduced Model for Males	Line	13	0.36	14.2	< 0.0001	0.084	0.77
	Residual	42	0.03	-	-	0.025
