# Supplementary material for: Drosophila Toxicogenomics: genetic variation and sexual dimorphism in susceptibility to 4-Methylimidazole
Source: Hum Genomics. 2024 Nov 4;18:119. doi: 10.1186/s40246-024-00689-3 (PMC11533318; doi:10.1186/s40246-024-00689-3)
Supplement: Supplementary file 10 — Supplementary Material 10 [file 40246_2024_689_MOESM10_ESM.xlsx]

## Sheet: Additional File 4A
Raw Data for DGRP3 Acute Screen
Concentration (Mm)	DGRP3_line	Sex	Replicate	Total Number	Number Alive	Number Dead	Survival Proportion
30	RP-0002	F	4	17	4	13	0.24
30	RP-0002	F	3	16	10	6	0.63
30	RP-0002	F	1	16	7	9	0.44
30	RP-0002	F	2	20	5	15	0.25
30	RP-0012	F	3	19	1	18	0.05
30	RP-0012	F	2	18	2	16	0.11
30	RP-0012	F	4	17	3	14	0.18
30	RP-0012	F	1	20	1	19	0.05
30	RP-0015	F	4	18	2	16	0.11
30	RP-0015	F	3	17	0	17	0
30	RP-0015	F	1	18	0	18	0
30	RP-0015	F	2	19	0	19	0
30	RP-0022	F	2	18	10	8	0.56
30	RP-0022	F	4	18	1	17	0.06
30	RP-0022	F	1	19	1	18	0.05
30	RP-0022	F	3	18	3	15	0.17
30	RP-0024	F	1	18	4	14	0.22
30	RP-0024	F	3	18	17	1	0.94
30	RP-0024	F	2	19	14	5	0.74
30	RP-0024	F	4	17	15	2	0.88
30	RP-0029	F	2	16	7	9	0.44
30	RP-0029	F	1	19	5	14	0.26
30	RP-0029	F	4	18	8	10	0.44
30	RP-0029	F	3	18	8	10	0.44
30	RP-0032	F	4	20	5	15	0.25
30	RP-0032	F	2	20	2	18	0.1
30	RP-0032	F	3	18	3	15	0.17
30	RP-0032	F	1	20	2	18	0.1
30	RP-0033	F	1	20	0	20	0
30	RP-0033	F	4	17	1	16	0.06
30	RP-0033	F	3	16	0	16	0
30	RP-0033	F	2	16	0	16	0
30	RP-0038	F	4	18	14	4	0.78
30	RP-0038	F	3	20	14	6	0.7
30	RP-0038	F	2	19	14	5	0.74
30	RP-0038	F	1	18	10	8	0.56
30	RP-0051	F	2	15	2	13	0.13
30	RP-0051	F	3	15	4	11	0.27
30	RP-0051	F	1	14	9	5	0.64
30	RP-0051	F	4	17	2	15	0.12
30	RP-0054	F	4	18	1	17	0.06
30	RP-0054	F	3	19	2	17	0.11
30	RP-0054	F	2	20	1	19	0.05
30	RP-0054	F	1	19	0	19	0
30	RP-0058	F	1	16	7	9	0.44
30	RP-0058	F	2	17	14	3	0.82
30	RP-0058	F	3	19	19	0	1
30	RP-0058	F	4	18	16	2	0.89
30	RP-0061	F	4	18	3	15	0.17
30	RP-0061	F	1	16	0	16	0
30	RP-0061	F	2	15	0	15	0
30	RP-0061	F	3	18	3	15	0.17
30	RP-0064	F	1	20	0	20	0
30	RP-0064	F	2	17	0	17	0
30	RP-0064	F	3	20	0	20	0
30	RP-0064	F	4	18	0	18	0
30	RP-0072	F	4	19	14	5	0.74
30	RP-0072	F	1	18	10	8	0.56
30	RP-0072	F	3	18	8	10	0.44
30	RP-0072	F	2	17	10	7	0.59
30	RP-0075	F	3	15	0	15	0
30	RP-0075	F	1	20	0	20	0
30	RP-0075	F	4	18	0	18	0
30	RP-0075	F	2	16	0	16	0
30	RP-0079	F	1	19	7	12	0.37
30	RP-0079	F	3	17	9	8	0.53
30	RP-0079	F	2	19	11	8	0.58
30	RP-0079	F	4	20	17	3	0.85
30	RP-0098	F	3	16	0	16	0
30	RP-0098	F	4	14	0	14	0
30	RP-0098	F	2	17	5	12	0.29
30	RP-0098	F	1	20	4	16	0.2
30	RP-0104	F	1	16	5	11	0.31
30	RP-0104	F	3	16	1	15	0.06
30	RP-0104	F	2	18	8	10	0.44
30	RP-0104	F	4	17	8	9	0.47
30	RP-0106	F	3	19	1	18	0.05
30	RP-0106	F	1	15	8	7	0.53
30	RP-0106	F	2	17	9	8	0.53
30	RP-0106	F	4	19	2	17	0.11
30	RP-0114	F	1	19	12	7	0.63
30	RP-0114	F	3	18	14	4	0.78
30	RP-0114	F	4	20	15	5	0.75
30	RP-0114	F	2	19	7	12	0.37
30	RP-0116	F	4	19	0	19	0
30	RP-0116	F	1	14	1	13	0.07
30	RP-0116	F	2	18	1	17	0.06
30	RP-0116	F	3	15	6	9	0.4
30	RP-0118	F	4	20	0	20	0
30	RP-0118	F	2	18	0	18	0
30	RP-0118	F	3	20	0	20	0
30	RP-0118	F	1	18	0	18	0
30	RP-0122	F	4	16	0	16	0
30	RP-0122	F	2	18	0	18	0
30	RP-0122	F	1	19	0	19	0
30	RP-0122	F	3	17	0	17	0
30	RP-0143	F	4	17	4	13	0.24
30	RP-0143	F	2	18	4	14	0.22
30	RP-0143	F	3	16	7	9	0.44
30	RP-0143	F	1	18	8	10	0.44
30	RP-0144	F	3	19	3	16	0.16
30	RP-0144	F	1	19	4	15	0.21
30	RP-0144	F	2	20	3	17	0.15
30	RP-0144	F	4	19	2	17	0.11
30	RP-0169	F	4	14	0	14	0
30	RP-0169	F	3	16	0	16	0
30	RP-0169	F	2	14	0	14	0
30	RP-0169	F	1	18	0	18	0
30	RP-0185	F	2	19	1	18	0.05
30	RP-0185	F	4	18	0	18	0
30	RP-0185	F	1	15	0	15	0
30	RP-0185	F	3	19	1	18	0.05
30	RP-0186	F	4	17	0	17	0
30	RP-0186	F	1	19	1	18	0.05
30	RP-0186	F	2	13	4	9	0.31
30	RP-0186	F	3	19	1	18	0.05
30	RP-0187	F	1	20	0	20	0
30	RP-0187	F	2	19	0	19	0
30	RP-0187	F	3	17	0	17	0
30	RP-0187	F	4	15	0	15	0
30	RP-0190	F	4	17	16	1	0.94
30	RP-0190	F	1	18	18	0	1
30	RP-0190	F	3	19	19	0	1
30	RP-0190	F	2	19	19	0	1
30	RP-0202	F	3	18	4	14	0.22
30	RP-0202	F	2	19	3	16	0.16
30	RP-0202	F	1	20	6	14	0.3
30	RP-0202	F	4	18	5	13	0.28
30	RP-0215	F	1	20	18	2	0.9
30	RP-0215	F	2	19	17	2	0.89
30	RP-0215	F	3	17	16	1	0.94
30	RP-0215	F	4	19	16	3	0.84
30	RP-0221	F	4	20	12	8	0.6
30	RP-0221	F	3	20	11	9	0.55
30	RP-0221	F	2	16	7	9	0.44
30	RP-0221	F	1	20	10	10	0.5
30	RP-0227	F	1	17	1	16	0.06
30	RP-0227	F	2	18	1	17	0.06
30	RP-0227	F	3	14	0	14	0
30	RP-0227	F	4	17	1	16	0.06
30	RP-0231	F	1	20	3	17	0.15
30	RP-0231	F	4	16	7	9	0.44
30	RP-0231	F	2	13	7	6	0.54
30	RP-0231	F	3	18	5	13	0.28
30	RP-0248	F	4	20	11	9	0.55
30	RP-0248	F	2	18	9	9	0.5
30	RP-0248	F	3	19	2	17	0.11
30	RP-0248	F	1	18	6	12	0.33
30	RP-0249	F	4	20	5	15	0.25
30	RP-0249	F	2	19	2	17	0.11
30	RP-0249	F	3	16	4	12	0.25
30	RP-0249	F	1	20	3	17	0.15
30	RP-0252	F	1	20	0	20	0
30	RP-0252	F	4	20	0	20	0
30	RP-0252	F	2	20	0	20	0
30	RP-0252	F	3	20	0	20	0
30	RP-0256	F	1	17	17	0	1
30	RP-0256	F	2	17	15	2	0.88
30	RP-0256	F	3	17	17	0	1
30	RP-0256	F	4	18	12	6	0.67
30	RP-0257	F	4	16	7	9	0.44
30	RP-0257	F	2	20	16	4	0.8
30	RP-0257	F	3	15	12	3	0.8
30	RP-0257	F	1	16	13	3	0.81
30	RP-0269	F	3	20	3	17	0.15
30	RP-0269	F	4	19	2	17	0.11
30	RP-0269	F	1	19	0	19	0
30	RP-0269	F	2	22	1	21	0.05
30	RP-0271	F	3	19	1	18	0.05
30	RP-0271	F	1	18	1	17	0.06
30	RP-0271	F	4	17	5	12	0.29
30	RP-0271	F	2	20	3	17	0.15
30	RP-0272	F	4	20	0	20	0
30	RP-0272	F	1	19	1	18	0.05
30	RP-0272	F	3	20	0	20	0
30	RP-0272	F	2	17	0	17	0
30	RP-0276	F	2	18	17	1	0.94
30	RP-0276	F	4	20	19	1	0.95
30	RP-0276	F	3	17	16	1	0.94
30	RP-0276	F	1	17	16	1	0.94
30	RP-0278	F	1	18	0	18	0
30	RP-0278	F	2	17	0	17	0
30	RP-0278	F	3	13	0	13	0
30	RP-0278	F	4	17	0	17	0
30	RP-0284	F	4	20	16	4	0.8
30	RP-0284	F	3	19	19	0	1
30	RP-0284	F	1	17	17	0	1
30	RP-0284	F	2	19	17	2	0.89
30	RP-0285	F	3	18	7	11	0.39
30	RP-0285	F	3	17	7	10	0.41
30	RP-0285	F	1	18	3	15	0.17
30	RP-0285	F	2	18	7	11	0.39
30	RP-0289	F	4	17	0	17	0
30	RP-0289	F	3	16	3	13	0.19
30	RP-0289	F	2	17	0	17	0
30	RP-0289	F	1	16	3	13	0.19
30	RP-0292	F	3	15	2	13	0.13
30	RP-0292	F	1	20	2	18	0.1
30	RP-0292	F	2	18	1	17	0.06
30	RP-0292	F	4	20	4	16	0.2
30	RP-0303	F	3	16	0	16	0
30	RP-0303	F	1	18	0	18	0
30	RP-0303	F	2	18	0	18	0
30	RP-0303	F	4	15	0	15	0
30	RP-0305	F	2	20	16	4	0.8
30	RP-0305	F	3	20	14	6	0.7
30	RP-0305	F	4	18	1	17	0.06
30	RP-0305	F	1	13	2	11	0.15
30	RP-0314	F	4	20	3	17	0.15
30	RP-0314	F	2	20	3	17	0.15
30	RP-0314	F	1	20	0	20	0
30	RP-0314	F	3	18	6	12	0.33
30	RP-0317	F	1	18	10	8	0.56
30	RP-0317	F	4	19	7	12	0.37
30	RP-0317	F	3	19	6	13	0.32
30	RP-0317	F	2	19	7	12	0.37
30	RP-0326	F	3	20	1	19	0.05
30	RP-0326	F	1	18	0	18	0
30	RP-0326	F	2	20	1	19	0.05
30	RP-0326	F	4	19	0	19	0
30	RP-0328	F	2	20	12	8	0.6
30	RP-0328	F	4	18	7	11	0.39
30	RP-0328	F	1	18	12	6	0.67
30	RP-0328	F	3	14	4	10	0.29
30	RP-0334	F	1	20	1	19	0.05
30	RP-0334	F	4	17	0	17	0
30	RP-0334	F	2	17	0	17	0
30	RP-0334	F	3	15	0	15	0
30	RP-0336	F	1	18	12	6	0.67
30	RP-0336	F	2	14	8	6	0.57
30	RP-0336	F	3	14	8	6	0.57
30	RP-0336	F	4	16	12	4	0.75
30	RP-0356	F	2	16	3	13	0.19
30	RP-0356	F	3	18	10	8	0.56
30	RP-0356	F	4	18	7	11	0.39
30	RP-0356	F	1	17	9	8	0.53
30	RP-0365	F	1	15	0	15	0
30	RP-0365	F	3	16	0	16	0
30	RP-0365	F	4	20	3	17	0.15
30	RP-0365	F	2	18	1	17	0.06
30	RP-0367	F	1	18	3	15	0.17
30	RP-0367	F	4	17	1	16	0.06
30	RP-0367	F	2	19	0	19	0
30	RP-0367	F	3	17	2	15	0.12
30	RP-0373	F	1	16	5	11	0.31
30	RP-0373	F	4	14	4	10	0.29
30	RP-0373	F	3	17	3	14	0.18
30	RP-0373	F	2	16	8	8	0.5
30	RP-0386	F	4	17	17	0	1
30	RP-0386	F	3	15	14	1	0.93
30	RP-0386	F	1	15	13	2	0.87
30	RP-0386	F	2	14	9	5	0.64
30	RP-0392	F	2	17	0	17	0
30	RP-0392	F	1	17	1	16	0.06
30	RP-0392	F	3	20	1	19	0.05
30	RP-0392	F	4	18	0	18	0
30	RP-0396	F	2	20	0	20	0
30	RP-0396	F	1	20	4	16	0.2
30	RP-0396	F	3	20	0	20	0
30	RP-0396	F	4	20	2	18	0.1
30	RP-0398	F	1	19	0	19	0
30	RP-0398	F	4	16	0	16	0
30	RP-0398	F	3	16	1	15	0.06
30	RP-0398	F	2	20	1	19	0.05
30	RP-0407	F	1	19	0	19	0
30	RP-0407	F	3	16	0	16	0
30	RP-0407	F	4	13	0	13	0
30	RP-0407	F	2	18	2	16	0.11
30	RP-0429	F	1	19	0	19	0
30	RP-0429	F	3	20	1	19	0.05
30	RP-0429	F	2	18	1	17	0.06
30	RP-0429	F	4	20	1	19	0.05
30	RP-0432	F	1	17	0	17	0
30	RP-0432	F	3	18	0	18	0
30	RP-0432	F	4	20	0	20	0
30	RP-0432	F	2	19	0	19	0
30	RP-0433	F	2	15	1	14	0.07
30	RP-0433	F	1	16	1	15	0.06
30	RP-0433	F	3	17	1	16	0.06
30	RP-0433	F	4	17	0	17	0
30	RP-0434	F	4	16	0	16	0
30	RP-0434	F	3	18	0	18	0
30	RP-0434	F	1	16	0	16	0
30	RP-0434	F	2	17	0	17	0
30	RP-0446	F	1	18	0	18	0
30	RP-0446	F	3	18	0	18	0
30	RP-0446	F	4	19	1	18	0.05
30	RP-0446	F	2	11	0	11	0
30	RP-0447	F	4	17	7	10	0.41
30	RP-0447	F	3	17	4	13	0.24
30	RP-0447	F	2	17	10	7	0.59
30	RP-0447	F	1	18	5	13	0.28
30	RP-0448	F	2	15	0	15	0
30	RP-0448	F	1	15	0	15	0
30	RP-0448	F	4	17	0	17	0
30	RP-0448	F	3	17	0	17	0
30	RP-0457	F	4	17	5	12	0.29
30	RP-0457	F	2	18	2	16	0.11
30	RP-0457	F	1	16	0	16	0
30	RP-0457	F	3	16	1	15	0.06
30	RP-0463	F	4	9	0	9	0
30	RP-0463	F	1	19	0	19	0
30	RP-0463	F	3	9	0	9	0
30	RP-0463	F	2	6	0	6	0
30	RP-0466	F	1	20	11	9	0.55
30	RP-0466	F	3	18	13	5	0.72
30	RP-0466	F	4	19	6	13	0.32
30	RP-0466	F	2	18	15	3	0.83
30	RP-0469	F	1	17	10	7	0.59
30	RP-0469	F	4	20	15	5	0.75
30	RP-0469	F	2	16	4	12	0.25
30	RP-0469	F	3	18	4	14	0.22
30	RP-0471	F	1	19	2	17	0.11
30	RP-0471	F	3	19	9	10	0.47
30	RP-0471	F	4	18	3	15	0.17
30	RP-0471	F	2	17	4	13	0.24
30	RP-0474	F	3	19	0	19	0
30	RP-0474	F	4	20	0	20	0
30	RP-0474	F	2	20	0	20	0
30	RP-0474	F	1	20	0	20	0
30	RP-0475	F	2	18	13	5	0.72
30	RP-0475	F	4	20	11	9	0.55
30	RP-0475	F	1	18	10	8	0.56
30	RP-0475	F	3	20	9	11	0.45
30	RP-0476	F	4	20	13	7	0.65
30	RP-0476	F	3	19	9	10	0.47
30	RP-0476	F	1	20	9	11	0.45
30	RP-0476	F	2	20	9	11	0.45
30	RP-0479	F	4	20	13	7	0.65
30	RP-0479	F	3	18	10	8	0.56
30	RP-0479	F	2	18	12	6	0.67
30	RP-0479	F	1	18	6	12	0.33
30	RP-0480	F	2	19	16	3	0.84
30	RP-0480	F	4	16	10	6	0.63
30	RP-0480	F	3	20	15	5	0.75
30	RP-0480	F	1	18	10	8	0.56
30	RP-0490	F	3	19	15	4	0.79
30	RP-0490	F	4	17	17	0	1
30	RP-0490	F	1	20	19	1	0.95
30	RP-0490	F	2	17	16	1	0.94
30	RP-0493	F	2	19	1	18	0.05
30	RP-0493	F	4	16	0	16	0
30	RP-0493	F	1	20	1	19	0.05
30	RP-0493	F	3	19	1	18	0.05
30	RP-0501	F	1	19	10	9	0.53
30	RP-0501	F	2	20	9	11	0.45
30	RP-0501	F	4	18	9	9	0.5
30	RP-0501	F	3	19	12	7	0.63
30	RP-0504	F	1	14	5	9	0.36
30	RP-0504	F	2	16	0	16	0
30	RP-0504	F	3	17	4	13	0.24
30	RP-0504	F	4	17	1	16	0.06
30	RP-0505	F	3	17	0	17	0
30	RP-0505	F	4	18	0	18	0
30	RP-0505	F	2	15	0	15	0
30	RP-0505	F	1	20	0	20	0
30	RP-0514	F	3	19	5	14	0.26
30	RP-0514	F	1	16	0	16	0
30	RP-0514	F	4	18	5	13	0.28
30	RP-0514	F	2	18	9	9	0.5
30	RP-0515	F	2	18	0	18	0
30	RP-0515	F	3	16	0	16	0
30	RP-0515	F	1	17	0	17	0
30	RP-0515	F	4	15	0	15	0
30	RP-0521	F	3	17	11	6	0.65
30	RP-0521	F	1	20	5	15	0.25
30	RP-0521	F	4	17	6	11	0.35
30	RP-0521	F	2	19	6	13	0.32
30	RP-0523	F	2	19	18	1	0.95
30	RP-0523	F	4	17	15	2	0.88
30	RP-0523	F	3	18	18	0	1
30	RP-0523	F	1	16	15	1	0.94
30	RP-0525	F	2	18	0	18	0
30	RP-0525	F	2	18	0	18	0
30	RP-0525	F	1	18	1	17	0.06
30	RP-0525	F	4	17	2	15	0.12
30	RP-0538	F	1	18	13	5	0.72
30	RP-0538	F	2	19	12	7	0.63
30	RP-0538	F	4	20	7	13	0.35
30	RP-0538	F	3	19	14	5	0.74
30	RP-0543	F	1	19	7	12	0.37
30	RP-0543	F	4	19	4	15	0.21
30	RP-0543	F	2	19	2	17	0.11
30	RP-0543	F	3	17	7	10	0.41
30	RP-0549	F	2	20	0	20	0
30	RP-0549	F	4	20	3	17	0.15
30	RP-0549	F	1	19	0	19	0
30	RP-0549	F	3	19	1	18	0.05
30	RP-0556	F	1	16	4	12	0.25
30	RP-0556	F	4	19	1	18	0.05
30	RP-0556	F	2	17	4	13	0.24
30	RP-0556	F	3	19	3	16	0.16
30	RP-0561	F	4	18	18	0	1
30	RP-0561	F	2	19	18	1	0.95
30	RP-0561	F	3	18	17	1	0.94
30	RP-0561	F	1	17	15	2	0.88
30	RP-0562	F	3	20	1	19	0.05
30	RP-0562	F	4	17	3	14	0.18
30	RP-0562	F	1	17	0	17	0
30	RP-0562	F	2	18	3	15	0.17
30	RP-0565	F	3	18	12	6	0.67
30	RP-0565	F	4	19	11	8	0.58
30	RP-0565	F	2	20	8	12	0.4
30	RP-0565	F	1	20	6	14	0.3
30	RP-0570	F	3	20	6	14	0.3
30	RP-0570	F	1	19	9	10	0.47
30	RP-0570	F	2	18	8	10	0.44
30	RP-0570	F	4	17	11	6	0.65
30	RP-0579	F	3	17	2	15	0.12
30	RP-0579	F	4	16	1	15	0.06
30	RP-0579	F	2	17	2	15	0.12
30	RP-0579	F	1	18	2	16	0.11
30	RP-0582	F	2	20	19	1	0.95
30	RP-0582	F	3	20	15	5	0.75
30	RP-0582	F	1	20	10	10	0.5
30	RP-0582	F	4	20	14	6	0.7
30	RP-0584	F	1	19	1	18	0.05
30	RP-0584	F	3	19	0	19	0
30	RP-0584	F	4	18	0	18	0
30	RP-0584	F	2	15	0	15	0
30	RP-0587	F	4	17	1	16	0.06
30	RP-0587	F	3	18	1	17	0.06
30	RP-0587	F	2	20	3	17	0.15
30	RP-0587	F	1	18	1	17	0.06
30	RP-0590	F	4	17	1	16	0.06
30	RP-0590	F	3	20	16	4	0.8
30	RP-0590	F	2	20	3	17	0.15
30	RP-0590	F	1	17	2	15	0.12
30	RP-0603	F	2	19	6	13	0.32
30	RP-0603	F	3	18	9	9	0.5
30	RP-0603	F	1	20	6	14	0.3
30	RP-0603	F	4	19	12	7	0.63
30	RP-0609	F	3	20	11	9	0.55
30	RP-0609	F	2	20	15	5	0.75
30	RP-0609	F	1	19	3	16	0.16
30	RP-0609	F	4	18	9	9	0.5
30	RP-0611	F	3	20	5	15	0.25
30	RP-0611	F	4	19	4	15	0.21
30	RP-0611	F	2	19	1	18	0.05
30	RP-0611	F	1	17	2	15	0.12
30	RP-0615	F	2	18	4	14	0.22
30	RP-0615	F	4	20	3	17	0.15
30	RP-0615	F	3	17	3	14	0.18
30	RP-0615	F	1	19	7	12	0.37
30	RP-0622	F	3	17	2	15	0.12
30	RP-0622	F	2	17	0	17	0
30	RP-0622	F	4	20	2	18	0.1
30	RP-0622	F	1	18	2	16	0.11
30	RP-0630	F	3	20	2	18	0.1
30	RP-0630	F	1	18	1	17	0.06
30	RP-0630	F	2	20	9	11	0.45
30	RP-0630	F	4	17	4	13	0.24
30	RP-0634	F	3	20	1	19	0.05
30	RP-0634	F	1	18	9	9	0.5
30	RP-0634	F	4	19	1	18	0.05
30	RP-0634	F	2	20	4	16	0.2
30	RP-0637	F	1	20	15	5	0.75
30	RP-0637	F	2	18	15	3	0.83
30	RP-0637	F	3	18	8	10	0.44
30	RP-0637	F	4	18	6	12	0.33
30	RP-0641	F	2	16	0	16	0
30	RP-0641	F	4	20	0	20	0
30	RP-0641	F	3	20	2	18	0.1
30	RP-0641	F	1	10	0	19	0
30	RP-0642	F	2	19	1	18	0.05
30	RP-0642	F	4	15	3	12	0.2
30	RP-0642	F	1	18	1	17	0.06
30	RP-0642	F	3	18	2	16	0.11
30	RP-0643	F	3	19	1	18	0.05
30	RP-0643	F	2	19	5	14	0.26
30	RP-0643	F	1	20	1	19	0.05
30	RP-0643	F	4	20	4	16	0.2
30	RP-0646	F	4	18	2	16	0.11
30	RP-0646	F	3	19	0	19	0
30	RP-0646	F	1	19	4	15	0.21
30	RP-0646	F	2	15	2	13	0.13
30	RP-0658	F	3	18	6	12	0.33
30	RP-0658	F	2	20	1	19	0.05
30	RP-0658	F	1	19	3	16	0.16
30	RP-0658	F	4	16	1	15	0.06
30	RP-0659	F	1	16	3	13	0.19
30	RP-0659	F	3	19	4	15	0.21
30	RP-0659	F	4	19	4	15	0.21
30	RP-0659	F	2	20	6	14	0.3
30	RP-0661	F	1	9	0	9	0
30	RP-0661	F	3	20	0	20	0
30	RP-0661	F	2	16	0	16	0
30	RP-0661	F	4	14	0	14	0
30	RP-0665	F	3	20	1	19	0.05
30	RP-0665	F	1	17	0	17	0
30	RP-0665	F	4	20	0	20	0
30	RP-0665	F	2	18	0	18	0
30	RP-0669	F	2	18	8	10	0.44
30	RP-0669	F	4	18	6	12	0.33
30	RP-0669	F	1	14	7	7	0.5
30	RP-0669	F	3	19	5	14	0.26
30	RP-0674	F	1	20	10	10	0.5
30	RP-0674	F	2	19	11	8	0.58
30	RP-0674	F	3	20	14	6	0.7
30	RP-0674	F	4	17	7	10	0.41
30	RP-0680	F	1	17	11	6	0.65
30	RP-0680	F	2	14	10	4	0.71
30	RP-0680	F	3	19	10	9	0.53
30	RP-0680	F	4	17	7	10	0.41
30	RP-0696	F	2	17	14	3	0.82
30	RP-0696	F	3	18	17	1	0.94
30	RP-0696	F	4	16	14	2	0.88
30	RP-0696	F	1	20	15	5	0.75
30	RP-0697	F	4	19	18	1	0.95
30	RP-0697	F	2	20	17	3	0.85
30	RP-0697	F	1	18	13	5	0.72
30	RP-0697	F	3	17	10	7	0.59
30	RP-0698	F	3	20	2	18	0.1
30	RP-0698	F	4	19	7	12	0.37
30	RP-0698	F	2	20	2	18	0.1
30	RP-0698	F	1	19	4	15	0.21
30	RP-0709	F	3	19	1	18	0.05
30	RP-0709	F	4	20	3	17	0.15
30	RP-0709	F	2	18	1	17	0.06
30	RP-0709	F	1	17	0	17	0
30	RP-0723	F	1	19	10	9	0.53
30	RP-0723	F	3	17	10	7	0.59
30	RP-0723	F	2	18	14	4	0.78
30	RP-0723	F	4	18	12	6	0.67
30	RP-0732	F	2	20	2	18	0.1
30	RP-0732	F	1	19	0	19	0
30	RP-0732	F	3	19	2	17	0.11
30	RP-0732	F	4	19	3	16	0.16
30	RP-0737	F	1	16	0	16	0
30	RP-0737	F	4	18	0	18	0
30	RP-0737	F	3	20	2	18	0.1
30	RP-0737	F	2	19	4	15	0.21
30	RP-0744	F	3	18	3	15	0.17
30	RP-0744	F	1	18	1	17	0.06
30	RP-0744	F	2	20	0	20	0
30	RP-0744	F	4	18	1	17	0.06
30	RP-0752	F	3	20	2	18	0.1
30	RP-0752	F	4	17	6	11	0.35
30	RP-0752	F	2	19	4	15	0.21
30	RP-0752	F	1	16	3	13	0.19
30	RP-0756	F	4	16	2	14	0.13
30	RP-0756	F	2	20	2	18	0.1
30	RP-0756	F	3	16	3	13	0.19
30	RP-0756	F	1	17	3	14	0.18
30	RP-0766	F	3	20	2	18	0.1
30	RP-0766	F	2	18	0	18	0
30	RP-0766	F	4	18	0	18	0
30	RP-0766	F	1	20	1	19	0.05
30	RP-0768	F	4	20	16	4	0.8
30	RP-0768	F	2	17	13	4	0.76
30	RP-0768	F	1	15	7	8	0.47
30	RP-0768	F	3	17	3	14	0.18
30	RP-0777	F	2	18	1	17	0.06
30	RP-0777	F	1	16	1	15	0.06
30	RP-0777	F	4	15	5	10	0.33
30	RP-0777	F	3	15	2	13	0.13
30	RP-0785	F	1	18	7	11	0.39
30	RP-0785	F	4	18	0	18	0
30	RP-0785	F	2	18	0	18	0
30	RP-0785	F	3	20	1	19	0.05
30	RP-0790	F	4	19	0	19	0
30	RP-0790	F	3	18	0	18	0
30	RP-0790	F	2	17	1	16	0.06
30	RP-0790	F	1	18	2	16	0.11
30	RP-0791	F	1	17	1	16	0.06
30	RP-0791	F	2	15	3	12	0.2
30	RP-0791	F	3	20	1	19	0.05
30	RP-0791	F	4	18	1	17	0.06
30	RP-0793	F	4	18	3	15	0.17
30	RP-0793	F	3	18	1	17	0.06
30	RP-0793	F	1	20	4	16	0.2
30	RP-0793	F	2	19	7	12	0.37
30	RP-0805	F	2	19	5	14	0.26
30	RP-0805	F	3	19	0	19	0
30	RP-0805	F	4	20	4	16	0.2
30	RP-0805	F	1	19	2	17	0.11
30	RP-0817	F	2	18	2	16	0.11
30	RP-0817	F	3	19	0	19	0
30	RP-0817	F	1	20	3	17	0.15
30	RP-0817	F	4	17	1	16	0.06
30	RP-0844	F	3	20	1	19	0.05
30	RP-0844	F	1	20	4	16	0.2
30	RP-0844	F	2	19	1	18	0.05
30	RP-0844	F	4	19	1	18	0.05
30	RP-0850	F	2	18	1	17	0.06
30	RP-0850	F	3	18	2	16	0.11
30	RP-0850	F	1	19	1	18	0.05
30	RP-0850	F	4	17	0	17	0
30	RP-0859	F	2	20	0	20	0
30	RP-0859	F	3	16	5	11	0.31
30	RP-0859	F	1	20	0	20	0
30	RP-0859	F	4	15	2	13	0.13
30	RP-0860	F	3	20	18	2	0.9
30	RP-0860	F	4	16	12	4	0.75
30	RP-0860	F	1	20	17	3	0.85
30	RP-0860	F	2	17	17	0	1
30	RP-0868	F	3	19	8	11	0.42
30	RP-0868	F	2	17	1	16	0.06
30	RP-0868	F	4	19	6	13	0.32
30	RP-0868	F	1	15	3	12	0.2
30	RP-0873	F	3	19	6	13	0.32
30	RP-0873	F	2	18	7	11	0.39
30	RP-0873	F	1	18	3	15	0.17
30	RP-0873	F	4	19	8	11	0.42
30	RP-0874	F	1	20	6	14	0.3
30	RP-0874	F	3	19	6	13	0.32
30	RP-0874	F	4	16	4	12	0.25
30	RP-0874	F	2	18	8	10	0.44
30	RP-0875	F	4	18	0	18	0
30	RP-0875	F	1	18	0	18	0
30	RP-0875	F	3	17	0	17	0
30	RP-0875	F	2	20	0	20	0
30	RP-0878	F	3	18	7	12	0.39
30	RP-0878	F	4	18	6	12	0.33
30	RP-0878	F	2	20	7	13	0.35
30	RP-0878	F	1	20	11	9	0.55
30	RP-0893	F	3	18	14	4	0.78
30	RP-0893	F	1	18	9	9	0.5
30	RP-0893	F	4	19	11	8	0.58
30	RP-0893	F	2	19	6	13	0.32
30	RP-0894	F	4	17	5	12	0.29
30	RP-0894	F	1	17	5	12	0.29
30	RP-0894	F	3	18	7	11	0.39
30	RP-0894	F	2	19	8	11	0.42
30	RP-0895	F	4	20	0	20	0
30	RP-0895	F	2	19	0	19	0
30	RP-0895	F	1	17	2	15	0.12
30	RP-0895	F	3	17	0	17	0
30	RP-0906	F	3	19	10	9	0.53
30	RP-0906	F	4	15	4	11	0.27
30	RP-0906	F	2	20	5	15	0.25
30	RP-0906	F	1	18	10	8	0.56
30	RP-0917	F	3	19	0	19	0
30	RP-0917	F	2	20	0	20	0
30	RP-0917	F	1	16	0	16	0
30	RP-0917	F	4	18	0	18	0
30	RP-0920	F	3	19	8	11	0.42
30	RP-0920	F	1	20	10	10	0.5
30	RP-0920	F	4	15	12	3	0.8
30	RP-0920	F	2	20	12	8	0.6
30	RP-0922	F	2	20	11	9	0.55
30	RP-0922	F	4	18	0	18	0
30	RP-0922	F	1	20	9	11	0.45
30	RP-0922	F	3	18	1	17	0.06
30	RP-0923	F	3	20	0	20	0
30	RP-0923	F	4	19	0	19	0
30	RP-0923	F	2	20	0	20	0
30	RP-0923	F	1	19	0	19	0
30	RP-0937	F	4	19	4	15	0.21
30	RP-0937	F	2	20	2	18	0.1
30	RP-0937	F	1	18	1	17	0.06
30	RP-0937	F	3	20	3	17	0.15
30	RP-0941	F	4	20	2	18	0.1
30	RP-0941	F	3	18	2	16	0.11
30	RP-0941	F	2	17	1	16	0.06
30	RP-0941	F	1	17	12	5	0.71
30	RP-0942	F	4	17	0	17	0
30	RP-0942	F	1	18	2	16	0.11
30	RP-0942	F	3	20	2	18	0.1
30	RP-0942	F	2	20	2	18	0.1
30	RP-0944	F	1	19	0	19	0
30	RP-0944	F	4	20	2	18	0.1
30	RP-0944	F	2	19	0	19	0
30	RP-0944	F	3	18	3	15	0.17
30	RP-0946	F	3	20	4	16	0.2
30	RP-0946	F	4	20	1	19	0.05
30	RP-0946	F	2	17	3	14	0.18
30	RP-0946	F	1	20	2	18	0.1
30	RP-0947	F	3	20	16	4	0.8
30	RP-0947	F	2	18	13	5	0.72
30	RP-0947	F	1	20	15	5	0.75
30	RP-0947	F	4	20	17	3	0.85
30	RP-0953	F	3	19	1	18	0.05
30	RP-0953	F	1	17	0	17	0
30	RP-0953	F	2	16	6	10	0.38
30	RP-0953	F	4	19	3	16	0.16
30	RP-0964	F	2	19	4	15	0.21
30	RP-0964	F	4	20	10	10	0.5
30	RP-0964	F	3	19	4	15	0.21
30	RP-0964	F	1	20	3	17	0.15
30	RP-0971	F	1	20	3	17	0.15
30	RP-0971	F	2	20	6	14	0.3
30	RP-0971	F	3	19	4	15	0.21
30	RP-0971	F	4	19	5	14	0.26
30	RP-0976	F	2	18	0	18	0
30	RP-0976	F	4	20	0	20	0
30	RP-0976	F	1	10	0	10	0
30	RP-0976	F	3	20	0	20	0
30	RP-0981	F	1	18	2	16	0.11
30	RP-0981	F	2	18	3	17	0.17
30	RP-0981	F	3	18	3	12	0.17
30	RP-0981	F	4	18	3	15	0.17
30	RP-1002	F	1	20	2	18	0.1
30	RP-1002	F	4	17	3	14	0.18
30	RP-1002	F	2	19	11	8	0.58
30	RP-1002	F	3	20	3	17	0.15
30	RP-1014	F	3	20	13	7	0.65
30	RP-1014	F	2	19	11	8	0.58
30	RP-1014	F	1	16	6	10	0.38
30	RP-1014	F	4	19	10	9	0.53
30	RP-1032	F	1	19	8	11	0.42
30	RP-1032	F	4	20	3	17	0.15
30	RP-1032	F	2	19	4	15	0.21
30	RP-1032	F	3	18	1	17	0.06
30	RP-1033	F	4	17	0	17	0
30	RP-1033	F	3	19	0	19	0
30	RP-1033	F	2	20	0	20	0
30	RP-1033	F	1	20	0	20	0
30	RP-1042	F	4	19	12	7	0.63
30	RP-1042	F	3	20	13	7	0.65
30	RP-1042	F	2	19	12	7	0.63
30	RP-1042	F	1	20	5	15	0.25
30	RP-1055	F	1	16	1	15	0.06
30	RP-1055	F	4	19	4	15	0.21
30	RP-1055	F	3	16	7	9	0.44
30	RP-1055	F	2	18	10	8	0.56
30	RP-1061	F	2	19	0	19	0
30	RP-1061	F	4	19	1	18	0.05
30	RP-1061	F	3	18	0	18	0
30	RP-1061	F	1	20	2	18	0.1
30	RP-1074	F	4	20	0	20	0
30	RP-1074	F	2	17	0	17	0
30	RP-1074	F	1	19	1	18	0.05
30	RP-1074	F	3	20	0	20	0
30	RP-1114	F	4	20	9	11	0.45
30	RP-1114	F	1	20	10	10	0.5
30	RP-1114	F	3	20	13	7	0.65
30	RP-1114	F	2	19	9	10	0.47
30	RP-1126	F	2	20	4	16	0.2
30	RP-1126	F	3	15	4	11	0.27
30	RP-1126	F	4	19	2	17	0.11
30	RP-1126	F	1	16	4	12	0.25
30	RP-1128	F	2	19	0	19	0
30	RP-1128	F	4	17	0	17	0
30	RP-1128	F	3	18	0	18	0
30	RP-1128	F	1	19	1	18	0.05
30	RP-1134	F	2	20	1	19	0.05
30	RP-1134	F	3	20	1	19	0.05
30	RP-1134	F	1	20	4	16	0.2
30	RP-1134	F	4	19	2	17	0.11
30	RP-1142	F	4	18	0	18	0
30	RP-1142	F	3	19	0	19	0
30	RP-1142	F	1	19	0	19	0
30	RP-1142	F	2	20	0	20	0
30	RP-1145	F	4	19	2	17	0.11
30	RP-1145	F	3	19	6	13	0.32
30	RP-1145	F	2	19	4	14	0.21
30	RP-1145	F	1	18	6	12	0.33
30	RP-1170	F	2	20	5	15	0.25
30	RP-1170	F	4	19	1	18	0.05
30	RP-1170	F	3	19	3	16	0.16
30	RP-1170	F	1	20	1	19	0.05
30	RP-1193	F	4	17	0	17	0
30	RP-1193	F	3	18	0	18	0
30	RP-1193	F	1	16	0	16	0
30	RP-1193	F	2	15	0	15	0
30	RP-1196	F	3	19	7	12	0.37
30	RP-1196	F	1	19	2	17	0.11
30	RP-1196	F	4	18	3	15	0.17
30	RP-1196	F	2	19	6	13	0.32
30	RP-1200	F	3	20	11	9	0.55
30	RP-1200	F	4	16	4	12	0.25
30	RP-1200	F	2	19	8	11	0.42
30	RP-1200	F	1	17	6	11	0.35
30	RP-1204	F	2	17	0	17	0
30	RP-1204	F	1	19	0	19	0
30	RP-1204	F	3	16	0	16	0
30	RP-1204	F	4	18	0	18	0
30	RP-1214	F	3	16	0	16	0
30	RP-1214	F	2	20	0	20	0
30	RP-1214	F	1	20	0	20	0
30	RP-1214	F	4	19	0	19	0
30	RP-1216	F	3	20	2	20	0.1
30	RP-1216	F	1	19	0	19	0
30	RP-1216	F	4	19	0	19	0
30	RP-1216	F	2	19	0	19	0
30	RP-1221	F	4	20	3	17	0.15
30	RP-1221	F	2	17	1	16	0.06
30	RP-1221	F	3	17	0	17	0
30	RP-1221	F	1	18	2	16	0.11
30	RP-1225	F	4	18	12	6	0.67
30	RP-1225	F	3	19	13	6	0.68
30	RP-1225	F	1	18	9	9	0.5
30	RP-1225	F	2	21	10	11	0.48
30	RP-1230	F	1	20	20	0	1
30	RP-1230	F	3	20	16	4	0.8
30	RP-1230	F	2	20	11	9	0.55
30	RP-1230	F	4	20	15	5	0.75
30	RP-1232	F	3	18	4	14	0.22
30	RP-1232	F	2	18	9	9	0.5
30	RP-1232	F	4	20	5	15	0.25
30	RP-1232	F	1	19	4	15	0.21
30	RP-1238	F	1	20	16	4	0.8
30	RP-1238	F	2	16	4	12	0.25
30	RP-1238	F	4	16	9	7	0.56
30	RP-1238	F	3	19	12	7	0.63
30	RP-1249	F	2	19	2	17	0.11
30	RP-1249	F	4	20	3	17	0.15
30	RP-1249	F	1	18	3	15	0.17
30	RP-1249	F	3	20	4	16	0.2
30	RP-1258	F	1	18	0	18	0
30	RP-1258	F	2	19	0	19	0
30	RP-1258	F	4	18	0	18	0
30	RP-1258	F	3	19	0	19	0
30	RP-1259	F	2	18	7	11	0.39
30	RP-1259	F	1	18	3	15	0.17
30	RP-1259	F	3	16	7	9	0.44
30	RP-1259	F	4	14	3	11	0.21
30	RP-1271	F	4	19	0	19	0
30	RP-1271	F	3	21	0	21	0
30	RP-1271	F	1	20	0	20	0
30	RP-1271	F	2	20	0	20	0
30	RP-1272	F	2	17	1	16	0.06
30	RP-1272	F	4	15	2	13	0.13
30	RP-1272	F	3	17	1	16	0.06
30	RP-1272	F	1	17	0	14	0
15	RP-0002	M	3	13	0	13	0
15	RP-0002	M	4	19	12	7	0.63
15	RP-0002	M	1	18	6	12	0.33
15	RP-0002	M	2	19	8	11	0.42
15	RP-0012	M	3	19	3	16	0.16
15	RP-0012	M	4	17	2	15	0.12
15	RP-0012	M	1	16	0	16	0
15	RP-0012	M	2	19	2	17	0.11
15	RP-0015	M	1	19	0	19	0
15	RP-0015	M	3	19	0	19	0
15	RP-0015	M	4	18	2	16	0.11
15	RP-0015	M	2	17	0	17	0
15	RP-0022	M	4	19	0	19	0
15	RP-0022	M	1	19	0	19	0
15	RP-0022	M	2	15	0	15	0
15	RP-0022	M	3	16	0	16	0
15	RP-0024	M	4	18	7	11	0.39
15	RP-0024	M	3	18	7	11	0.39
15	RP-0024	M	2	18	9	9	0.5
15	RP-0024	M	1	16	8	8	0.5
15	RP-0029	M	4	18	4	14	0.22
15	RP-0029	M	1	19	11	8	0.58
15	RP-0029	M	3	15	9	6	0.6
15	RP-0029	M	2	14	8	6	0.57
15	RP-0032	M	2	19	0	19	0
15	RP-0032	M	1	20	0	20	0
15	RP-0032	M	3	20	0	20	0
15	RP-0032	M	4	20	0	20	0
15	RP-0033	M	2	19	0	19	0
15	RP-0033	M	4	17	0	17	0
15	RP-0033	M	1	20	0	20	0
15	RP-0033	M	3	16	2	14	0.13
15	RP-0038	M	4	18	15	3	0.83
15	RP-0038	M	3	19	14	5	0.74
15	RP-0038	M	1	20	15	5	0.75
15	RP-0038	M	2	16	12	4	0.75
15	RP-0051	M	1	20	15	5	0.75
15	RP-0051	M	4	20	15	5	0.75
15	RP-0051	M	3	20	16	4	0.8
15	RP-0051	M	2	19	11	8	0.58
15	RP-0054	M	3	18	18	0	1
15	RP-0054	M	2	18	18	0	1
15	RP-0054	M	4	19	18	1	0.95
15	RP-0054	M	1	20	20	0	1
15	RP-0058	M	3	19	19	0	1
15	RP-0058	M	2	18	17	1	0.94
15	RP-0058	M	4	20	20	0	1
15	RP-0058	M	1	19	19	0	1
15	RP-0061	M	3	16	7	9	0.44
15	RP-0061	M	2	17	6	11	0.35
15	RP-0061	M	1	18	6	12	0.33
15	RP-0061	M	4	16	5	11	0.31
15	RP-0064	M	4	18	0	18	0
15	RP-0064	M	3	15	0	15	0
15	RP-0064	M	2	18	0	18	0
15	RP-0064	M	1	20	1	19	0.05
15	RP-0072	M	1	19	18	1	0.95
15	RP-0072	M	3	19	10	9	0.53
15	RP-0072	M	4	18	13	5	0.72
15	RP-0072	M	2	17	12	5	0.71
15	RP-0075	M	1	16	1	15	0.06
15	RP-0075	M	2	17	3	14	0.18
15	RP-0075	M	3	18	0	18	0
15	RP-0075	M	4	18	4	14	0.22
15	RP-0079	M	3	18	0	18	0
15	RP-0079	M	2	18	14	4	0.78
15	RP-0079	M	4	18	17	1	0.94
15	RP-0079	M	1	20	17	3	0.85
15	RP-0098	M	3	15	5	10	0.33
15	RP-0098	M	2	15	6	9	0.4
15	RP-0098	M	1	18	8	10	0.44
15	RP-0098	M	4	18	9	9	0.5
15	RP-0104	M	3	16	10	16	0.63
15	RP-0104	M	1	13	9	4	0.69
15	RP-0104	M	4	17	11	6	0.65
15	RP-0104	M	2	14	10	4	0.63
15	RP-0106	M	1	20	15	5	0.75
15	RP-0106	M	2	20	15	5	0.75
15	RP-0106	M	3	17	14	3	0.82
15	RP-0106	M	4	18	11	7	0.61
15	RP-0114	M	3	19	8	11	0.42
15	RP-0114	M	2	19	12	7	0.63
15	RP-0114	M	1	20	12	8	0.6
15	RP-0114	M	4	19	4	15	0.21
15	RP-0116	M	1	20	5	15	0.25
15	RP-0116	M	4	19	5	14	0.26
15	RP-0116	M	2	20	8	12	0.4
15	RP-0116	M	3	16	1	15	0.06
15	RP-0118	M	4	15	3	12	0.2
15	RP-0118	M	3	15	1	14	0.07
15	RP-0118	M	2	16	3	13	0.21
15	RP-0118	M	1	14	1	13	0.06
15	RP-0122	M	3	17	12	5	0.71
15	RP-0122	M	2	19	16	3	0.84
15	RP-0122	M	4	19	13	6	0.68
15	RP-0122	M	1	19	14	5	0.74
15	RP-0143	M	4	11	0	11	0
15	RP-0143	M	1	15	0	15	0
15	RP-0143	M	3	9	0	9	0
15	RP-0143	M	2	11	0	11	0
15	RP-0144	M	1	20	18	2	0.9
15	RP-0144	M	3	18	16	2	0.89
15	RP-0144	M	2	20	17	3	0.85
15	RP-0144	M	4	20	18	2	0.9
15	RP-0169	M	4	18	8	10	0.44
15	RP-0169	M	3	16	7	9	0.44
15	RP-0169	M	2	16	8	8	0.5
15	RP-0169	M	1	16	7	9	0.44
15	RP-0185	M	1	19	2	17	0.11
15	RP-0185	M	4	20	5	15	0.25
15	RP-0185	M	2	20	8	12	0.4
15	RP-0185	M	3	19	10	9	0.53
15	RP-0186	M	3	20	5	15	0.25
15	RP-0186	M	4	20	4	16	0.2
15	RP-0186	M	2	19	7	12	0.37
15	RP-0186	M	1	19	7	12	0.37
15	RP-0187	M	4	14	0	14	0
15	RP-0187	M	3	17	1	16	0.06
15	RP-0187	M	2	19	3	16	0.16
15	RP-0187	M	1	19	0	19	0
15	RP-0190	M	1	20	20	0	1
15	RP-0190	M	3	18	18	0	1
15	RP-0190	M	2	17	17	0	1
15	RP-0190	M	4	19	19	0	1
15	RP-0202	M	2	19	2	17	0.11
15	RP-0202	M	3	20	8	12	0.4
15	RP-0202	M	4	18	2	16	0.11
15	RP-0202	M	1	20	3	17	0.15
15	RP-0215	M	2	18	18	0	1
15	RP-0215	M	3	19	19	0	1
15	RP-0215	M	1	19	18	1	0.95
15	RP-0215	M	4	20	20	0	1
15	RP-0221	M	4	18	11	7	0.61
15	RP-0221	M	1	17	8	9	0.47
15	RP-0221	M	3	19	13	6	0.68
15	RP-0221	M	2	15	7	8	0.47
15	RP-0227	M	3	17	0	17	0
15	RP-0227	M	4	15	0	15	0
15	RP-0227	M	2	16	0	16	0
15	RP-0227	M	1	15	0	15	0
15	RP-0231	M	2	20	20	0	1
15	RP-0231	M	4	16	3	13	0.19
15	RP-0231	M	3	20	19	1	0.95
15	RP-0231	M	1	20	16	4	0.8
15	RP-0248	M	2	19	1	18	0.05
15	RP-0248	M	4	20	3	17	0.15
15	RP-0248	M	1	19	15	4	0.79
15	RP-0248	M	3	19	10	9	0.53
15	RP-0249	M	3	16	7	9	0.44
15	RP-0249	M	4	20	11	9	0.55
15	RP-0249	M	2	18	18	0	1.29
15	RP-0249	M	1	16	12	4	0.67
15	RP-0252	M	4	15	2	13	0.13
15	RP-0252	M	3	15	0	15	0
15	RP-0252	M	1	15	1	14	0.07
15	RP-0252	M	2	16	1	15	0.06
15	RP-0256	M	3	15	8	7	0.53
15	RP-0256	M	2	19	15	4	0.79
15	RP-0256	M	1	19	12	7	0.86
15	RP-0256	M	4	20	12	8	0.63
15	RP-0257	M	4	17	14	3	0.82
15	RP-0257	M	2	17	15	2	0.88
15	RP-0257	M	3	16	15	1	0.79
15	RP-0257	M	1	20	13	7	0.81
15	RP-0269	M	3	16	16	0	1
15	RP-0269	M	2	19	14	5	0.74
15	RP-0269	M	1	13	12	1	0.92
15	RP-0269	M	4	16	14	2	0.88
15	RP-0271	M	3	18	8	10	0.44
15	RP-0271	M	2	20	12	8	0.6
15	RP-0271	M	4	17	12	5	0.71
15	RP-0271	M	1	18	16	2	0.89
15	RP-0272	M	3	19	16	3	0.84
15	RP-0272	M	1	18	18	0	1
15	RP-0272	M	4	19	16	3	0.84
15	RP-0272	M	2	17	14	3	0.82
15	RP-0276	M	1	20	20	0	1
15	RP-0276	M	4	19	19	0	1
15	RP-0276	M	2	20	20	0	1
15	RP-0276	M	3	20	19	1	0.95
15	RP-0278	M	1	16	0	16	0
15	RP-0278	M	3	16	0	16	0
15	RP-0278	M	4	16	0	16	0
15	RP-0278	M	2	20	0	20	0
15	RP-0284	M	1	19	14	5	0.74
15	RP-0284	M	3	20	20	0	1
15	RP-0284	M	2	17	11	6	0.65
15	RP-0284	M	4	20	19	1	0.95
15	RP-0285	M	4	18	7	11	0.39
15	RP-0285	M	3	16	2	14	0.13
15	RP-0285	M	2	17	4	13	0.24
15	RP-0285	M	1	17	9	8	0.53
15	RP-0289	M	1	16	1	15	0.06
15	RP-0289	M	4	17	4	13	0.24
15	RP-0289	M	3	15	5	10	0.33
15	RP-0289	M	2	19	4	15	0.21
15	RP-0292	M	4	19	0	19	0
15	RP-0292	M	3	17	0	17	0
15	RP-0292	M	2	12	0	12	0
15	RP-0292	M	1	20	1	19	0.05
15	RP-0303	M	2	13	1	13	0.08
15	RP-0303	M	1	16	3	13	0.19
15	RP-0303	M	3	14	2	12	0.14
15	RP-0303	M	4	15	5	10	0.33
15	RP-0305	M	4	19	1	18	0.05
15	RP-0305	M	1	17	6	11	0.35
15	RP-0305	M	3	18	4	14	0.22
15	RP-0305	M	2	16	0	16	0
15	RP-0314	M	4	17	1	16	0.06
15	RP-0314	M	3	11	3	8	0.27
15	RP-0314	M	2	16	1	15	0.06
15	RP-0314	M	1	14	2	14	0.14
15	RP-0317	M	3	19	6	13	0.32
15	RP-0317	M	2	19	13	6	0.68
15	RP-0317	M	4	18	4	14	0.22
15	RP-0317	M	1	19	3	16	0.16
15	RP-0326	M	2	18	18	0	1
15	RP-0326	M	1	20	19	1	0.95
15	RP-0326	M	4	18	18	0	1
15	RP-0326	M	3	20	20	0	1
15	RP-0328	M	4	17	5	12	0.29
15	RP-0328	M	1	19	11	8	0.58
15	RP-0328	M	3	15	6	9	0.4
15	RP-0328	M	2	18	8	10	0.44
15	RP-0334	M	4	17	1	16	0.06
15	RP-0334	M	3	15	2	13	0.13
15	RP-0334	M	2	17	3	14	0.18
15	RP-0334	M	1	19	1	18	0.05
15	RP-0336	M	4	16	16	0	1
15	RP-0336	M	1	17	15	2	0.88
15	RP-0336	M	3	18	14	4	0.78
15	RP-0336	M	2	19	15	4	0.79
15	RP-0356	M	4	19	1	18	0.05
15	RP-0356	M	3	17	5	12	0.29
15	RP-0356	M	2	16	4	12	0.25
15	RP-0356	M	1	18	8	10	0.44
15	RP-0365	M	4	19	3	16	0.16
15	RP-0365	M	1	15	6	9	0.4
15	RP-0365	M	3	11	2	9	0.18
15	RP-0365	M	2	18	4	14	0.22
15	RP-0367	M	2	20	1	19	0.05
15	RP-0367	M	1	19	4	15	0.21
15	RP-0367	M	4	20	4	16	0.2
15	RP-0367	M	3	17	2	15	0.12
15	RP-0373	M	2	13	9	4	0.69
15	RP-0373	M	1	18	7	11	0.39
15	RP-0373	M	4	15	7	8	0.47
15	RP-0373	M	3	18	7	11	0.39
15	RP-0386	M	4	17	13	4	0.76
15	RP-0386	M	1	15	14	1	0.93
15	RP-0386	M	3	16	11	5	0.69
15	RP-0386	M	2	19	13	6	0.68
15	RP-0392	M	4	19	8	11	0.42
15	RP-0392	M	2	16	8	8	0.5
15	RP-0392	M	1	18	8	10	0.44
15	RP-0392	M	3	20	9	11	0.45
15	RP-0396	M	3	18	7	11	0.39
15	RP-0396	M	2	14	5	9	0.36
15	RP-0396	M	1	19	11	8	0.58
15	RP-0396	M	4	19	5	14	0.26
15	RP-0398	M	2	19	8	11	0.42
15	RP-0398	M	3	15	4	11	0.27
15	RP-0398	M	4	20	7	13	0.35
15	RP-0398	M	1	17	7	10	0.41
15	RP-0407	M	2	15	0	17	0
15	RP-0407	M	3	19	0	19	0
15	RP-0407	M	4	15	0	15	0
15	RP-0407	M	1	13	0	13	0
15	RP-0429	M	4	13	6	7	0.46
15	RP-0429	M	1	17	13	4	0.76
15	RP-0429	M	3	14	10	4	0.71
15	RP-0429	M	2	18	13	5	0.72
15	RP-0432	M	3	17	1	16	0.06
15	RP-0432	M	2	16	4	12	0.25
15	RP-0432	M	4	19	1	18	0.05
15	RP-0432	M	1	17	6	11	0.35
15	RP-0433	M	4	18	1	17	0.06
15	RP-0433	M	1	18	2	16	0.11
15	RP-0433	M	3	18	6	12	0.33
15	RP-0433	M	2	15	10	5	0.67
15	RP-0434	M	1	15	0	15	0
15	RP-0434	M	2	16	0	16	0
15	RP-0434	M	4	15	0	15	0
15	RP-0434	M	3	15	0	15	0
15	RP-0446	M	4	20	19	1	0.95
15	RP-0446	M	3	16	12	4	0.75
15	RP-0446	M	2	15	12	3	0.8
15	RP-0446	M	1	19	16	3	0.84
15	RP-0447	M	1	20	9	11	0.45
15	RP-0447	M	4	20	5	15	0.25
15	RP-0447	M	2	18	3	15	0.17
15	RP-0447	M	3	16	3	13	0.19
15	RP-0448	M	3	12	0	12	0
15	RP-0448	M	1	16	0	16	0
15	RP-0448	M	2	20	0	20	0
15	RP-0448	M	4	14	0	14	0
15	RP-0457	M	1	18	11	7	0.61
15	RP-0457	M	2	18	14	4	0.78
15	RP-0457	M	3	15	4	11	0.27
15	RP-0457	M	4	13	5	8	0.38
15	RP-0463	M	2	15	6	9	0.4
15	RP-0463	M	1	12	0	12	0
15	RP-0463	M	4	12	4	8	0.33
15	RP-0463	M	3	13	2	11	0.15
15	RP-0466	M	4	20	19	1	0.95
15	RP-0466	M	3	19	17	2	0.89
15	RP-0466	M	2	20	19	1	0.95
15	RP-0466	M	1	20	19	1	0.95
15	RP-0469	M	4	18	11	7	0.61
15	RP-0469	M	1	17	5	12	0.29
15	RP-0469	M	2	17	7	10	0.41
15	RP-0469	M	3	22	12	10	0.55
15	RP-0471	M	2	20	20	0	1
15	RP-0471	M	1	19	19	0	1
15	RP-0471	M	3	19	19	0	1
15	RP-0471	M	4	20	20	0	1
15	RP-0474	M	2	18	0	18	0
15	RP-0474	M	4	16	0	15	0
15	RP-0474	M	3	20	0	20	0
15	RP-0474	M	1	18	0	18	0
15	RP-0475	M	4	18	15	3	0.83
15	RP-0475	M	1	20	17	3	0.85
15	RP-0475	M	2	17	13	4	0.76
15	RP-0475	M	3	18	12	6	0.67
15	RP-0476	M	3	20	18	2	0.9
15	RP-0476	M	1	16	15	1	0.94
15	RP-0476	M	4	18	15	3	0.83
15	RP-0476	M	2	19	19	0	1
15	RP-0479	M	4	18	16	2	0.89
15	RP-0479	M	1	20	17	3	0.85
15	RP-0479	M	3	19	18	1	0.95
15	RP-0479	M	2	17	16	1	0.94
15	RP-0480	M	3	19	4	15	0.21
15	RP-0480	M	2	19	7	12	0.37
15	RP-0480	M	4	20	10	10	0.5
15	RP-0480	M	1	18	2	16	0.11
15	RP-0490	M	3	20	19	1	0.95
15	RP-0490	M	4	17	17	0	1
15	RP-0490	M	1	20	20	0	1
15	RP-0490	M	2	20	20	0	1
15	RP-0493	M	1	18	16	2	0.89
15	RP-0493	M	4	16	12	4	0.75
15	RP-0493	M	3	18	18	0	1
15	RP-0493	M	2	18	18	0	1
15	RP-0501	M	4	17	3	14	0.18
15	RP-0501	M	1	20	3	17	0.15
15	RP-0501	M	3	21	2	19	0.1
15	RP-0501	M	2	20	5	15	0.25
15	RP-0504	M	18	18	6	12	0.33
15	RP-0504	M	2	12	9	3	0.75
15	RP-0504	M	1	18	4	14	0.22
15	RP-0504	M	3	16	10	6	0.63
15	RP-0505	M	1	15	8	7	0.53
15	RP-0505	M	4	16	0	16	0
15	RP-0505	M	1	19	0	19	0
15	RP-0505	M	3	16	0	16	0
15	RP-0514	M	4	20	17	3	0.85
15	RP-0514	M	3	19	18	1	0.95
15	RP-0514	M	1	19	13	6	0.68
15	RP-0514	M	2	20	14	6	0.7
15	RP-0515	M	1	16	10	6	0.63
15	RP-0515	M	4	15	12	3	0.8
15	RP-0515	M	3	16	9	7	0.56
15	RP-0515	M	3	19	13	6	0.87
15	RP-0521	M	1	20	18	2	0.9
15	RP-0521	M	4	20	13	7	0.65
15	RP-0521	M	2	18	12	6	0.67
15	RP-0521	M	3	20	19	1	0.95
15	RP-0523	M	3	18	13	5	0.72
15	RP-0523	M	2	15	15	0	1
15	RP-0523	M	4	20	9	11	0.45
15	RP-0523	M	1	17	14	3	0.82
15	RP-0525	M	2	19	1	18	0.05
15	RP-0525	M	4	20	0	20	0
15	RP-0525	M	3	17	2	15	0.12
15	RP-0525	M	1	13	0	13	0
15	RP-0538	M	1	15	10	5	0.67
15	RP-0538	M	3	20	14	6	0.7
15	RP-0538	M	2	18	14	4	0.78
15	RP-0538	M	4	18	11	7	0.61
15	RP-0543	M	1	18	10	8	0.56
15	RP-0543	M	4	15	4	11	0.27
15	RP-0543	M	2	19	7	12	0.37
15	RP-0543	M	3	17	6	11	0.35
15	RP-0549	M	1	19	1	18	0.05
15	RP-0549	M	2	18	2	16	0.11
15	RP-0549	M	3	18	0	18	0
15	RP-0549	M	4	17	1	16	0.06
15	RP-0556	M	1	17	9	8	0.53
15	RP-0556	M	2	18	8	10	0.44
15	RP-0556	M	4	18	6	12	0.35
15	RP-0556	M	1	16	2	14	0.11
15	RP-0561	M	4	17	14	3	0.82
15	RP-0561	M	3	20	18	2	0.9
15	RP-0561	M	1	20	19	1	0.95
15	RP-0561	M	2	17	15	2	0.88
15	RP-0562	M	2	16	4	12	0.25
15	RP-0562	M	1	14	4	10	0.29
15	RP-0562	M	3	12	6	6	0.5
15	RP-0562	M	4	16	8	8	0.5
15	RP-0565	M	1	18	5	13	0.28
15	RP-0565	M	2	19	9	10	0.47
15	RP-0565	M	3	19	17	2	0.89
15	RP-0565	M	4	20	13	7	0.65
15	RP-0570	M	3	16	9	7	0.56
15	RP-0570	M	1	19	18	1	0.95
15	RP-0570	M	2	20	16	4	0.8
15	RP-0570	M	4	19	17	2	0.89
15	RP-0579	M	2	17	12	5	0.71
15	RP-0579	M	4	15	10	15	0.63
15	RP-0579	M	2	16	11	5	0.55
15	RP-0579	M	1	17	11	6	0.69
15	RP-0582	M	2	13	8	5	0.62
15	RP-0582	M	1	13	8	5	0.62
15	RP-0582	M	4	14	4	10	0.29
15	RP-0582	M	3	16	14	2	0.88
15	RP-0584	M	2	18	0	18	0
15	RP-0584	M	1	17	1	16	0.06
15	RP-0584	M	3	17	3	14	0.18
15	RP-0584	M	4	19	1	18	0.05
15	RP-0587	M	4	20	17	3	0.85
15	RP-0587	M	3	20	18	2	0.9
15	RP-0587	M	2	20	15	5	0.75
15	RP-0587	M	1	19	15	5	0.79
15	RP-0590	M	4	20	4	16	0.2
15	RP-0590	M	1	19	6	13	0.32
15	RP-0590	M	3	18	6	12	0.33
15	RP-0590	M	2	20	16	4	0.8
15	RP-0603	M	4	19	8	11	0.42
15	RP-0603	M	1	18	9	9	0.5
15	RP-0603	M	3	19	10	9	0.53
15	RP-0603	M	2	18	7	11	0.39
15	RP-0609	M	3	17	16	1	0.94
15	RP-0609	M	1	15	14	1	0.93
15	RP-0609	M	4	19	17	2	0.89
15	RP-0609	M	4	14	12	2	0.86
15	RP-0611	M	2	17	17	0	1
15	RP-0611	M	1	17	13	4	0.76
15	RP-0611	M	3	17	3	14	0.18
15	RP-0611	M	4	13	9	4	0.69
15	RP-0615	M	3	18	12	6	0.67
15	RP-0615	M	2	18	17	1	0.94
15	RP-0615	M	4	17	17	0	1
15	RP-0615	M	1	20	17	3	0.85
15	RP-0622	M	3	18	16	2	0.89
15	RP-0622	M	4	19	15	4	0.79
15	RP-0622	M	1	19	14	5	0.74
15	RP-0622	M	2	17	8	9	0.47
15	RP-0630	M	4	18	15	3	0.83
15	RP-0630	M	1	17	7	10	0.41
15	RP-0630	M	3	16	9	7	0.56
15	RP-0630	M	2	18	9	9	0.5
15	RP-0634	M	4	18	11	7	0.61
15	RP-0634	M	3	16	6	10	0.38
15	RP-0634	M	2	16	9	7	0.56
15	RP-0634	M	1	20	15	5	0.75
15	RP-0637	M	2	20	18	2	0.9
15	RP-0637	M	4	16	13	3	0.81
15	RP-0637	M	3	18	17	1	0.94
15	RP-0637	M	1	19	18	1	0.95
15	RP-0641	M	3	18	13	5	0.72
15	RP-0641	M	4	19	15	4	0.79
15	RP-0641	M	2	18	10	8	0.56
15	RP-0641	M	1	18	12	6	0.67
15	RP-0642	M	2	19	5	14	0.26
15	RP-0642	M	3	19	3	16	0.16
15	RP-0642	M	1	20	6	14	0.3
15	RP-0642	M	4	19	6	13	0.32
15	RP-0643	M	4	20	3	17	0.15
15	RP-0643	M	1	18	8	10	0.44
15	RP-0643	M	3	18	4	14	0.22
15	RP-0643	M	2	16	6	10	0.38
15	RP-0646	M	1	17	9	8	0.53
15	RP-0646	M	4	16	7	9	0.44
15	RP-0646	M	3	17	5	12	0.29
15	RP-0646	M	2	19	17	2	0.89
15	RP-0658	M	3	19	7	12	0.37
15	RP-0658	M	2	19	12	7	0.63
15	RP-0658	M	1	20	11	9	0.55
15	RP-0658	M	4	17	6	11	0.35
15	RP-0659	M	1	17	2	15	0.12
15	RP-0659	M	2	20	6	14	0.3
15	RP-0659	M	3	20	4	16	0.2
15	RP-0659	M	4	18	2	16	0.11
15	RP-0661	M	1	15	1	14	0.07
15	RP-0661	M	3	17	0	17	0
15	RP-0661	M	2	20	0	20	0
15	RP-0661	M	4	8	0	8	0
15	RP-0665	M	2	20	1	19	0.05
15	RP-0665	M	1	18	0	18	0
15	RP-0665	M	4	19	1	18	0.05
15	RP-0665	M	3	16	2	14	0.13
15	RP-0669	M	1	19	12	7	0.63
15	RP-0669	M	2	19	12	7	0.63
15	RP-0669	M	3	19	10	9	0.53
15	RP-0669	M	4	18	9	9	0.5
15	RP-0674	M	3	19	15	4	0.79
15	RP-0674	M	4	18	16	2	0.89
15	RP-0674	M	4	19	14	5	0.74
15	RP-0674	M	2	19	16	3	0.84
15	RP-0680	M	3	20	3	17	0.15
15	RP-0680	M	4	20	4	16	0.2
15	RP-0680	M	1	19	6	13	0.32
15	RP-0680	M	2	17	4	13	0.24
15	RP-0696	M	3	19	18	1	0.95
15	RP-0696	M	2	16	15	1	0.94
15	RP-0696	M	4	19	17	2	0.89
15	RP-0696	M	1	20	20	0	1
15	RP-0697	M	2	17	6	11	0.35
15	RP-0697	M	1	16	9	7	0.56
15	RP-0697	M	4	15	8	7	0.53
15	RP-0697	M	3	16	12	4	0.75
15	RP-0698	M	3	19	18	1	0.95
15	RP-0698	M	4	19	18	1	0.95
15	RP-0698	M	1	20	13	7	0.65
15	RP-0698	M	2	19	17	2	0.89
15	RP-0709	M	3	19	7	12	0.37
15	RP-0709	M	4	18	8	10	0.44
15	RP-0709	M	1	18	4	14	0.22
15	RP-0709	M	2	16	4	11	0.25
15	RP-0723	M	3	14	2	12	0.14
15	RP-0723	M	2	18	4	14	0.22
15	RP-0723	M	1	18	8	10	0.44
15	RP-0723	M	4	18	11	7	0.61
15	RP-0732	M	2	19	11	8	0.58
15	RP-0732	M	4	18	13	5	0.72
15	RP-0732	M	1	20	11	9	0.55
15	RP-0732	M	3	18	10	8	0.56
15	RP-0737	M	1	18	2	16	0.11
15	RP-0737	M	3	16	3	13	0.19
15	RP-0737	M	4	19	4	15	0.21
15	RP-0737	M	2	14	0	14	0
15	RP-0744	M	1	16	0	16	0
15	RP-0744	M	4	18	2	16	0.11
15	RP-0744	M	2	15	1	14	0.07
15	RP-0744	M	3	20	0	20	0
15	RP-0752	M	2	14	2	12	0.14
15	RP-0752	M	1	15	1	14	0.07
15	RP-0752	M	4	16	0	16	0
15	RP-0752	M	3	15	1	14	0.07
15	RP-0756	M	3	15	7	8	0.47
15	RP-0756	M	2	20	6	14	0.3
15	RP-0756	M	4	15	8	7	0.53
15	RP-0756	M	1	20	14	6	0.7
15	RP-0766	M	2	16	5	11	0.31
15	RP-0766	M	1	15	1	14	0.07
15	RP-0766	M	3	16	1	15	0.06
15	RP-0766	M	4	19	1	18	0.05
15	RP-0768	M	1	19	16	3	0.84
15	RP-0768	M	3	18	11	7	0.61
15	RP-0768	M	2	15	5	10	0.33
15	RP-0768	M	4	19	10	9	0.53
15	RP-0777	M	1	17	10	7	0.59
15	RP-0777	M	2	18	10	8	0.56
15	RP-0777	M	3	18	12	6	0.67
15	RP-0777	M	4	13	5	8	0.38
15	RP-0785	M	4	19	1	18	0.05
15	RP-0785	M	3	19	4	15	0.21
15	RP-0785	M	1	19	4	15	0.21
15	RP-0785	M	3	20	13	7	0.65
15	RP-0790	M	4	14	2	12	0.14
15	RP-0790	M	1	14	2	12	0.14
15	RP-0790	M	3	16	2	14	0.13
15	RP-0790	M	2	16	4	14	0.25
15	RP-0791	M	4	14	1	13	0.07
15	RP-0791	M	1	18	0	18	0
15	RP-0791	M	2	17	1	16	0.06
15	RP-0791	M	3	15	0	15	0
15	RP-0793	M	4	18	4	14	0.22
15	RP-0793	M	3	17	15	2	0.88
15	RP-0793	M	2	17	9	8	0.53
15	RP-0793	M	1	17	3	14	0.18
15	RP-0805	M	2	17	1	16	0.06
15	RP-0805	M	3	19	0	19	0
15	RP-0805	M	1	17	1	16	0.06
15	RP-0805	M	4	19	3	16	0.16
15	RP-0817	M	2	18	6	12	0.33
15	RP-0817	M	3	20	8	12	0.4
15	RP-0817	M	4	20	4	16	0.2
15	RP-0817	M	1	20	7	13	0.35
15	RP-0844	M	2	14	0	14	0
15	RP-0844	M	3	16	1	15	0.06
15	RP-0844	M	4	19	0	19	0
15	RP-0844	M	1	19	0	19	0
15	RP-0850	M	3	17	11	6	0.65
15	RP-0850	M	2	18	13	5	0.72
15	RP-0850	M	4	18	14	4	0.78
15	RP-0850	M	1	15	9	6	0.6
15	RP-0859	M	1	20	6	14	0.3
15	RP-0859	M	3	19	4	15	0.21
15	RP-0859	M	2	18	8	10	0.44
15	RP-0859	M	4	19	11	8	0.58
15	RP-0860	M	1	18	12	6	0.67
15	RP-0860	M	2	18	18	0	1
15	RP-0860	M	3	19	16	3	0.84
15	RP-0860	M	4	19	19	0	1
15	RP-0868	M	2	17	10	7	0.59
15	RP-0868	M	1	15	5	10	0.33
15	RP-0868	M	4	14	7	7	0.5
15	RP-0868	M	3	15	10	5	0.67
15	RP-0873	M	4	20	7	13	0.35
15	RP-0873	M	1	15	2	13	0.13
15	RP-0873	M	2	14	2	14	0.14
15	RP-0873	M	3	17	4	13	0.24
15	RP-0874	M	4	19	4	15	0.21
15	RP-0874	M	1	17	1	16	0.06
15	RP-0874	M	2	21	3	18	0.14
15	RP-0874	M	3	22	5	17	0.23
15	RP-0875	M	2	20	0	20	0
15	RP-0875	M	1	20	0	20	0
15	RP-0875	M	3	19	0	19	0
15	RP-0875	M	4	20	0	20	0
15	RP-0878	M	3	20	20	0	1
15	RP-0878	M	2	19	15	4	0.79
15	RP-0878	M	4	20	18	2	0.9
15	RP-0878	M	1	20	15	5	0.75
15	RP-0893	M	1	18	17	1	0.94
15	RP-0893	M	4	18	9	9	0.5
15	RP-0893	M	2	20	14	6	0.7
15	RP-0893	M	3	16	7	9	0.44
15	RP-0894	M	3	20	13	7	0.65
15	RP-0894	M	4	16	4	12	0.25
15	RP-0894	M	1	15	4	11	0.27
15	RP-0894	M	2	18	1	17	0.06
15	RP-0895	M	2	11	2	9	0.18
15	RP-0895	M	3	14	0	14	0
15	RP-0895	M	4	9	0	9	0
15	RP-0895	M	1	18	3	15	0.17
15	RP-0906	M	2	18	14	4	0.78
15	RP-0906	M	3	15	12	3	0.8
15	RP-0906	M	4	18	13	5	0.72
15	RP-0906	M	1	20	15	5	0.75
15	RP-0917	M	3	17	3	14	0.18
15	RP-0917	M	1	18	3	15	0.17
15	RP-0917	M	4	15	7	8	0.47
15	RP-0917	M	2	17	3	14	0.18
15	RP-0920	M	1	14	3	11	0.21
15	RP-0920	M	4	16	6	10	0.38
15	RP-0920	M	2	18	8	10	0.44
15	RP-0920	M	3	20	8	12	0.4
15	RP-0922	M	2	18	5	13	0.28
15	RP-0922	M	4	19	3	16	0.16
15	RP-0922	M	1	15	0	15	0
15	RP-0922	M	3	19	0	19	0
15	RP-0923	M	3	16	1	15	0.06
15	RP-0923	M	1	16	1	15	0.06
15	RP-0923	M	2	17	1	16	0.06
15	RP-0923	M	4	17	0	17	0
15	RP-0937	M	4	15	5	10	0.33
15	RP-0937	M	3	15	12	3	0.8
15	RP-0937	M	2	19	9	10	0.47
15	RP-0937	M	1	20	4	16	0.2
15	RP-0941	M	3	17	8	9	0.47
15	RP-0941	M	2	20	15	5	0.75
15	RP-0941	M	4	18	17	1	0.94
15	RP-0941	M	1	19	10	9	0.53
15	RP-0942	M	3	11	6	5	0.55
15	RP-0942	M	1	15	4	11	0.27
15	RP-0942	M	2	18	13	5	0.72
15	RP-0942	M	4	15	7	8	0.47
15	RP-0944	M	1	19	0	19	0
15	RP-0944	M	2	17	0	17	0
15	RP-0944	M	4	16	3	13	0.19
15	RP-0944	M	3	16	0	16	0
15	RP-0946	M	3	16	0	16	0
15	RP-0946	M	2	18	1	17	0.06
15	RP-0946	M	4	15	5	10	0.33
15	RP-0946	M	1	13	1	12	0.08
15	RP-0947	M	1	20	19	1	0.95
15	RP-0947	M	4	20	18	2	0.9
15	RP-0947	M	2	19	16	3	0.84
15	RP-0947	M	3	17	16	1	0.94
15	RP-0953	M	2	19	3	16	0.16
15	RP-0953	M	3	17	0	17	0
15	RP-0953	M	1	19	6	13	0.32
15	RP-0953	M	4	16	0	16	0
15	RP-0964	M	2	19	0	19	0
15	RP-0964	M	1	16	1	15	0.06
15	RP-0964	M	4	19	1	18	0.05
15	RP-0964	M	3	18	0	18	0
15	RP-0971	M	2	19	5	14	0.26
15	RP-0971	M	1	17	0	17	0
15	RP-0971	M	3	19	1	18	0.05
15	RP-0971	M	4	20	1	19	0.05
15	RP-0976	M	1	17	0	17	0
15	RP-0976	M	4	10	1	10	0.1
15	RP-0976	M	2	15	0	15	0
15	RP-0976	M	3	16	0	16	0
15	RP-0981	M	4	19	5	14	0.26
15	RP-0981	M	1	20	4	16	0.2
15	RP-0981	M	3	19	1	18	0.05
15	RP-0981	M	2	19	0	19	0
15	RP-1002	M	1	19	0	19	0
15	RP-1002	M	3	20	13	7	0.65
15	RP-1002	M	2	19	5	14	0.26
15	RP-1002	M	4	17	0	17	0
15	RP-1014	M	4	20	4	16	0.2
15	RP-1014	M	1	19	8	11	0.42
15	RP-1014	M	2	20	13	7	0.65
15	RP-1014	M	3	20	7	13	0.35
15	RP-1032	M	1	18	0	18	0
15	RP-1032	M	2	17	0	17	0
15	RP-1032	M	4	20	0	20	0
15	RP-1032	M	3	17	0	17	0
15	RP-1033	M	4	18	1	17	0.06
15	RP-1033	M	1	19	0	19	0
15	RP-1033	M	2	19	0	19	0
15	RP-1033	M	3	17	0	17	0
15	RP-1042	M	2	19	7	12	0.37
15	RP-1042	M	3	19	11	8	0.58
15	RP-1042	M	4	20	13	7	0.65
15	RP-1042	M	1	19	16	3	0.84
15	RP-1055	M	2	18	4	14	0.22
15	RP-1055	M	1	19	5	14	0.26
15	RP-1055	M	4	17	3	14	0.18
15	RP-1055	M	3	20	3	17	0.15
15	RP-1061	M	4	17	0	17	0
15	RP-1061	M	3	18	0	18	0
15	RP-1061	M	1	20	0	20	0
15	RP-1061	M	2	17	2	15	0.12
15	RP-1074	M	4	20	1	19	0.05
15	RP-1074	M	2	17	1	16	0.06
15	RP-1074	M	3	17	0	17	0
15	RP-1074	M	1	19	1	18	0.05
15	RP-1114	M	4	20	0	20	0
15	RP-1114	M	1	20	1	19	0.05
15	RP-1114	M	3	19	0	19	0
15	RP-1114	M	2	19	0	19	0
15	RP-1126	M	1	19	8	11	0.42
15	RP-1126	M	2	20	15	5	0.75
15	RP-1126	M	3	18	12	6	0.67
15	RP-1126	M	4	18	15	3	0.83
15	RP-1128	M	2	17	4	13	0.24
15	RP-1128	M	3	16	3	13	0.19
15	RP-1128	M	4	12	4	8	0.33
15	RP-1128	M	1	19	5	14	0.26
15	RP-1134	M	2	19	7	12	0.37
15	RP-1134	M	1	19	3	16	0.16
15	RP-1134	M	3	17	10	7	0.59
15	RP-1134	M	4	20	6	14	0.3
15	RP-1142	M	3	19	0	19	0
15	RP-1142	M	2	20	1	19	0.05
15	RP-1142	M	1	20	0	20	0
15	RP-1142	M	4	20	2	18	0.1
15	RP-1145	M	3	19	14	5	0.74
15	RP-1145	M	1	20	12	8	0.6
15	RP-1145	M	2	19	14	4	0.74
15	RP-1145	M	4	19	18	1	0.95
15	RP-1170	M	3	19	7	12	0.37
15	RP-1170	M	1	18	8	10	0.44
15	RP-1170	M	4	19	5	14	0.26
15	RP-1170	M	2	16	8	8	0.5
15	RP-1193	M	3	17	0	17	0
15	RP-1193	M	2	18	1	17	0.06
15	RP-1193	M	4	18	0	18	0
15	RP-1193	M	1	18	0	18	0
15	RP-1196	M	1	18	6	12	0.33
15	RP-1196	M	2	18	11	7	0.61
15	RP-1196	M	4	20	6	14	0.3
15	RP-1196	M	3	19	8	11	0.42
15	RP-1200	M	3	20	3	15	0.15
15	RP-1200	M	4	18	3	17	0.17
15	RP-1200	M	2	19	5	14	0.26
15	RP-1200	M	1	20	2	18	0.1
15	RP-1204	M	2	17	0	17	0
15	RP-1204	M	3	16	0	16	0
15	RP-1204	M	4	19	0	19	0
15	RP-1204	M	1	17	0	17	0
15	RP-1214	M	1	18	0	18	0
15	RP-1214	M	3	11	0	11	0
15	RP-1214	M	2	18	1	17	0.06
15	RP-1216	M	4	19	1	18	0.05
15	RP-1216	M	2	17	0	17	0
15	RP-1216	M	3	17	0	17	0
15	RP-1216	M	1	19	1	18	0.05
15	RP-1221	M	4	18	8	10	0.44
15	RP-1221	M	1	19	4	15	0.21
15	RP-1221	M	2	18	6	12	0.33
15	RP-1221	M	3	20	3	17	0.15
15	RP-1225	M	4	19	13	6	0.68
15	RP-1225	M	1	20	16	4	0.8
15	RP-1225	M	2	20	13	7	0.65
15	RP-1225	M	3	19	15	4	0.79
15	RP-1230	M	4	18	16	2	0.89
15	RP-1230	M	1	20	14	6	0.7
15	RP-1230	M	2	20	14	6	0.7
15	RP-1230	M	3	15	9	6	0.6
15	RP-1232	M	1	19	4	15	0.21
15	RP-1232	M	3	17	3	14	0.18
15	RP-1232	M	4	20	5	15	0.25
15	RP-1232	M	2	20	5	15	0.25
15	RP-1238	M	4	16	7	9	0.44
15	RP-1238	M	1	16	7	9	0.44
15	RP-1238	M	2	18	5	13	0.28
15	RP-1238	M	3	16	4	12	0.25
15	RP-1249	M	3	18	1	17	0.06
15	RP-1249	M	1	19	0	19	0
15	RP-1249	M	2	19	1	18	0.05
15	RP-1249	M	4	17	0	17	0
15	RP-1258	M	2	18	0	18	0
15	RP-1258	M	3	20	1	19	0.05
15	RP-1258	M	1	17	0	17	0
15	RP-1258	M	4	20	2	18	0.1
15	RP-1259	M	2	19	10	19	0.53
15	RP-1259	M	1	20	18	2	0.9
15	RP-1259	M	3	18	16	2	0.89
15	RP-1259	M	4	20	17	3	0.85
15	RP-1271	M	1	20	2	18	0.1
15	RP-1271	M	2	20	2	18	0.1
15	RP-1271	M	4	17	1	16	0.06
15	RP-1271	M	3	19	2	17	0.11
15	RP-1272	M	1	19	3	16	0.16
15	RP-1272	M	4	13	4	9	0.31
15	RP-1272	M	3	17	5	12	0.29
15	RP-1272	M	2	16	5	11	0.31

## Sheet: Additional File 4B
DGRP3 Acute Screen
DGRP3 Line	Female Mean SP	Female Standard Error	Number Females	Male Mean SP	Male Standard Error	Number Males
RP-0002	0.386949	0.0586341	69	0.346491	0.0572858	69
RP-0012	0.0975533	0.0344918	74	0.0952012	0.0348312	71
RP-0015	0.0277778	0.0193671	72	0.0277778	0.019234	73
RP-0022	0.207602	0.0474708	73	0	0	69
RP-0024	0.696465	0.0541861	72	0.444444	0.0593914	70
RP-0029	0.397387	0.058076	71	0.49315	0.06154	66
RP-0032	0.154167	0.0408875	78	0	0	79
RP-0033	0.0147059	0.0144912	69	0.03125	0.0205052	72
RP-0038	0.692544	0.0532825	75	0.767544	0.049438	73
RP-0051	0.404167	0.0581057	61	0.801832	0.0505308	79
RP-0054	0.0527047	0.0256307	76	0.986842	0.0131579	75
RP-0058	0.78748	0.0488957	70	0.981481	0.0134242	76
RP-0061	0.0833333	0.0337659	67	0.359069	0.058608	67
RP-0064	0	0	75	0.0125	0.0131854	71
RP-0072	0.581269	0.058142	72	0.725447	0.0522341	73
RP-0075	0	0	69	0.115298	0.038449	69
RP-0079	0.581695	0.0569592	75	0.643056	0.055694	74
RP-0098	0.123529	0.0401991	67	0.419444	0.0607417	66
RP-0104	0.322508	0.0571064	67	0.647342	0.0616834	60
RP-0106	0.30516	0.0550373	70	0.73366	0.0510429	75
RP-0114	0.631944	0.0553209	76	0.465789	0.0568468	77
RP-0116	0.131746	0.0416313	66	0.243914	0.0495877	75
RP-0118	0	0	76	0.134944	0.0441086	60
RP-0122	0	0	70	0.74226	0.0508456	74
RP-0143	0.334865	0.0568153	69	0	0	46
RP-0144	0.155921	0.0413427	77	0.884722	0.03616	78
RP-0169	0	0	62	0.454861	0.0612944	66
RP-0185	0.0263158	0.0189971	71	0.320395	0.0528352	78
RP-0186	0.103239	0.0368982	68	0.296711	0.0517233	78
RP-0187	0	0	71	0.0541796	0.0272519	69
RP-0190	0.985294	0.0140886	73	1	0	74
RP-0202	0.239474	0.0492783	75	0.191594	0.0448497	77
RP-0215	0.894505	0.0354713	75	0.986842	0.013071	76
RP-0221	0.521875	0.057299	76	0.558144	0.0597845	69
RP-0227	0.0433007	0.0250532	66	0	0	63
RP-0231	0.350935	0.0583069	67	0.734375	0.0506625	76
RP-0248	0.372149	0.0558157	75	0.45614	0.0659713	77
RP-0249	0.188816	0.0451906	75	0.73497	0.0527513	70
RP-0252	0	0	80	0.065625	0.0317052	61
RP-0256	0.887255	0.0380758	69	0.702882	0.0534865	73
RP-0257	0.7125	0.0552935	67	0.826964	0.0452129	70
RP-0269	0.0751794	0.0294804	80	0.88664	0.0400686	64
RP-0271	0.138076	0.0401031	74	0.659804	0.0554512	73
RP-0272	0.0131579	0.013071	76	0.876935	0.0384494	73
RP-0276	0.944199	0.0270511	72	0.9875	0.0125	79
RP-0278	0	0	65	0	0	68
RP-0284	0.923684	0.0306576	75	0.833475	0.0427345	76
RP-0285	0.339052	0.0561808	71	0.319649	0.0565521	68
RP-0289	0.09375	0.0358788	66	0.210413	0.0497965	67
RP-0292	0.122222	0.0383359	73	0.0125	0.0134731	68
RP-0303	0	0	67	0.185153	0.0510023	58
RP-0305	0.42735	0.0587094	71	0.156949	0.0434767	70
RP-0314	0.158333	0.0413341	78	0.134227	0.0447618	58
RP-0317	0.402047	0.0566163	75	0.345029	0.0548919	75
RP-0326	0.025	0.0177921	77	0.9875	0.0127443	76
RP-0328	0.485317	0.0597357	70	0.429377	0.0595895	69
RP-0334	0.0125	0.0133752	69	0.105315	0.0372242	68
RP-0336	0.639881	0.0609645	62	0.862401	0.0411731	70
RP-0356	0.415339	0.0593238	69	0.260298	0.0524463	70
RP-0365	0.0513889	0.02658	69	0.240484	0.0538445	63
RP-0367	0.0857843	0.0332353	71	0.144543	0.0403359	76
RP-0373	0.318671	0.0587056	63	0.484188	0.0624687	64
RP-0386	0.860714	0.0443321	61	0.767437	0.0516124	67
RP-0392	0.0272059	0.0191724	72	0.453874	0.058271	73
RP-0396	0.075	0.029448	80	0.397034	0.0584805	70
RP-0398	0.028125	0.0196211	71	0.362371	0.0570468	71
RP-0407	0.0277778	0.0202283	66	0	0	62
RP-0429	0.0388889	0.022032	77	0.665688	0.0599122	62
RP-0432	0	0	74	0.178599	0.0461097	69
RP-0433	0.0469975	0.0262499	65	0.291667	0.0547189	69
RP-0434	0	0	67	0	0	61
RP-0446	0.0131579	0.0140264	66	0.835526	0.0443077	70
RP-0447	0.378268	0.0583817	69	0.263542	0.0512133	74
RP-0448	0	0	64	0	0	62
RP-0457	0.116932	0.0392579	67	0.510043	0.0624874	64
RP-0463	0	0	43	0.221795	0.0576131	52
RP-0466	0.605336	0.0564393	75	0.936184	0.0274999	79
RP-0469	0.452614	0.059072	71	0.465612	0.0579862	74
RP-0471	0.245227	0.0503536	73	1	0	78
RP-0474	0	0	79	0	0	72
RP-0475	0.569444	0.0567981	76	0.68928	0.0485882	73
RP-0476	0.505921	0.0562505	79	0.917708	0.0321639	73
RP-0479	0.551389	0.057816	74	0.906858	0.0337851	74
RP-0480	0.693165	0.0539771	73	0.297515	0.0524404	76
RP-0490	0.920163	0.031723	73	0.9875	0.0126613	77
RP-0493	0.0388158	0.0224539	74	0.909722	0.0342528	70
RP-0501	0.526974	0.0572704	76	0.167927	0.0423247	78
RP-0504	0.162815	0.0461496	64	0.482639	0.0624623	64
RP-0505	0	0	70	0.133333	0.0418431	66
RP-0514	0.260234	0.0520715	71	0.795395	0.0456775	78
RP-0515	0	0	66	0.713542	0.0556504	66
RP-0521	0.391447	0.0571248	73	0.791667	0.0459836	78
RP-0523	0.941805	0.0279816	70	0.748938	0.051828	70
RP-0525	0.0433007	0.0241549	71	0.0425697	0.0243041	69
RP-0538	0.610161	0.0559446	76	0.688889	0.0549418	71
RP-0543	0.273994	0.0518471	74	0.385896	0.0586046	69
RP-0549	0.0506579	0.0248306	78	0.0556416	0.0270148	72
RP-0556	0.173955	0.0449874	71	0.359477	0.0577668	69
RP-0561	0.943541	0.0272006	72	0.885294	0.043365	74
RP-0562	0.0982843	0.0350841	72	0.383929	0.0638597	58
RP-0565	0.486404	0.0569592	77	0.57405	0.0567215	76
RP-0570	0.466297	0.0579916	74	0.801151	0.0463984	74
RP-0579	0.102226	0.0367376	68	0.642096	0.0594602	65
RP-0582	0.725	0.0499218	80	0.597871	0.0655228	56
RP-0584	0.0131579	0.0135235	71	0.0719814	0.0306732	71
RP-0587	0.0799837	0.0317495	73	0.822368	0.0430011	79
RP-0590	0.281618	0.0522868	74	0.412281	0.0560965	77
RP-0603	0.436842	0.0568945	76	0.459064	0.0579287	74
RP-0609	0.489474	0.0569677	77	0.906597	0.0360936	65
RP-0611	0.157701	0.0420843	75	0.658371	0.059282	64
RP-0615	0.229278	0.0488669	74	0.865278	0.039961	73
RP-0622	0.0821895	0.0323682	72	0.721448	0.052468	73
RP-0630	0.210212	0.0470494	75	0.5769	0.0594768	69
RP-0634	0.200658	0.0456404	77	0.574653	0.0590916	70
RP-0637	0.590278	0.0571685	74	0.901078	0.0349435	73
RP-0641	0.025	0.0192177	66	0.68348	0.054438	73
RP-0642	0.104825	0.0366131	70	0.259211	0.0499377	77
RP-0643	0.141447	0.0394579	78	0.297917	0.0538984	72
RP-0646	0.113743	0.0376801	71	0.538942	0.0600101	69
RP-0658	0.150932	0.0418987	73	0.475735	0.057667	75
RP-0659	0.227138	0.0487057	74	0.18219	0.0445715	75
RP-0661	0	0	59	0.0166667	0.0165272	60
RP-0665	0.0125	0.012829	75	0.0569079	0.0271145	73
RP-0669	0.385234	0.0585858	69	0.572368	0.0571271	75
RP-0674	0.547678	0.0570926	76	0.814327	0.0448996	75
RP-0680	0.574856	0.0603963	67	0.225271	0.0479204	76
RP-0696	0.848243	0.0425799	71	0.944901	0.0265245	74
RP-0697	0.776956	0.0483924	74	0.549694	0.0621906	64
RP-0698	0.194737	0.0448379	78	0.859868	0.0395584	77
RP-0709	0.0645468	0.0285649	74	0.321272	0.0554185	71
RP-0723	0.65692	0.0565772	72	0.355159	0.0580341	68
RP-0732	0.0907895	0.032742	77	0.601681	0.0565286	75
RP-0737	0.103509	0.0403482	73	0.261606	0.040718	67
RP-0744	0.0694444	0.0295511	74	0.0444444	0.0248092	69
RP-0752	0.212742	0.0482302	72	0.0690476	0.0327312	60
RP-0756	0.147243	0.0426584	69	0.5	0.0597614	70
RP-0766	0.0375	0.0217926	76	0.123575	0.0405089	66
RP-0768	0.551961	0.059867	69	0.578216	0.0586085	71
RP-0777	0.146181	0.0441609	64	0.548768	0.0612523	66
RP-0785	0.109722	0.0363324	74	0.280921	0.0512195	77
RP-0790	0.0424837	0.0237694	72	0.165179	0.04794	60
RP-0791	0.0910948	0.034392	70	0.0196078	0.0221862	64
RP-0793	0.197661	0.0459842	75	0.452614	0.059922	69
RP-0805	0.142105	0.0397903	77	0.0688854	0.0298469	72
RP-0817	0.0799837	0.0315343	74	0.320833	0.0528543	78
RP-0844	0.0888158	0.0322108	78	0.015625	0.0150396	68
RP-0850	0.0548246	0.0268273	72	0.686765	0.0562451	68
RP-0859	0.111458	0.0373479	71	0.38348	0.0557748	76
RP-0860	0.875	0.0387077	73	0.877193	0.0381543	74
RP-0868	0.265222	0.0516799	70	0.522059	0.0639561	61
RP-0873	0.323099	0.0543644	74	0.215371	0.0506004	66
RP-0874	0.327558	0.0549301	73	0.15987	0.0412328	79
RP-0875	0	0	73	0	0	79
RP-0878	0.405556	0.0563215	76	0.859868	0.0390544	79
RP-0893	0.543129	0.0579072	74	0.645486	0.0563759	72
RP-0894	0.36802	0.0656282	71	0.305556	0.0554548	69
RP-0895	0.0294118	0.019775	73	0.0871212	0.0391081	52
RP-0906	0.399635	0.0577262	72	0.7625	0.0505036	71
RP-0917	0	0	73	0.246569	0.0526567	67
RP-0920	0.580263	0.05737	74	0.358433	0.0581528	68
RP-0922	0.263889	0.0505563	76	0.108918	0.0369726	71
RP-0923	0	0	78	0.0459559	0.0257741	66
RP-0937	0.12902	0.0382022	77	0.451754	0.0599121	69
RP-0941	0.243954	0.050613	72	0.672837	0.0545408	74
RP-0942	0.11864	0.0309254	75	0.511448	0.0650944	59
RP-0944	0.0666667	0.0286132	76	0.046875	0.0256325	68
RP-0946	0.131618	0.0385272	77	0.116453	0.0407375	62
RP-0947	0.780556	0.0468616	78	0.90832	0.0331016	76
RP-0953	0.146382	0.0419513	71	0.157895	0.0432751	71
RP-0964	0.267763	0.0501365	78	0.0287829	0.0197042	72
RP-0971	0.230921	0.0477166	78	0.0914474	0.0332836	75
RP-0976	0	0	68	0.025	0.0205002	58
RP-0981	0.152778	0.0423997	72	0.128947	0.0381929	77
RP-1002	0.251354	0.0497593	76	0.228289	0.0484663	75
RP-1014	0.532566	0.0580004	74	0.405263	0.0552354	79
RP-1032	0.209284	0.0466628	76	0	0	72
RP-1033	0	0	76	0.0138889	0.0136973	73
RP-1042	0.540789	0.0564252	78	0.609868	0.0555876	77
RP-1055	0.31652	0.0559937	69	0.202963	0.0467554	74
RP-1061	0.0381579	0.0219754	76	0.0294118	0.0199119	72
RP-1114	0.0131579	0.0562162	76	0.0403638	0.0125799	73
RP-1126	0.518421	0.0482937	79	0.0125	0.0543882	78
RP-1128	0.205482	0.0133369	70	0.667763	0.0544701	75
RP-1134	0.0131579	0.0339491	73	0.254821	0.0552061	64
RP-1142	0.101316	0	79	0.353638	0.0213748	75
RP-1145	0	0.0494014	76	0.0375	0.0489952	79
RP-1170	0.241228	0.0377817	75	0.755263	0.0575863	77
RP-1174	0.127632	0.013071	78	0.394006	0.023035	72
RP-1193	0	0	66	0.0138889	0.0138889	71
RP-1196	0.239035	0.0492473	75	0.416374	0.0569218	75
RP-1200	0.393498	0.0575733	72	0.169956	0.0428029	77
RP-1204	0	0	70	0	0	69
RP-1214	0	0	75	0.0185185	0.0196651	47
RP-1216	0.025	0.0177921	77	0.0263158	0.0188647	72
RP-1221	0.0799837	0.0319692	72	0.284576	0.0521015	75
RP-1225	0.418129	0.0565818	76	0.83879	0.0502143	78
RP-1230	0.775	0.0466871	80	0.717778	0.0466712	73
RP-1232	0.295687	0.0526949	75	0.221749	0.0476523	76
RP-1238	0.56102	0.0588955	71	0.350694	0.0587377	66
RP-1249	0.155482	0.0412952	77	0.0216374	0.0151691	73
RP-1258	0	0	74	0.0375	0.0219374	75
RP-1259	0.301835	0.0565057	66	0.791301	0.0463111	77
RP-1271	0	0	80	0.0910217	0.0329946	76
RP-1272	0.0627451	0.0298502	66	0.268051	0.0549405	65

## Sheet: Addiitional File 4C
DGRP3 ANOVA Analysis
Analysis	Source of Variation	DF	MS	F value	P-value	σ²	H²
Full Model	Sex	1	9.38	62.21	< 0.0001	-	0.82
	Line	203	0.52	3.44	< 0.0001	0.046
	Line × Sex	203	0.15	8.6	< 0.0001	0.033
	Residual	1223	0.02	-	-	0.018
Reduced Model for Females	Line	203	0.28	17.45	< 0.0001	0.065	0.8
	Residual	612	0.016	-	-	0.016
Reduced Model for Males	Line	203	0.39	20.41	< 0.0001	0.093	0.83
	Residual	611	0.019	-	-	0.019
