# Supplementary material for: Drosophila Toxicogenomics: genetic variation and sexual dimorphism in susceptibility to 4-Methylimidazole
Source: Hum Genomics. 2024 Nov 4;18:119. doi: 10.1186/s40246-024-00689-3 (PMC11533318; doi:10.1186/s40246-024-00689-3)
Supplement: Supplementary file 11 — Supplementary Material 11 [file 40246_2024_689_MOESM11_ESM.xlsx]

## Sheet: Additional File 5
Position	Common Inversion Names	Female	Male	Sex Difference	Sex Average
Wsp		0.201181	0.720599	0.414203	0.379658
3R_P8043807_L13684497		0.463515	0.713851	0.996559	0.450501
3R_P8041199_L13689210		0.381875	0.885745	0.589027	0.540579
3L_P19339391_L7204214		0.770983	0.198945	0.146633	0.280808
3R_P8037960_L13696010		0.0790994	0.89286	0.192074	0.268994
3L_P24068275_L1748364		0.440074	0.723636	0.250137	0.856542
3R_P8050086_L13685681		0.805583	0.17122	0.347999	0.448633
3R_P674858_L2914770		0.266762	0.0293705	0.460476	0.121688
3R_P8036794_L13696675		0.542436	0.239147	0.493234	0.318261
3R_P8049623_L13678788		0.809915	0.0664688	0.0189463	0.318935
3L_P23475652_L1983559		0.15962	0.813775	0.267654	0.39347
3L_P25708825_L1426625		0.616113	0.609685	0.285024	0.956273
3R_P2185098_L7007379		0.0833267	0.236019	0.763025	0.104497
2L_P19818292_L2109700		0.133115	0.133005	0.78416	0.0889317
3L_P25836493_L2041284		0.623912	0.783095	0.430886	0.933183
2L_P2225722_L10928356	In(2L)t	1	1	1	1
3R_P7101036_L17493839		0.845355	0.254466	0.826923	0.749908
3L_P26326123_L1352559		0.212843	0.0207838	0.153875	0.0390043
2R_P4032657_L1203872		0.552485	0.0113916	0.0582418	0.102919
X_P2426472_L4525707		0.877715	0.64633	0.706003	0.717848
3L_P23459878_L2333589		0.0414927	0.828942	0.193496	0.162988
3L_P24073861_L1742189		0.0931864	0.230851	0.812837	0.108634
2R_P1507499_L1289842		0.827061	0.570444	0.660521	0.644541
2R_P15391223_L4885174	In(2R)NS	0.317826	0.142203	0.00744733	0.701909
3R_P11750630_L14416775	In(3R)K	0.758863	0.22986	0.281158	0.370604
3L_P25490446_L2421922		0.454968	0.996485	0.318897	0.812847
X_P6427227_L2628534		0.120253	0.748003	0.262124	0.318721
3R_P21406922_L7624407	In(3R)Mo	0.283315	0.474805	0.0625915	0.909473
3L_P3173045_L13135796	In(3L)P	2.67536e-07	0.00252728	0.201849	6.01773e-06
2R_P160294_L2754661		0.12182	0.112539	0.744239	0.0756146
2R_P2257454_L3168419		0.618482	0.697534	0.35471	0.985476
3L_P3540177_L16797027		0.637488	0.961584	0.61112	0.830905
