# Supplementary material for: Drosophila Toxicogenomics: genetic variation and sexual dimorphism in susceptibility to 4-Methylimidazole
Source: Hum Genomics. 2024 Nov 4;18:119. doi: 10.1186/s40246-024-00689-3 (PMC11533318; doi:10.1186/s40246-024-00689-3)
Supplement: Supplementary file 12 — Supplementary Material 12 [file 40246_2024_689_MOESM12_ESM.xlsx]

## Sheet: Additional File 6A
Analysis	Variant ID	Minor Allele	Major Allele	Minor Allele Frequency	Additive Effect (β)	β Standard Error	Wald Test P-Value	FlyBase ID	Gene Symbol	Site Class	Impact and Distance From Neighboring Genes
Females	2L_16084908_A_T	T	A	0.015	0.319976	0.0679802	4.73274e-06	FBgn0013433	beat-Ia	downstream_gene_variant	IMPACT=MODIFIER;DISTANCE=3224;STRAND=1
	2L_16084957_C_A	A	C	0.015	0.319976	0.0679802	4.73274e-06	FBgn0013433	beat-Ia	downstream_gene_variant	IMPACT=MODIFIER;DISTANCE=3273;STRAND=1
	2L_19119010_G_A	A	G	0.054	0.173005	0.0364439	3.96105e-06	FBgn0000075	amd	downstream_gene_variant	IMPACT=MODIFIER;DISTANCE=4900;STRAND=1
	2L_19119010_G_A	A	G	0.054	0.173005	0.0364439	3.96105e-06	FBgn0000422	Ddc	intron_variant	IMPACT=MODIFIER;STRAND=-1
	2L_19119010_G_A	A	G	0.054	0.173005	0.0364439	3.96105e-06	FBgn0002031	Phb1	downstream_gene_variant	IMPACT=MODIFIER;DISTANCE=2335;STRAND=-1
	2L_19119010_G_A	A	G	0.054	0.173005	0.0364439	3.96105e-06	FBgn0002036	CG10561	downstream_gene_variant	IMPACT=MODIFIER;DISTANCE=2440;STRAND=1
	2L_19119010_G_A	A	G	0.054	0.173005	0.0364439	3.96105e-06	FBgn0086444	l(2)37Cb	downstream_gene_variant	IMPACT=MODIFIER;DISTANCE=4988;STRAND=-1
	2L_19393002_G_A	A	G	0.054	0.168911	0.0364717	6.59099e-06	FBgn0032774	CG17549	upstream_gene_variant	IMPACT=MODIFIER;DISTANCE=2927;STRAND=-1
	2L_19393002_G_A	A	G	0.054	0.168911	0.0364717	6.59099e-06	FBgn0032774	CG17549	upstream_gene_variant	IMPACT=MODIFIER;DISTANCE=3203;STRAND=-1
	2L_19393002_G_A	A	G	0.054	0.168911	0.0364717	6.59099e-06	FBgn0032775	CG17544	splice_polypyrimidine_tract_variant,intron_variant	IMPACT=LOW;STRAND=-1
	2L_19393002_G_A	A	G	0.054	0.168911	0.0364717	6.59099e-06	FBgn0051798	CG31798	upstream_gene_variant	IMPACT=MODIFIER;DISTANCE=1158;STRAND=1
	2L_19393014_T_C	C	T	0.054	0.168911	0.0364717	6.59099e-06	FBgn0032774	CG17549	upstream_gene_variant	IMPACT=MODIFIER;DISTANCE=2939;STRAND=-1
	2L_19393014_T_C	C	T	0.054	0.168911	0.0364717	6.59099e-06	FBgn0032774	CG17549	upstream_gene_variant	IMPACT=MODIFIER;DISTANCE=3215;STRAND=-1
	2L_19393014_T_C	C	T	0.054	0.168911	0.0364717	6.59099e-06	FBgn0032775	CG17544	intron_variant	IMPACT=MODIFIER;STRAND=-1
	2L_19393014_T_C	C	T	0.054	0.168911	0.0364717	6.59099e-06	FBgn0051798	CG31798	upstream_gene_variant	IMPACT=MODIFIER;DISTANCE=1146;STRAND=1
	2L_19393021_T_A	A	T	0.05	0.192195	0.0377984	8.53917e-07	FBgn0032774	CG17549	upstream_gene_variant	IMPACT=MODIFIER;DISTANCE=2946;STRAND=-1
	2L_19393021_T_A	A	T	0.05	0.192195	0.0377984	8.53917e-07	FBgn0032774	CG17549	upstream_gene_variant	IMPACT=MODIFIER;DISTANCE=3222;STRAND=-1
	2L_19393021_T_A	A	T	0.05	0.192195	0.0377984	8.53917e-07	FBgn0032775	CG17544	intron_variant	IMPACT=MODIFIER;STRAND=-1
	2L_19393021_T_A	A	T	0.05	0.192195	0.0377984	8.53917e-07	FBgn0051798	CG31798	upstream_gene_variant	IMPACT=MODIFIER;DISTANCE=1139;STRAND=1
	2L_19396006_C_A	A	C	0.044	0.202047	0.0398282	9.01987e-07	FBgn0032775	CG17544	upstream_gene_variant	IMPACT=MODIFIER;DISTANCE=2171;STRAND=-1
	2L_19396006_C_A	A	C	0.044	0.202047	0.0398282	9.01987e-07	FBgn0032775	CG17544	intron_variant	IMPACT=MODIFIER;STRAND=-1
	2L_19396006_C_A	A	C	0.044	0.202047	0.0398282	9.01987e-07	FBgn0041789	Pax	downstream_gene_variant	IMPACT=MODIFIER;DISTANCE=4747;STRAND=-1
	2L_19396006_C_A	A	C	0.044	0.202047	0.0398282	9.01987e-07	FBgn0041789	Pax	downstream_gene_variant	IMPACT=MODIFIER;DISTANCE=4775;STRAND=-1
	2L_19396006_C_A	A	C	0.044	0.202047	0.0398282	9.01987e-07	FBgn0051798	CG31798	downstream_gene_variant	IMPACT=MODIFIER;DISTANCE=86;STRAND=1
	2L_19396006_C_A	A	C	0.044	0.202047	0.0398282	9.01987e-07	FBgn0051798	CG31798	3_prime_UTR_variant	IMPACT=MODIFIER;STRAND=1
	2L_19396569_C_A	A	C	0.049	0.179423	0.0381388	4.7836e-06	FBgn0032775	CG17544	upstream_gene_variant	IMPACT=MODIFIER;DISTANCE=2734;STRAND=-1
	2L_19396569_C_A	A	C	0.049	0.179423	0.0381388	4.7836e-06	FBgn0032775	CG17544	intron_variant	IMPACT=MODIFIER;STRAND=-1
	2L_19396569_C_A	A	C	0.049	0.179423	0.0381388	4.7836e-06	FBgn0041789	Pax	downstream_gene_variant	IMPACT=MODIFIER;DISTANCE=4184;STRAND=-1
	2L_19396569_C_A	A	C	0.049	0.179423	0.0381388	4.7836e-06	FBgn0041789	Pax	downstream_gene_variant	IMPACT=MODIFIER;DISTANCE=4212;STRAND=-1
	2L_19396569_C_A	A	C	0.049	0.179423	0.0381388	4.7836e-06	FBgn0051798	CG31798	downstream_gene_variant	IMPACT=MODIFIER;DISTANCE=379;STRAND=1
	2L_19396569_C_A	A	C	0.049	0.179423	0.0381388	4.7836e-06	FBgn0051798	CG31798	downstream_gene_variant	IMPACT=MODIFIER;DISTANCE=649;STRAND=1
	2L_19398256_A_T	T	A	0.044	0.202047	0.0398282	9.01987e-07	FBgn0032775	CG17544	upstream_gene_variant	IMPACT=MODIFIER;DISTANCE=4421;STRAND=-1
	2L_19398256_A_T	T	A	0.044	0.202047	0.0398282	9.01987e-07	FBgn0032775	CG17544	intron_variant	IMPACT=MODIFIER;STRAND=-1
	2L_19398256_A_T	T	A	0.044	0.202047	0.0398282	9.01987e-07	FBgn0041789	Pax	downstream_gene_variant	IMPACT=MODIFIER;DISTANCE=2497;STRAND=-1
	2L_19398256_A_T	T	A	0.044	0.202047	0.0398282	9.01987e-07	FBgn0041789	Pax	downstream_gene_variant	IMPACT=MODIFIER;DISTANCE=2525;STRAND=-1
	2L_19398256_A_T	T	A	0.044	0.202047	0.0398282	9.01987e-07	FBgn0041789	Pax	downstream_gene_variant	IMPACT=MODIFIER;DISTANCE=4805;STRAND=-1
	2L_19398256_A_T	T	A	0.044	0.202047	0.0398282	9.01987e-07	FBgn0051798	CG31798	downstream_gene_variant	IMPACT=MODIFIER;DISTANCE=2066;STRAND=1
	2L_19398256_A_T	T	A	0.044	0.202047	0.0398282	9.01987e-07	FBgn0051798	CG31798	downstream_gene_variant	IMPACT=MODIFIER;DISTANCE=2336;STRAND=1
	2L_19399413_ATAAACTTAAACT_A	A	ATAAACTTAAACT	0.059	0.166374	0.0350989	4.0865e-06	Intergenic	Intergenic	intergenic_variant	Intergenic
	2L_19399573_A_G	G	A	0.044	0.202047	0.0398282	9.01987e-07	FBgn0032775	CG17544	upstream_gene_variant	IMPACT=MODIFIER;DISTANCE=1080;STRAND=-1
	2L_19399573_A_G	G	A	0.044	0.202047	0.0398282	9.01987e-07	FBgn0041789	Pax	downstream_gene_variant	IMPACT=MODIFIER;DISTANCE=1180;STRAND=-1
	2L_19399573_A_G	G	A	0.044	0.202047	0.0398282	9.01987e-07	FBgn0041789	Pax	downstream_gene_variant	IMPACT=MODIFIER;DISTANCE=1208;STRAND=-1
	2L_19399573_A_G	G	A	0.044	0.202047	0.0398282	9.01987e-07	FBgn0041789	Pax	downstream_gene_variant	IMPACT=MODIFIER;DISTANCE=3488;STRAND=-1
	2L_19399573_A_G	G	A	0.044	0.202047	0.0398282	9.01987e-07	FBgn0051798	CG31798	downstream_gene_variant	IMPACT=MODIFIER;DISTANCE=3383;STRAND=1
	2L_19399573_A_G	G	A	0.044	0.202047	0.0398282	9.01987e-07	FBgn0051798	CG31798	downstream_gene_variant	IMPACT=MODIFIER;DISTANCE=3653;STRAND=1
	2L_19399573_A_G	G	A	0.044	0.202047	0.0398282	9.01987e-07	FBgn0065096	sncRNA:359	downstream_gene_variant	IMPACT=MODIFIER;DISTANCE=3962;STRAND=-1
	2L_19400645_G_A	A	G	0.034	0.217209	0.0450995	2.91191e-06	FBgn0032775	CG17544	upstream_gene_variant	IMPACT=MODIFIER;DISTANCE=2152;STRAND=-1
	2L_19400645_G_A	A	G	0.034	0.217209	0.0450995	2.91191e-06	FBgn0041789	Pax	downstream_gene_variant	IMPACT=MODIFIER;DISTANCE=108;STRAND=-1
	2L_19400645_G_A	A	G	0.034	0.217209	0.0450995	2.91191e-06	FBgn0041789	Pax	downstream_gene_variant	IMPACT=MODIFIER;DISTANCE=136;STRAND=-1
	2L_19400645_G_A	A	G	0.034	0.217209	0.0450995	2.91191e-06	FBgn0041789	Pax	downstream_gene_variant	IMPACT=MODIFIER;DISTANCE=2416;STRAND=-1
	2L_19400645_G_A	A	G	0.034	0.217209	0.0450995	2.91191e-06	FBgn0051798	CG31798	downstream_gene_variant	IMPACT=MODIFIER;DISTANCE=4455;STRAND=1
	2L_19400645_G_A	A	G	0.034	0.217209	0.0450995	2.91191e-06	FBgn0051798	CG31798	downstream_gene_variant	IMPACT=MODIFIER;DISTANCE=4725;STRAND=1
	2L_19400645_G_A	A	G	0.034	0.217209	0.0450995	2.91191e-06	FBgn0065096	sncRNA:359	downstream_gene_variant	IMPACT=MODIFIER;DISTANCE=2890;STRAND=-1
	2L_19400736_G_T	T	G	0.034	0.217209	0.0450995	2.91191e-06	FBgn0032775	CG17544	upstream_gene_variant	IMPACT=MODIFIER;DISTANCE=2243;STRAND=-1
	2L_19400736_G_T	T	G	0.034	0.217209	0.0450995	2.91191e-06	FBgn0041789	Pax	downstream_gene_variant	IMPACT=MODIFIER;DISTANCE=17;STRAND=-1
	2L_19400736_G_T	T	G	0.034	0.217209	0.0450995	2.91191e-06	FBgn0041789	Pax	downstream_gene_variant	IMPACT=MODIFIER;DISTANCE=2325;STRAND=-1
	2L_19400736_G_T	T	G	0.034	0.217209	0.0450995	2.91191e-06	FBgn0041789	Pax	downstream_gene_variant	IMPACT=MODIFIER;DISTANCE=45;STRAND=-1
	2L_19400736_G_T	T	G	0.034	0.217209	0.0450995	2.91191e-06	FBgn0051798	CG31798	downstream_gene_variant	IMPACT=MODIFIER;DISTANCE=4546;STRAND=1
	2L_19400736_G_T	T	G	0.034	0.217209	0.0450995	2.91191e-06	FBgn0051798	CG31798	downstream_gene_variant	IMPACT=MODIFIER;DISTANCE=4816;STRAND=1
	2L_19400736_G_T	T	G	0.034	0.217209	0.0450995	2.91191e-06	FBgn0065096	sncRNA:359	downstream_gene_variant	IMPACT=MODIFIER;DISTANCE=2799;STRAND=-1
	2L_19401495_T_C	C	T	0.044	0.202047	0.0398282	9.01987e-07	FBgn0032775	CG17544	upstream_gene_variant	IMPACT=MODIFIER;DISTANCE=3002;STRAND=-1
	2L_19401495_T_C	C	T	0.044	0.202047	0.0398282	9.01987e-07	FBgn0041789	Pax	downstream_gene_variant	IMPACT=MODIFIER;DISTANCE=1566;STRAND=-1
	2L_19401495_T_C	C	T	0.044	0.202047	0.0398282	9.01987e-07	FBgn0041789	Pax	intron_variant	IMPACT=MODIFIER;STRAND=-1
	2L_19401495_T_C	C	T	0.044	0.202047	0.0398282	9.01987e-07	FBgn0065096	sncRNA:359	downstream_gene_variant	IMPACT=MODIFIER;DISTANCE=2040;STRAND=-1
	2L_19404840_CA_C	C	CA	0.044	0.202047	0.0398282	9.01987e-07	Intergenic	Intergenic	intergenic_variant	Intergenic
	2L_19406449_A_G	G	A	0.035	0.218078	0.0452569	2.87986e-06	FBgn0041789	Pax	upstream_gene_variant	IMPACT=MODIFIER;DISTANCE=1660;STRAND=-1
	2L_19406449_A_G	G	A	0.035	0.218078	0.0452569	2.87986e-06	FBgn0041789	Pax	intron_variant	IMPACT=MODIFIER;STRAND=-1
	2L_19406449_A_G	G	A	0.035	0.218078	0.0452569	2.87986e-06	FBgn0065096	sncRNA:359	upstream_gene_variant	IMPACT=MODIFIER;DISTANCE=2881;STRAND=-1
	2L_19411177_C_T	T	C	0.039	0.219205	0.0422523	5.26189e-07	FBgn0041789	Pax	upstream_gene_variant	IMPACT=MODIFIER;DISTANCE=222;STRAND=-1
	2L_19411177_C_T	T	C	0.039	0.219205	0.0422523	5.26189e-07	FBgn0041789	Pax	intron_variant	IMPACT=MODIFIER;STRAND=-1
	2L_19427310_C_A	A	C	0.025	0.245675	0.0534363	7.63187e-06	FBgn0032779	Alp12	missense_variant	IMPACT=MODERATE;STRAND=1
	2L_19427310_C_A	A	C	0.025	0.245675	0.0534363	7.63187e-06	FBgn0032780	CG13085	intron_variant	IMPACT=MODIFIER;STRAND=1
	2L_19427310_C_A	A	C	0.025	0.245675	0.0534363	7.63187e-06	FBgn0032781	RtcB	upstream_gene_variant	IMPACT=MODIFIER;DISTANCE=3333;STRAND=1
	2L_19427310_C_A	A	C	0.025	0.245675	0.0534363	7.63187e-06	FBgn0041789	Pax	upstream_gene_variant	IMPACT=MODIFIER;DISTANCE=3758;STRAND=-1
	2L_19427310_C_A	A	C	0.025	0.245675	0.0534363	7.63187e-06	FBgn0041789	Pax	upstream_gene_variant	IMPACT=MODIFIER;DISTANCE=714;STRAND=-1
	2L_19432551_AT_A	A	AT	0.025	0.245675	0.0534363	7.63187e-06	Intergenic	Intergenic	intergenic_variant	Intergenic
	2L_19440565_T_C	C	T	0.02	0.282289	0.0589492	3.29326e-06	FBgn0003346	RanGAP	upstream_gene_variant	IMPACT=MODIFIER;DISTANCE=1394;STRAND=1
	2L_19440565_T_C	C	T	0.02	0.282289	0.0589492	3.29326e-06	FBgn0003346	RanGAP	upstream_gene_variant	IMPACT=MODIFIER;DISTANCE=4483;STRAND=1
	2L_19440565_T_C	C	T	0.02	0.282289	0.0589492	3.29326e-06	FBgn0024230	Hs2st	downstream_gene_variant	IMPACT=MODIFIER;DISTANCE=2268;STRAND=-1
	2L_19440565_T_C	C	T	0.02	0.282289	0.0589492	3.29326e-06	FBgn0032782	Rab9	downstream_gene_variant	IMPACT=MODIFIER;DISTANCE=4724;STRAND=1
	2L_19440565_T_C	C	T	0.02	0.282289	0.0589492	3.29326e-06	FBgn0032783	CG10237	upstream_gene_variant	IMPACT=MODIFIER;DISTANCE=1599;STRAND=-1
	2L_19440565_T_C	C	T	0.02	0.282289	0.0589492	3.29326e-06	FBgn0032783	CG10237	intron_variant	IMPACT=MODIFIER;STRAND=-1
	2L_19440638_GTTCGGCAGAT_G	G	GTTCGGCAGAT	0.02	0.282289	0.0589492	3.29326e-06	Intergenic	Intergenic	intergenic_variant	Intergenic
	2L_19441164_T_A	A	T	0.079	0.162617	0.0299474	1.64716e-07	FBgn0003346	RanGAP	upstream_gene_variant	IMPACT=MODIFIER;DISTANCE=3884;STRAND=1
	2L_19441164_T_A	A	T	0.079	0.162617	0.0299474	1.64716e-07	FBgn0003346	RanGAP	upstream_gene_variant	IMPACT=MODIFIER;DISTANCE=795;STRAND=1
	2L_19441164_T_A	A	T	0.079	0.162617	0.0299474	1.64716e-07	FBgn0024230	Hs2st	downstream_gene_variant	IMPACT=MODIFIER;DISTANCE=1669;STRAND=-1
	2L_19441164_T_A	A	T	0.079	0.162617	0.0299474	1.64716e-07	FBgn0032783	CG10237	upstream_gene_variant	IMPACT=MODIFIER;DISTANCE=2198;STRAND=-1
	2L_19441164_T_A	A	T	0.079	0.162617	0.0299474	1.64716e-07	FBgn0032783	CG10237	upstream_gene_variant	IMPACT=MODIFIER;DISTANCE=257;STRAND=-1
	2L_19441164_T_A	A	T	0.079	0.162617	0.0299474	1.64716e-07	FBgn0032783	CG10237	5_prime_UTR_variant	IMPACT=MODIFIER;STRAND=-1
	2L_19445509_A_T	T	A	0.025	0.245675	0.0534363	7.63187e-06	FBgn0003346	RanGAP	missense_variant	IMPACT=MODERATE;STRAND=1
	2L_19445509_A_T	T	A	0.025	0.245675	0.0534363	7.63187e-06	FBgn0024230	Hs2st	upstream_gene_variant	IMPACT=MODIFIER;DISTANCE=759;STRAND=-1
	2L_19445509_A_T	T	A	0.025	0.245675	0.0534363	7.63187e-06	FBgn0032783	CG10237	upstream_gene_variant	IMPACT=MODIFIER;DISTANCE=2782;STRAND=-1
	2L_19445509_A_T	T	A	0.025	0.245675	0.0534363	7.63187e-06	FBgn0032783	CG10237	upstream_gene_variant	IMPACT=MODIFIER;DISTANCE=4226;STRAND=-1
	2L_19445509_A_T	T	A	0.025	0.245675	0.0534363	7.63187e-06	FBgn0032783	CG10237	upstream_gene_variant	IMPACT=MODIFIER;DISTANCE=4602;STRAND=-1
	2L_19445509_A_T	T	A	0.025	0.245675	0.0534363	7.63187e-06	FBgn0284220	Top2	downstream_gene_variant	IMPACT=MODIFIER;DISTANCE=1856;STRAND=-1
	2L_19445509_A_T	T	A	0.025	0.245675	0.0534363	7.63187e-06	FBgn0284220	Top2	downstream_gene_variant	IMPACT=MODIFIER;DISTANCE=1909;STRAND=-1
	2L_19445554_A_G	G	A	0.025	0.245675	0.0534363	7.63187e-06	FBgn0003346	RanGAP	missense_variant	IMPACT=MODERATE;STRAND=1
	2L_19445554_A_G	G	A	0.025	0.245675	0.0534363	7.63187e-06	FBgn0024230	Hs2st	upstream_gene_variant	IMPACT=MODIFIER;DISTANCE=804;STRAND=-1
	2L_19445554_A_G	G	A	0.025	0.245675	0.0534363	7.63187e-06	FBgn0032783	CG10237	upstream_gene_variant	IMPACT=MODIFIER;DISTANCE=2827;STRAND=-1
	2L_19445554_A_G	G	A	0.025	0.245675	0.0534363	7.63187e-06	FBgn0032783	CG10237	upstream_gene_variant	IMPACT=MODIFIER;DISTANCE=4271;STRAND=-1
	2L_19445554_A_G	G	A	0.025	0.245675	0.0534363	7.63187e-06	FBgn0032783	CG10237	upstream_gene_variant	IMPACT=MODIFIER;DISTANCE=4647;STRAND=-1
	2L_19445554_A_G	G	A	0.025	0.245675	0.0534363	7.63187e-06	FBgn0284220	Top2	downstream_gene_variant	IMPACT=MODIFIER;DISTANCE=1811;STRAND=-1
	2L_19445554_A_G	G	A	0.025	0.245675	0.0534363	7.63187e-06	FBgn0284220	Top2	downstream_gene_variant	IMPACT=MODIFIER;DISTANCE=1864;STRAND=-1
	2L_19446074_T_C	C	T	0.025	0.245675	0.0534363	7.63187e-06	FBgn0003346	RanGAP	intron_variant	IMPACT=MODIFIER;STRAND=1
	2L_19446074_T_C	C	T	0.025	0.245675	0.0534363	7.63187e-06	FBgn0024230	Hs2st	upstream_gene_variant	IMPACT=MODIFIER;DISTANCE=1324;STRAND=-1
	2L_19446074_T_C	C	T	0.025	0.245675	0.0534363	7.63187e-06	FBgn0032783	CG10237	upstream_gene_variant	IMPACT=MODIFIER;DISTANCE=3347;STRAND=-1
	2L_19446074_T_C	C	T	0.025	0.245675	0.0534363	7.63187e-06	FBgn0032783	CG10237	upstream_gene_variant	IMPACT=MODIFIER;DISTANCE=4791;STRAND=-1
	2L_19446074_T_C	C	T	0.025	0.245675	0.0534363	7.63187e-06	FBgn0284220	Top2	downstream_gene_variant	IMPACT=MODIFIER;DISTANCE=1291;STRAND=-1
	2L_19446074_T_C	C	T	0.025	0.245675	0.0534363	7.63187e-06	FBgn0284220	Top2	downstream_gene_variant	IMPACT=MODIFIER;DISTANCE=1344;STRAND=-1
	2L_19447844_G_A	A	G	0.025	0.245675	0.0534363	7.63187e-06	FBgn0003346	RanGAP	downstream_gene_variant	IMPACT=MODIFIER;DISTANCE=527;STRAND=1
	2L_19447844_G_A	A	G	0.025	0.245675	0.0534363	7.63187e-06	FBgn0024230	Hs2st	upstream_gene_variant	IMPACT=MODIFIER;DISTANCE=3094;STRAND=-1
	2L_19447844_G_A	A	G	0.025	0.245675	0.0534363	7.63187e-06	FBgn0284220	Top2	missense_variant	IMPACT=MODERATE;STRAND=-1
	2L_19449040_A_G	G	A	0.025	0.245675	0.0534363	7.63187e-06	FBgn0003346	RanGAP	downstream_gene_variant	IMPACT=MODIFIER;DISTANCE=1723;STRAND=1
	2L_19449040_A_G	G	A	0.025	0.245675	0.0534363	7.63187e-06	FBgn0024230	Hs2st	upstream_gene_variant	IMPACT=MODIFIER;DISTANCE=4290;STRAND=-1
	2L_19449040_A_G	G	A	0.025	0.245675	0.0534363	7.63187e-06	FBgn0284220	Top2	synonymous_variant	IMPACT=LOW;STRAND=-1
	2L_19449169_G_T	T	G	0.025	0.245675	0.0534363	7.63187e-06	FBgn0003346	RanGAP	downstream_gene_variant	IMPACT=MODIFIER;DISTANCE=1852;STRAND=1
	2L_19449169_G_T	T	G	0.025	0.245675	0.0534363	7.63187e-06	FBgn0024230	Hs2st	upstream_gene_variant	IMPACT=MODIFIER;DISTANCE=4419;STRAND=-1
	2L_19449169_G_T	T	G	0.025	0.245675	0.0534363	7.63187e-06	FBgn0284220	Top2	synonymous_variant	IMPACT=LOW;STRAND=-1
	2L_19449277_T_G	G	T	0.025	0.245675	0.0534363	7.63187e-06	FBgn0003346	RanGAP	downstream_gene_variant	IMPACT=MODIFIER;DISTANCE=1960;STRAND=1
	2L_19449277_T_G	G	T	0.025	0.245675	0.0534363	7.63187e-06	FBgn0024230	Hs2st	upstream_gene_variant	IMPACT=MODIFIER;DISTANCE=4527;STRAND=-1
	2L_19449277_T_G	G	T	0.025	0.245675	0.0534363	7.63187e-06	FBgn0032785	CG10026	upstream_gene_variant	IMPACT=MODIFIER;DISTANCE=4979;STRAND=1
	2L_19449277_T_G	G	T	0.025	0.245675	0.0534363	7.63187e-06	FBgn0284220	Top2	synonymous_variant	IMPACT=LOW;STRAND=-1
	2L_19451428_G_A	A	G	0.025	0.245675	0.0534363	7.63187e-06	FBgn0003346	RanGAP	downstream_gene_variant	IMPACT=MODIFIER;DISTANCE=4111;STRAND=1
	2L_19451428_G_A	A	G	0.025	0.245675	0.0534363	7.63187e-06	FBgn0032785	CG10026	upstream_gene_variant	IMPACT=MODIFIER;DISTANCE=2828;STRAND=1
	2L_19451428_G_A	A	G	0.025	0.245675	0.0534363	7.63187e-06	FBgn0032785	CG10026	upstream_gene_variant	IMPACT=MODIFIER;DISTANCE=3437;STRAND=1
	2L_19451428_G_A	A	G	0.025	0.245675	0.0534363	7.63187e-06	FBgn0032785	CG10026	upstream_gene_variant	IMPACT=MODIFIER;DISTANCE=4250;STRAND=1
	2L_19451428_G_A	A	G	0.025	0.245675	0.0534363	7.63187e-06	FBgn0284220	Top2	synonymous_variant	IMPACT=LOW;STRAND=-1
	2L_19451485_G_A	A	G	0.025	0.245675	0.0534363	7.63187e-06	FBgn0003346	RanGAP	downstream_gene_variant	IMPACT=MODIFIER;DISTANCE=4168;STRAND=1
	2L_19451485_G_A	A	G	0.025	0.245675	0.0534363	7.63187e-06	FBgn0032785	CG10026	upstream_gene_variant	IMPACT=MODIFIER;DISTANCE=2771;STRAND=1
	2L_19451485_G_A	A	G	0.025	0.245675	0.0534363	7.63187e-06	FBgn0032785	CG10026	upstream_gene_variant	IMPACT=MODIFIER;DISTANCE=3380;STRAND=1
	2L_19451485_G_A	A	G	0.025	0.245675	0.0534363	7.63187e-06	FBgn0032785	CG10026	upstream_gene_variant	IMPACT=MODIFIER;DISTANCE=4193;STRAND=1
	2L_19451485_G_A	A	G	0.025	0.245675	0.0534363	7.63187e-06	FBgn0284220	Top2	synonymous_variant	IMPACT=LOW;STRAND=-1
	2L_19451503_T_C	C	T	0.025	0.245675	0.0534363	7.63187e-06	FBgn0003346	RanGAP	downstream_gene_variant	IMPACT=MODIFIER;DISTANCE=4186;STRAND=1
	2L_19451503_T_C	C	T	0.025	0.245675	0.0534363	7.63187e-06	FBgn0032785	CG10026	upstream_gene_variant	IMPACT=MODIFIER;DISTANCE=2753;STRAND=1
	2L_19451503_T_C	C	T	0.025	0.245675	0.0534363	7.63187e-06	FBgn0032785	CG10026	upstream_gene_variant	IMPACT=MODIFIER;DISTANCE=3362;STRAND=1
	2L_19451503_T_C	C	T	0.025	0.245675	0.0534363	7.63187e-06	FBgn0032785	CG10026	upstream_gene_variant	IMPACT=MODIFIER;DISTANCE=4175;STRAND=1
	2L_19451503_T_C	C	T	0.025	0.245675	0.0534363	7.63187e-06	FBgn0284220	Top2	synonymous_variant	IMPACT=LOW;STRAND=-1
	2L_19451794_C_G	G	C	0.025	0.245675	0.0534363	7.63187e-06	FBgn0003346	RanGAP	downstream_gene_variant	IMPACT=MODIFIER;DISTANCE=4477;STRAND=1
	2L_19451794_C_G	G	C	0.025	0.245675	0.0534363	7.63187e-06	FBgn0032785	CG10026	upstream_gene_variant	IMPACT=MODIFIER;DISTANCE=2462;STRAND=1
	2L_19451794_C_G	G	C	0.025	0.245675	0.0534363	7.63187e-06	FBgn0032785	CG10026	upstream_gene_variant	IMPACT=MODIFIER;DISTANCE=3071;STRAND=1
	2L_19451794_C_G	G	C	0.025	0.245675	0.0534363	7.63187e-06	FBgn0032785	CG10026	upstream_gene_variant	IMPACT=MODIFIER;DISTANCE=3884;STRAND=1
	2L_19451794_C_G	G	C	0.025	0.245675	0.0534363	7.63187e-06	FBgn0284220	Top2	synonymous_variant	IMPACT=LOW;STRAND=-1
	2L_19452145_G_C	C	G	0.025	0.245675	0.0534363	7.63187e-06	FBgn0003346	RanGAP	downstream_gene_variant	IMPACT=MODIFIER;DISTANCE=4828;STRAND=1
	2L_19452145_G_C	C	G	0.025	0.245675	0.0534363	7.63187e-06	FBgn0032785	CG10026	upstream_gene_variant	IMPACT=MODIFIER;DISTANCE=2111;STRAND=1
	2L_19452145_G_C	C	G	0.025	0.245675	0.0534363	7.63187e-06	FBgn0032785	CG10026	upstream_gene_variant	IMPACT=MODIFIER;DISTANCE=2720;STRAND=1
	2L_19452145_G_C	C	G	0.025	0.245675	0.0534363	7.63187e-06	FBgn0032785	CG10026	upstream_gene_variant	IMPACT=MODIFIER;DISTANCE=3533;STRAND=1
	2L_19452145_G_C	C	G	0.025	0.245675	0.0534363	7.63187e-06	FBgn0284220	Top2	synonymous_variant	IMPACT=LOW;STRAND=-1
	2L_19452175_G_A	A	G	0.025	0.245675	0.0534363	7.63187e-06	FBgn0003346	RanGAP	downstream_gene_variant	IMPACT=MODIFIER;DISTANCE=4858;STRAND=1
	2L_19452175_G_A	A	G	0.025	0.245675	0.0534363	7.63187e-06	FBgn0032785	CG10026	upstream_gene_variant	IMPACT=MODIFIER;DISTANCE=2081;STRAND=1
	2L_19452175_G_A	A	G	0.025	0.245675	0.0534363	7.63187e-06	FBgn0032785	CG10026	upstream_gene_variant	IMPACT=MODIFIER;DISTANCE=2690;STRAND=1
	2L_19452175_G_A	A	G	0.025	0.245675	0.0534363	7.63187e-06	FBgn0032785	CG10026	upstream_gene_variant	IMPACT=MODIFIER;DISTANCE=3503;STRAND=1
	2L_19452175_G_A	A	G	0.025	0.245675	0.0534363	7.63187e-06	FBgn0284220	Top2	synonymous_variant	IMPACT=LOW;STRAND=-1
	2L_19452824_G_A	A	G	0.025	0.245675	0.0534363	7.63187e-06	FBgn0032785	CG10026	upstream_gene_variant	IMPACT=MODIFIER;DISTANCE=1432;STRAND=1
	2L_19452824_G_A	A	G	0.025	0.245675	0.0534363	7.63187e-06	FBgn0032785	CG10026	upstream_gene_variant	IMPACT=MODIFIER;DISTANCE=2041;STRAND=1
	2L_19452824_G_A	A	G	0.025	0.245675	0.0534363	7.63187e-06	FBgn0032785	CG10026	upstream_gene_variant	IMPACT=MODIFIER;DISTANCE=2854;STRAND=1
	2L_19452824_G_A	A	G	0.025	0.245675	0.0534363	7.63187e-06	FBgn0032785	CG10026	upstream_gene_variant	IMPACT=MODIFIER;DISTANCE=2854;STRAND=1
	2L_19452824_G_A	A	G	0.025	0.245675	0.0534363	7.63187e-06	FBgn0284220	Top2	intron_variant	IMPACT=MODIFIER;STRAND=-1
	2L_19453012_CA_C	C	CA	0.025	0.245675	0.0534363	7.63187e-06	Intergenic	Intergenic	intergenic_variant	Intergenic
	2L_19453015_T_TGAA	TGAA	T	0.025	0.245675	0.0534363	7.63187e-06	Intergenic	Intergenic	intergenic_variant	Intergenic
	2L_19453017_TATAG_T	T	TATAG	0.025	0.245675	0.0534363	7.63187e-06	Intergenic	Intergenic	intergenic_variant	Intergenic
	2L_19453354_A_T	T	A	0.025	0.245675	0.0534363	7.63187e-06	FBgn0032785	CG10026	upstream_gene_variant	IMPACT=MODIFIER;DISTANCE=1511;STRAND=1
	2L_19453354_A_T	T	A	0.025	0.245675	0.0534363	7.63187e-06	FBgn0032785	CG10026	upstream_gene_variant	IMPACT=MODIFIER;DISTANCE=902;STRAND=1
	2L_19453354_A_T	T	A	0.025	0.245675	0.0534363	7.63187e-06	FBgn0284220	Top2	5_prime_UTR_variant	IMPACT=MODIFIER;STRAND=-1
	2L_19454117_T_C	C	T	0.025	0.245675	0.0534363	7.63187e-06	FBgn0032785	CG10026	upstream_gene_variant	IMPACT=MODIFIER;DISTANCE=139;STRAND=1
	2L_19454117_T_C	C	T	0.025	0.245675	0.0534363	7.63187e-06	FBgn0032785	CG10026	upstream_gene_variant	IMPACT=MODIFIER;DISTANCE=1561;STRAND=1
	2L_19454117_T_C	C	T	0.025	0.245675	0.0534363	7.63187e-06	FBgn0032785	CG10026	upstream_gene_variant	IMPACT=MODIFIER;DISTANCE=748;STRAND=1
	2L_19454117_T_C	C	T	0.025	0.245675	0.0534363	7.63187e-06	FBgn0284220	Top2	upstream_gene_variant	IMPACT=MODIFIER;DISTANCE=627;STRAND=-1
	2L_19455880_A_ATATG	ATATG	A	0.025	0.245675	0.0534363	7.63187e-06	Intergenic	Intergenic	intergenic_variant	Intergenic
	2L_19456249_G_A	A	G	0.025	0.245675	0.0534363	7.63187e-06	FBgn0032785	CG10026	intron_variant	IMPACT=MODIFIER;STRAND=1
	2L_19456249_G_A	A	G	0.025	0.245675	0.0534363	7.63187e-06	FBgn0284220	Top2	upstream_gene_variant	IMPACT=MODIFIER;DISTANCE=2759;STRAND=-1
	2L_19459864_A_T	T	A	0.025	0.245675	0.0534363	7.63187e-06	FBgn0000964	tj	upstream_gene_variant	IMPACT=MODIFIER;DISTANCE=4403;STRAND=1
	2L_19459864_A_T	T	A	0.025	0.245675	0.0534363	7.63187e-06	FBgn0032785	CG10026	downstream_gene_variant	IMPACT=MODIFIER;DISTANCE=2141;STRAND=1
	2L_19460851_C_T	T	C	0.025	0.245675	0.0534363	7.63187e-06	FBgn0000964	tj	upstream_gene_variant	IMPACT=MODIFIER;DISTANCE=3416;STRAND=1
	2L_19460851_C_T	T	C	0.025	0.245675	0.0534363	7.63187e-06	FBgn0032785	CG10026	downstream_gene_variant	IMPACT=MODIFIER;DISTANCE=3128;STRAND=1
	2L_19462554_C_T	T	C	0.025	0.245675	0.0534363	7.63187e-06	FBgn0000964	tj	upstream_gene_variant	IMPACT=MODIFIER;DISTANCE=1713;STRAND=1
	2L_19462554_C_T	T	C	0.025	0.245675	0.0534363	7.63187e-06	FBgn0032785	CG10026	downstream_gene_variant	IMPACT=MODIFIER;DISTANCE=4831;STRAND=1
	2L_19469681_C_G	G	C	0.025	0.245675	0.0534363	7.63187e-06	FBgn0000964	tj	downstream_gene_variant	IMPACT=MODIFIER;DISTANCE=1923;STRAND=1
	2L_19469681_C_G	G	C	0.025	0.245675	0.0534363	7.63187e-06	FBgn0264391	lncRNA:CR43839	downstream_gene_variant	IMPACT=MODIFIER;DISTANCE=1163;STRAND=-1
	2L_19469681_C_G	G	C	0.025	0.245675	0.0534363	7.63187e-06	FBgn0267286	lncRNA:CR45722	non_coding_transcript_exon_variant	IMPACT=MODIFIER;STRAND=1
	2L_19469681_C_G	G	C	0.025	0.245675	0.0534363	7.63187e-06	FBgn0267287	lncRNA:CR45723	downstream_gene_variant	IMPACT=MODIFIER;DISTANCE=384;STRAND=-1
	2L_19471809_G_T	T	G	0.025	0.245675	0.0534363	7.63187e-06	FBgn0000964	tj	downstream_gene_variant	IMPACT=MODIFIER;DISTANCE=4051;STRAND=1
	2L_19471809_G_T	T	G	0.025	0.245675	0.0534363	7.63187e-06	FBgn0264391	lncRNA:CR43839	upstream_gene_variant	IMPACT=MODIFIER;DISTANCE=182;STRAND=-1
	2L_19471809_G_T	T	G	0.025	0.245675	0.0534363	7.63187e-06	FBgn0267286	lncRNA:CR45722	downstream_gene_variant	IMPACT=MODIFIER;DISTANCE=1915;STRAND=1
	2L_19471809_G_T	T	G	0.025	0.245675	0.0534363	7.63187e-06	FBgn0267287	lncRNA:CR45723	upstream_gene_variant	IMPACT=MODIFIER;DISTANCE=1085;STRAND=-1
	2L_19471812_T_TG	TG	T	0.025	0.245675	0.0534363	7.63187e-06	Intergenic	Intergenic	intergenic_variant	Intergenic
	2L_19471819_TGCGC_T	T	TGCGC	0.025	0.245675	0.0534363	7.63187e-06	Intergenic	Intergenic	intergenic_variant	Intergenic
	2L_19471829_CTAA_C	C	CTAA	0.025	0.245675	0.0534363	7.63187e-06	Intergenic	Intergenic	intergenic_variant	Intergenic
	2L_19471833_A_C	C	A	0.025	0.245675	0.0534363	7.63187e-06	FBgn0000964	tj	downstream_gene_variant	IMPACT=MODIFIER;DISTANCE=4075;STRAND=1
	2L_19471833_A_C	C	A	0.025	0.245675	0.0534363	7.63187e-06	FBgn0264391	lncRNA:CR43839	upstream_gene_variant	IMPACT=MODIFIER;DISTANCE=206;STRAND=-1
	2L_19471833_A_C	C	A	0.025	0.245675	0.0534363	7.63187e-06	FBgn0267286	lncRNA:CR45722	downstream_gene_variant	IMPACT=MODIFIER;DISTANCE=1939;STRAND=1
	2L_19471833_A_C	C	A	0.025	0.245675	0.0534363	7.63187e-06	FBgn0267287	lncRNA:CR45723	upstream_gene_variant	IMPACT=MODIFIER;DISTANCE=1109;STRAND=-1
	2L_19471838_A_T	T	A	0.025	0.245675	0.0534363	7.63187e-06	FBgn0000964	tj	downstream_gene_variant	IMPACT=MODIFIER;DISTANCE=4080;STRAND=1
	2L_19471838_A_T	T	A	0.025	0.245675	0.0534363	7.63187e-06	FBgn0264391	lncRNA:CR43839	upstream_gene_variant	IMPACT=MODIFIER;DISTANCE=211;STRAND=-1
	2L_19471838_A_T	T	A	0.025	0.245675	0.0534363	7.63187e-06	FBgn0267286	lncRNA:CR45722	downstream_gene_variant	IMPACT=MODIFIER;DISTANCE=1944;STRAND=1
	2L_19471838_A_T	T	A	0.025	0.245675	0.0534363	7.63187e-06	FBgn0267287	lncRNA:CR45723	upstream_gene_variant	IMPACT=MODIFIER;DISTANCE=1114;STRAND=-1
	2L_19471846_T_A	A	T	0.025	0.245675	0.0534363	7.63187e-06	FBgn0000964	tj	downstream_gene_variant	IMPACT=MODIFIER;DISTANCE=4088;STRAND=1
	2L_19471846_T_A	A	T	0.025	0.245675	0.0534363	7.63187e-06	FBgn0264391	lncRNA:CR43839	upstream_gene_variant	IMPACT=MODIFIER;DISTANCE=219;STRAND=-1
	2L_19471846_T_A	A	T	0.025	0.245675	0.0534363	7.63187e-06	FBgn0267286	lncRNA:CR45722	downstream_gene_variant	IMPACT=MODIFIER;DISTANCE=1952;STRAND=1
	2L_19471846_T_A	A	T	0.025	0.245675	0.0534363	7.63187e-06	FBgn0267287	lncRNA:CR45723	upstream_gene_variant	IMPACT=MODIFIER;DISTANCE=1122;STRAND=-1
	2L_19471847_C_A	A	C	0.025	0.245675	0.0534363	7.63187e-06	FBgn0000964	tj	downstream_gene_variant	IMPACT=MODIFIER;DISTANCE=4089;STRAND=1
	2L_19471847_C_A	A	C	0.025	0.245675	0.0534363	7.63187e-06	FBgn0264391	lncRNA:CR43839	upstream_gene_variant	IMPACT=MODIFIER;DISTANCE=220;STRAND=-1
	2L_19471847_C_A	A	C	0.025	0.245675	0.0534363	7.63187e-06	FBgn0267286	lncRNA:CR45722	downstream_gene_variant	IMPACT=MODIFIER;DISTANCE=1953;STRAND=1
	2L_19471847_C_A	A	C	0.025	0.245675	0.0534363	7.63187e-06	FBgn0267287	lncRNA:CR45723	upstream_gene_variant	IMPACT=MODIFIER;DISTANCE=1123;STRAND=-1
	2L_19471865_C_T	T	C	0.025	0.245675	0.0534363	7.63187e-06	FBgn0000964	tj	downstream_gene_variant	IMPACT=MODIFIER;DISTANCE=4107;STRAND=1
	2L_19471865_C_T	T	C	0.025	0.245675	0.0534363	7.63187e-06	FBgn0264391	lncRNA:CR43839	upstream_gene_variant	IMPACT=MODIFIER;DISTANCE=238;STRAND=-1
	2L_19471865_C_T	T	C	0.025	0.245675	0.0534363	7.63187e-06	FBgn0267286	lncRNA:CR45722	downstream_gene_variant	IMPACT=MODIFIER;DISTANCE=1971;STRAND=1
	2L_19471865_C_T	T	C	0.025	0.245675	0.0534363	7.63187e-06	FBgn0267287	lncRNA:CR45723	upstream_gene_variant	IMPACT=MODIFIER;DISTANCE=1141;STRAND=-1
	2L_19475190_C_A	A	C	0.025	0.245675	0.0534363	7.63187e-06	FBgn0264391	lncRNA:CR43839	upstream_gene_variant	IMPACT=MODIFIER;DISTANCE=3563;STRAND=-1
	2L_19475190_C_A	A	C	0.025	0.245675	0.0534363	7.63187e-06	FBgn0267287	lncRNA:CR45723	upstream_gene_variant	IMPACT=MODIFIER;DISTANCE=4466;STRAND=-1
	2L_19475234_G_T	T	G	0.025	0.245675	0.0534363	7.63187e-06	FBgn0264391	lncRNA:CR43839	upstream_gene_variant	IMPACT=MODIFIER;DISTANCE=3607;STRAND=-1
	2L_19475234_G_T	T	G	0.025	0.245675	0.0534363	7.63187e-06	FBgn0267287	lncRNA:CR45723	upstream_gene_variant	IMPACT=MODIFIER;DISTANCE=4510;STRAND=-1
	2L_19475648_G_A	A	G	0.025	0.245675	0.0534363	7.63187e-06	FBgn0264391	lncRNA:CR43839	upstream_gene_variant	IMPACT=MODIFIER;DISTANCE=4021;STRAND=-1
	2L_19475648_G_A	A	G	0.025	0.245675	0.0534363	7.63187e-06	FBgn0267287	lncRNA:CR45723	upstream_gene_variant	IMPACT=MODIFIER;DISTANCE=4924;STRAND=-1
	2L_19478213_GGT_G	G	GGT	0.025	0.245675	0.0534363	7.63187e-06	Intergenic	Intergenic	intergenic_variant	Intergenic
	2L_19478224_C_T	T	C	0.025	0.245675	0.0534363	7.63187e-06	FBgn0032787	CG10195	downstream_gene_variant	IMPACT=MODIFIER;DISTANCE=4008;STRAND=-1
	2L_19478224_C_T	T	C	0.025	0.245675	0.0534363	7.63187e-06	FBgn0032787	CG10195	downstream_gene_variant	IMPACT=MODIFIER;DISTANCE=4653;STRAND=-1
	2L_4524833_G_A	A	G	0.044	0.190601	0.0401625	3.9864e-06	FBgn0053196	dpy	synonymous_variant	IMPACT=LOW;STRAND=-1
	2L_4524833_G_A	A	G	0.044	0.190601	0.0401625	3.9864e-06	FBgn0053196	dpy	intron_variant	IMPACT=MODIFIER;STRAND=-1
	2L_4525075_C_T	T	C	0.049	0.202488	0.0377927	2.33801e-07	FBgn0053196	dpy	intron_variant	IMPACT=MODIFIER;STRAND=-1
	2L_4528550_G_A	A	G	0.054	0.169812	0.0366218	6.43152e-06	FBgn0053196	dpy	missense_variant	IMPACT=MODERATE;STRAND=-1
	2L_4529118_A_G	G	A	0.069	0.175487	0.0321944	1.48825e-07	FBgn0053196	dpy	synonymous_variant	IMPACT=LOW;STRAND=-1
	2L_5631484_A_T	A	T	0.015	0.313336	0.0672122	5.76696e-06	FBgn0051646	DIP-theta	intron_variant	IMPACT=MODIFIER;STRAND=-1
	2L_5631484_A_T	A	T	0.015	0.313336	0.0672122	5.76696e-06	FBgn0266069	lncRNA:CR44822	downstream_gene_variant	IMPACT=MODIFIER;DISTANCE=140;STRAND=-1
	2L_7185778_G_A	A	G	0.034	0.208167	0.0453215	7.77907e-06	FBgn0031893	MICU1	downstream_gene_variant	IMPACT=MODIFIER;DISTANCE=249;STRAND=1
	2L_7185778_G_A	A	G	0.034	0.208167	0.0453215	7.77907e-06	FBgn0031893	MICU1	downstream_gene_variant	IMPACT=MODIFIER;DISTANCE=259;STRAND=1
	2L_7185778_G_A	A	G	0.034	0.208167	0.0453215	7.77907e-06	FBgn0031894	CG4496	3_prime_UTR_variant	IMPACT=MODIFIER;STRAND=-1
	2L_7185778_G_A	A	G	0.034	0.208167	0.0453215	7.77907e-06	FBgn0031895	CG4497	downstream_gene_variant	IMPACT=MODIFIER;DISTANCE=4653;STRAND=-1
	2L_7230508_G_T	T	G	0.118	0.140161	0.0247009	4.92123e-08	FBgn0259111	Ndae1	synonymous_variant	IMPACT=LOW;STRAND=-1
	2L_7230508_G_T	T	G	0.118	0.140161	0.0247009	4.92123e-08	FBgn0264343	CG43799	downstream_gene_variant	IMPACT=MODIFIER;DISTANCE=1867;STRAND=1
	2L_7230508_G_T	T	G	0.118	0.140161	0.0247009	4.92123e-08	FBgn0264344	CG43800	downstream_gene_variant	IMPACT=MODIFIER;DISTANCE=1657;STRAND=-1
	2L_7230508_G_T	T	G	0.118	0.140161	0.0247009	4.92123e-08	FBgn0264344	CG43800	downstream_gene_variant	IMPACT=MODIFIER;DISTANCE=1686;STRAND=-1
	2L_8232541_G_A	A	G	0.138	0.121983	0.0242792	1.13063e-06	FBgn0032006	Pvr	upstream_gene_variant	IMPACT=MODIFIER;DISTANCE=1864;STRAND=-1
	2L_8232541_G_A	A	G	0.138	0.121983	0.0242792	1.13063e-06	FBgn0032006	Pvr	intron_variant	IMPACT=MODIFIER;STRAND=-1
	2L_8232575_C_T	T	C	0.138	0.121983	0.0242792	1.13063e-06	FBgn0032006	Pvr	upstream_gene_variant	IMPACT=MODIFIER;DISTANCE=1898;STRAND=-1
	2L_8232575_C_T	T	C	0.138	0.121983	0.0242792	1.13063e-06	FBgn0032006	Pvr	intron_variant	IMPACT=MODIFIER;STRAND=-1
	2L_8232894_T_C	C	T	0.224	0.104795	0.0200624	4.44906e-07	FBgn0032006	Pvr	upstream_gene_variant	IMPACT=MODIFIER;DISTANCE=2217;STRAND=-1
	2L_8233024_C_T	T	C	0.172	0.10254	0.0225282	9.30461e-06	FBgn0032006	Pvr	upstream_gene_variant	IMPACT=MODIFIER;DISTANCE=2347;STRAND=-1
	2L_8233024_C_T	T	C	0.172	0.10254	0.0225282	9.30461e-06	FBgn0032006	Pvr	intron_variant	IMPACT=MODIFIER;STRAND=-1
	2L_8233346_A_G	G	A	0.153	0.114166	0.0232474	1.89943e-06	FBgn0032006	Pvr	upstream_gene_variant	IMPACT=MODIFIER;DISTANCE=2669;STRAND=-1
	2L_8233346_A_G	G	A	0.153	0.114166	0.0232474	1.89943e-06	FBgn0032006	Pvr	intron_variant	IMPACT=MODIFIER;STRAND=-1
	2L_8697487_T_G	G	T	0.025	0.248766	0.0540965	7.59781e-06	FBgn0004914	Hnf4	intron_variant	IMPACT=MODIFIER;STRAND=-1
	2L_8697537_ACAATTTATT_A	A	ACAATTTATT	0.025	0.248766	0.0540965	7.59781e-06	Intergenic	Intergenic	intergenic_variant	Intergenic
	2L_8697762_T_C	C	T	0.025	0.248766	0.0540965	7.59781e-06	FBgn0004914	Hnf4	intron_variant	IMPACT=MODIFIER;STRAND=-1
	2L_8698500_C_A	A	C	0.025	0.248567	0.0541028	7.7379e-06	FBgn0004914	Hnf4	intron_variant	IMPACT=MODIFIER;STRAND=-1
	2L_8698500_C_A	A	C	0.025	0.248567	0.0541028	7.7379e-06	FBgn0266327	asRNA:CR44992	upstream_gene_variant	IMPACT=MODIFIER;DISTANCE=4975;STRAND=1
	2L_8699218_T_C	C	T	0.025	0.248766	0.0540965	7.59781e-06	FBgn0004914	Hnf4	intron_variant	IMPACT=MODIFIER;STRAND=-1
	2L_8699218_T_C	C	T	0.025	0.248766	0.0540965	7.59781e-06	FBgn0004914	Hnf4	5_prime_UTR_variant	IMPACT=MODIFIER;STRAND=-1
	2L_8699218_T_C	C	T	0.025	0.248766	0.0540965	7.59781e-06	FBgn0266327	asRNA:CR44992	upstream_gene_variant	IMPACT=MODIFIER;DISTANCE=4257;STRAND=1
	2L_8699379_C_T	T	C	0.025	0.248766	0.0540965	7.59781e-06	FBgn0004914	Hnf4	5_prime_UTR_variant	IMPACT=MODIFIER;STRAND=-1
	2L_8699379_C_T	T	C	0.025	0.248766	0.0540965	7.59781e-06	FBgn0004914	Hnf4	intron_variant	IMPACT=MODIFIER;STRAND=-1
	2L_8699379_C_T	T	C	0.025	0.248766	0.0540965	7.59781e-06	FBgn0266327	asRNA:CR44992	upstream_gene_variant	IMPACT=MODIFIER;DISTANCE=4096;STRAND=1
	2L_9362965_G_A	A	G	0.049	0.19999	0.0381746	4.13598e-07	FBgn0085210	CG34181	upstream_gene_variant	IMPACT=MODIFIER;DISTANCE=4675;STRAND=1
	2L_9362965_G_A	A	G	0.049	0.19999	0.0381746	4.13598e-07	FBgn0263323	lncRNA:CR43404	upstream_gene_variant	IMPACT=MODIFIER;DISTANCE=1332;STRAND=1
	2R_11188034_C_T	T	C	0.02	0.279896	0.0590379	4.07164e-06	FBgn0003396	shn	intron_variant	IMPACT=MODIFIER;STRAND=1
	2R_12897414_T_G	G	T	0.087	0.156389	0.0298086	3.98891e-07	FBgn0003975	vg	intron_variant	IMPACT=MODIFIER;STRAND=1
	2R_12897414_T_G	G	T	0.087	0.156389	0.0298086	3.98891e-07	FBgn0267957	lncRNA:CR46237	upstream_gene_variant	IMPACT=MODIFIER;DISTANCE=3467;STRAND=1
	2R_13541833_A_G	G	A	0.104	0.127585	0.0271425	4.86647e-06	FBgn0033853	Nadk1a	upstream_gene_variant	IMPACT=MODIFIER;DISTANCE=1036;STRAND=-1
	2R_13541833_A_G	G	A	0.104	0.127585	0.0271425	4.86647e-06	FBgn0033853	Nadk1a	upstream_gene_variant	IMPACT=MODIFIER;DISTANCE=2165;STRAND=-1
	2R_13541833_A_G	G	A	0.104	0.127585	0.0271425	4.86647e-06	FBgn0033853	Nadk1a	intron_variant	IMPACT=MODIFIER;STRAND=-1
	2R_16595036_T_A	A	T	0.025	0.24878	0.0528907	4.8008e-06	FBgn0034142	CG8306	upstream_gene_variant	IMPACT=MODIFIER;DISTANCE=390;STRAND=-1
	2R_16595036_T_A	A	T	0.025	0.24878	0.0528907	4.8008e-06	FBgn0034143	CG8303	3_prime_UTR_variant	IMPACT=MODIFIER;STRAND=-1
	2R_16595036_T_A	A	T	0.025	0.24878	0.0528907	4.8008e-06	FBgn0034144	CG5089	upstream_gene_variant	IMPACT=MODIFIER;DISTANCE=3712;STRAND=1
	2R_18270457_T_C	C	T	0.045	0.187468	0.0404364	6.4533e-06	Intergenic	Intergenic	intergenic_variant	IMPACT=MODIFIER
	2R_18502026_A_G	G	A	0.015	0.323508	0.0679426	3.71705e-06	FBgn0028496	CG30116	upstream_gene_variant	IMPACT=MODIFIER;DISTANCE=4000;STRAND=-1
	2R_18502026_A_G	G	A	0.015	0.323508	0.0679426	3.71705e-06	FBgn0034354	GstE11	upstream_gene_variant	IMPACT=MODIFIER;DISTANCE=1582;STRAND=1
	2R_19310698_AG_A	A	AG	0.124	0.114979	0.0250752	8.04448e-06	Intergenic	Intergenic	intergenic_variant	Intergenic
	2R_22115940_G_A	A	G	0.04	0.224616	0.0418612	2.25087e-07	FBgn0050280	CG30280	downstream_gene_variant	IMPACT=MODIFIER;DISTANCE=1099;STRAND=1
	2R_22115940_G_A	A	G	0.04	0.224616	0.0418612	2.25087e-07	FBgn0050281	CG30281	synonymous_variant	IMPACT=LOW;STRAND=1
	2R_22115940_G_A	A	G	0.04	0.224616	0.0418612	2.25087e-07	FBgn0243516	Vrp1	upstream_gene_variant	IMPACT=MODIFIER;DISTANCE=3149;STRAND=-1
	2R_22115940_G_A	A	G	0.04	0.224616	0.0418612	2.25087e-07	FBgn0243516	Vrp1	intron_variant	IMPACT=MODIFIER;STRAND=-1
	2R_23596482_A_G	G	A	0.054	0.193101	0.035436	1.49974e-07	FBgn0015903	apt	upstream_gene_variant	IMPACT=MODIFIER;DISTANCE=110;STRAND=1
	2R_23596482_A_G	G	A	0.054	0.193101	0.035436	1.49974e-07	FBgn0015903	apt	intron_variant	IMPACT=MODIFIER;STRAND=1
	2R_23596482_A_G	G	A	0.054	0.193101	0.035436	1.49974e-07	FBgn0067903	IM18	downstream_gene_variant	IMPACT=MODIFIER;DISTANCE=4432;STRAND=-1
	2R_23596482_A_G	G	A	0.054	0.193101	0.035436	1.49974e-07	FBgn0260455	CG10332	downstream_gene_variant	IMPACT=MODIFIER;DISTANCE=4432;STRAND=-1
	2R_23596482_A_G	G	A	0.054	0.193101	0.035436	1.49974e-07	FBgn0260761	CG42559	downstream_gene_variant	IMPACT=MODIFIER;DISTANCE=3044;STRAND=-1
	2R_23596482_A_G	G	A	0.054	0.193101	0.035436	1.49974e-07	FBgn0260762	CG42560	downstream_gene_variant	IMPACT=MODIFIER;DISTANCE=3044;STRAND=-1
	2R_23596496_A_C	C	A	0.054	0.193101	0.035436	1.49974e-07	FBgn0015903	apt	upstream_gene_variant	IMPACT=MODIFIER;DISTANCE=96;STRAND=1
	2R_23596496_A_C	C	A	0.054	0.193101	0.035436	1.49974e-07	FBgn0015903	apt	intron_variant	IMPACT=MODIFIER;STRAND=1
	2R_23596496_A_C	C	A	0.054	0.193101	0.035436	1.49974e-07	FBgn0067903	IM18	downstream_gene_variant	IMPACT=MODIFIER;DISTANCE=4418;STRAND=-1
	2R_23596496_A_C	C	A	0.054	0.193101	0.035436	1.49974e-07	FBgn0260455	CG10332	downstream_gene_variant	IMPACT=MODIFIER;DISTANCE=4418;STRAND=-1
	2R_23596496_A_C	C	A	0.054	0.193101	0.035436	1.49974e-07	FBgn0260761	CG42559	downstream_gene_variant	IMPACT=MODIFIER;DISTANCE=3030;STRAND=-1
	2R_23596496_A_C	C	A	0.054	0.193101	0.035436	1.49974e-07	FBgn0260762	CG42560	downstream_gene_variant	IMPACT=MODIFIER;DISTANCE=3030;STRAND=-1
	2R_23596628_A_G	G	A	0.02	0.284341	0.0586772	2.54913e-06	FBgn0015903	apt	intron_variant	IMPACT=MODIFIER;STRAND=1
	2R_23596628_A_G	G	A	0.02	0.284341	0.0586772	2.54913e-06	FBgn0015903	apt	5_prime_UTR_variant	IMPACT=MODIFIER;STRAND=1
	2R_23596628_A_G	G	A	0.02	0.284341	0.0586772	2.54913e-06	FBgn0067903	IM18	downstream_gene_variant	IMPACT=MODIFIER;DISTANCE=4286;STRAND=-1
	2R_23596628_A_G	G	A	0.02	0.284341	0.0586772	2.54913e-06	FBgn0260455	CG10332	downstream_gene_variant	IMPACT=MODIFIER;DISTANCE=4286;STRAND=-1
	2R_23596628_A_G	G	A	0.02	0.284341	0.0586772	2.54913e-06	FBgn0260761	CG42559	downstream_gene_variant	IMPACT=MODIFIER;DISTANCE=2898;STRAND=-1
	2R_23596628_A_G	G	A	0.02	0.284341	0.0586772	2.54913e-06	FBgn0260762	CG42560	downstream_gene_variant	IMPACT=MODIFIER;DISTANCE=2898;STRAND=-1
	2R_24636085_C_T	T	C	0.02	0.286677	0.0592677	2.65277e-06	FBgn0015040	Cyp9c1	downstream_gene_variant	IMPACT=MODIFIER;DISTANCE=3162;STRAND=1
	2R_24636085_C_T	T	C	0.02	0.286677	0.0592677	2.65277e-06	FBgn0035041	CG13594	intron_variant	IMPACT=MODIFIER;STRAND=-1
	2R_24636085_C_T	T	C	0.02	0.286677	0.0592677	2.65277e-06	FBgn0035042	CG3640	upstream_gene_variant	IMPACT=MODIFIER;DISTANCE=3603;STRAND=1
	2R_24636085_C_T	T	C	0.02	0.286677	0.0592677	2.65277e-06	FBgn0035043	CG4781	downstream_gene_variant	IMPACT=MODIFIER;DISTANCE=4598;STRAND=-1
	2R_24636085_C_T	T	C	0.02	0.286677	0.0592677	2.65277e-06	FBgn0264328	asRNA:CR43787	upstream_gene_variant	IMPACT=MODIFIER;DISTANCE=3153;STRAND=-1
	2R_24636116_G_A	A	G	0.02	0.286677	0.0592677	2.65277e-06	FBgn0015040	Cyp9c1	downstream_gene_variant	IMPACT=MODIFIER;DISTANCE=3193;STRAND=1
	2R_24636116_G_A	A	G	0.02	0.286677	0.0592677	2.65277e-06	FBgn0035041	CG13594	intron_variant	IMPACT=MODIFIER;STRAND=-1
	2R_24636116_G_A	A	G	0.02	0.286677	0.0592677	2.65277e-06	FBgn0035042	CG3640	upstream_gene_variant	IMPACT=MODIFIER;DISTANCE=3572;STRAND=1
	2R_24636116_G_A	A	G	0.02	0.286677	0.0592677	2.65277e-06	FBgn0035043	CG4781	downstream_gene_variant	IMPACT=MODIFIER;DISTANCE=4567;STRAND=-1
	2R_24636116_G_A	A	G	0.02	0.286677	0.0592677	2.65277e-06	FBgn0264328	asRNA:CR43787	upstream_gene_variant	IMPACT=MODIFIER;DISTANCE=3184;STRAND=-1
	2R_7579459_C_T	T	C	0.08	0.145765	0.0309971	4.82465e-06	FBgn0004133	blow	downstream_gene_variant	IMPACT=MODIFIER;DISTANCE=1029;STRAND=-1
	2R_7579459_C_T	T	C	0.08	0.145765	0.0309971	4.82465e-06	FBgn0033194	Vps13	splice_polypyrimidine_tract_variant,intron_variant	IMPACT=LOW;STRAND=1
	2R_7579459_C_T	T	C	0.08	0.145765	0.0309971	4.82465e-06	FBgn0266623	asRNA:CR45130	non_coding_transcript_exon_variant	IMPACT=MODIFIER;STRAND=-1
	2R_9513927_C_A	A	C	0.015	0.324264	0.0686102	4.34675e-06	FBgn0259246	brp	upstream_gene_variant	IMPACT=MODIFIER;DISTANCE=2524;STRAND=1
	2R_9513927_C_A	A	C	0.015	0.324264	0.0686102	4.34675e-06	FBgn0259246	brp	intron_variant	IMPACT=MODIFIER;STRAND=1
	3L_10513112_TA_T	T	TA	0.139	0.124425	0.0235483	3.33728e-07	Intergenic	Intergenic	intergenic_variant	Intergenic
	3L_12593436_GT_G	G	GT	0.025	0.24384	0.0532296	8.20044e-06	Intergenic	Intergenic	intergenic_variant	Intergenic
	3L_12593939_AAGATACAT_A	A	AAGATACAT	0.015	0.324414	0.0681305	3.71435e-06	Intergenic	Intergenic	intergenic_variant	Intergenic
	3L_12593961_A_G	G	A	0.02	0.335234	0.0578733	2.70743e-08	FBgn0015904	ara	intron_variant	IMPACT=MODIFIER;STRAND=1
	3L_12593968_A_C	C	A	0.015	0.324414	0.0681305	3.71435e-06	FBgn0015904	ara	intron_variant	IMPACT=MODIFIER;STRAND=1
	3L_12593978_A_T	T	A	0.015	0.324414	0.0681305	3.71435e-06	FBgn0015904	ara	intron_variant	IMPACT=MODIFIER;STRAND=1
	3L_12594141_A_T	T	A	0.015	0.326027	0.0680927	3.30349e-06	FBgn0015904	ara	intron_variant	IMPACT=MODIFIER;STRAND=1
	3L_12595515_C_A	A	C	0.025	0.249764	0.0528967	4.43302e-06	FBgn0015904	ara	missense_variant	IMPACT=MODERATE;STRAND=1
	3L_12595592_C_T	T	C	0.025	0.249764	0.0528967	4.43302e-06	FBgn0015904	ara	synonymous_variant	IMPACT=LOW;STRAND=1
	3L_12596170_C_T	T	C	0.02	0.290884	0.0586785	1.53789e-06	FBgn0015904	ara	downstream_gene_variant	IMPACT=MODIFIER;DISTANCE=152;STRAND=1
	3L_12632260_G_T	T	G	0.045	0.191265	0.039956	3.31949e-06	FBgn0052111	lncRNA:CR32111	intron_variant,non_coding_transcript_variant	IMPACT=MODIFIER;STRAND=1
	3L_12689436_CTT_C	C	CTT	0.03	0.223945	0.0487734	7.83242e-06	Intergenic	Intergenic	intergenic_variant	Intergenic
	3L_12689569_TAA_T	T	TAA	0.03	0.223299	0.0487812	8.32045e-06	Intergenic	Intergenic	intergenic_variant	Intergenic
	3L_2313451_A_C	C	A	0.035	0.23586	0.0441015	2.45058e-07	FBgn0266976	lncRNA:CR45427	downstream_gene_variant	IMPACT=MODIFIER;DISTANCE=3680;STRAND=-1
	3L_2313456_A_G	G	A	0.029	0.244763	0.0473867	5.85831e-07	FBgn0266976	lncRNA:CR45427	downstream_gene_variant	IMPACT=MODIFIER;DISTANCE=3675;STRAND=-1
	3L_2313457_C_T	T	C	0.029	0.244763	0.0473867	5.85831e-07	FBgn0266976	lncRNA:CR45427	downstream_gene_variant	IMPACT=MODIFIER;DISTANCE=3674;STRAND=-1
	3L_3831171_G_A	G	A	0.139	0.109301	0.0239991	9.19485e-06	FBgn0004875	enc	intron_variant	IMPACT=MODIFIER;STRAND=1
	3L_3831171_G_A	G	A	0.139	0.109301	0.0239991	9.19485e-06	FBgn0064227	Rdh	downstream_gene_variant	IMPACT=MODIFIER;DISTANCE=2646;STRAND=1
	3L_3848989_T_C	T	C	0.025	0.249543	0.0520281	3.18293e-06	FBgn0013751	Awh	intron_variant	IMPACT=MODIFIER;STRAND=1
	3L_3849045_T_C	T	C	0.025	0.249543	0.0520281	3.18293e-06	FBgn0013751	Awh	intron_variant	IMPACT=MODIFIER;STRAND=1
	3L_4415461_A_G	G	A	0.302	0.0860256	0.0181003	3.86489e-06	FBgn0035542	TP53INP	upstream_gene_variant	IMPACT=MODIFIER;DISTANCE=3176;STRAND=1
	3L_4415461_A_G	G	A	0.302	0.0860256	0.0181003	3.86489e-06	FBgn0035542	TP53INP	upstream_gene_variant	IMPACT=MODIFIER;DISTANCE=3219;STRAND=1
	3L_4415461_A_G	G	A	0.302	0.0860256	0.0181003	3.86489e-06	FBgn0035542	TP53INP	intron_variant	IMPACT=MODIFIER;STRAND=1
	3L_5965624_C_T	T	C	0.029	0.222944	0.0474502	4.91104e-06	FBgn0035656	CG10479	downstream_gene_variant	IMPACT=MODIFIER;DISTANCE=1921;STRAND=-1
	3L_5965654_A_C	C	A	0.029	0.222944	0.0474502	4.91104e-06	FBgn0035656	CG10479	downstream_gene_variant	IMPACT=MODIFIER;DISTANCE=1891;STRAND=-1
	3L_5965656_C_G	G	C	0.029	0.222944	0.0474502	4.91104e-06	FBgn0035656	CG10479	downstream_gene_variant	IMPACT=MODIFIER;DISTANCE=1889;STRAND=-1
	3L_5965666_T_A	A	T	0.029	0.222944	0.0474502	4.91104e-06	FBgn0035656	CG10479	downstream_gene_variant	IMPACT=MODIFIER;DISTANCE=1879;STRAND=-1
	3L_7522210_G_A	A	G	0.044	0.185145	0.0401421	7.16036e-06	FBgn0035793	CG7546	downstream_gene_variant	IMPACT=MODIFIER;DISTANCE=4894;STRAND=1
	3L_7522210_G_A	A	G	0.044	0.185145	0.0401421	7.16036e-06	FBgn0268063	ltl	intron_variant	IMPACT=MODIFIER;STRAND=1
	3L_8576566_TCC_T	T	TCC	0.03	0.233996	0.0483338	2.6024e-06	Intergenic	Intergenic	intergenic_variant	Intergenic
	3R_15246027_T_C	T	C	0.035	0.220771	0.0450275	1.96867e-06	FBgn0038309	Amt	downstream_gene_variant	IMPACT=MODIFIER;DISTANCE=1136;STRAND=-1
	3R_15246027_T_C	T	C	0.035	0.220771	0.0450275	1.96867e-06	FBgn0045035	tefu	upstream_gene_variant	IMPACT=MODIFIER;DISTANCE=3791;STRAND=-1
	3R_15246027_T_C	T	C	0.035	0.220771	0.0450275	1.96867e-06	FBgn0259823	CG42404	upstream_gene_variant	IMPACT=MODIFIER;DISTANCE=4067;STRAND=1
	3R_15246027_T_C	T	C	0.035	0.220771	0.0450275	1.96867e-06	FBgn0266599	Hsc70-4	synonymous_variant	IMPACT=LOW;STRAND=1
	3R_20363979_T_C	C	T	0.025	0.259345	0.0502554	5.98888e-07	FBgn0038790	MtnC	downstream_gene_variant	IMPACT=MODIFIER;DISTANCE=3345;STRAND=1
	3R_20363979_T_C	C	T	0.025	0.259345	0.0502554	5.98888e-07	FBgn0266381	lncRNA:CR45023	downstream_gene_variant	IMPACT=MODIFIER;DISTANCE=3698;STRAND=1
	3R_20369720_G_A	A	G	0.046	0.182942	0.0393504	6.09963e-06	Intergenic	Intergenic	intergenic_variant	IMPACT=MODIFIER
	3R_20369723_T_C	C	T	0.046	0.182942	0.0393504	6.09963e-06	Intergenic	Intergenic	intergenic_variant	IMPACT=MODIFIER
	3R_26884715_T_C	C	T	0.314	0.0836358	0.0182244	7.91153e-06	FBgn0003267	ro	upstream_gene_variant	IMPACT=MODIFIER;DISTANCE=3544;STRAND=-1
	3R_26884715_T_C	C	T	0.314	0.0836358	0.0182244	7.91153e-06	FBgn0003267	ro	upstream_gene_variant	IMPACT=MODIFIER;DISTANCE=3571;STRAND=-1
	3R_26884715_T_C	C	T	0.314	0.0836358	0.0182244	7.91153e-06	FBgn0004359	T48	intron_variant	IMPACT=MODIFIER;STRAND=1
	3R_26884715_T_C	C	T	0.314	0.0836358	0.0182244	7.91153e-06	FBgn0039461	CG5500	downstream_gene_variant	IMPACT=MODIFIER;DISTANCE=4256;STRAND=1
	3R_29387424_G_T	T	G	0.015	0.312519	0.068159	8.05183e-06	FBgn0004369	Ptp99A	intron_variant	IMPACT=MODIFIER;STRAND=1
	3R_29980129_C_T	T	C	0.03	0.230754	0.0482484	3.38333e-06	FBgn0039728	CG7896	upstream_gene_variant	IMPACT=MODIFIER;DISTANCE=3297;STRAND=1
	3R_29980226_T_A	A	T	0.03	0.229879	0.0482649	3.69463e-06	FBgn0039728	CG7896	upstream_gene_variant	IMPACT=MODIFIER;DISTANCE=3200;STRAND=1
	3R_29980363_G_T	T	G	0.03	0.229879	0.0482649	3.69463e-06	FBgn0039728	CG7896	upstream_gene_variant	IMPACT=MODIFIER;DISTANCE=3063;STRAND=1
	3R_30350781_C_T	T	C	0.11	0.1316	0.026707	1.76126e-06	FBgn0010113	heca	intron_variant	IMPACT=MODIFIER;STRAND=1
	3R_5119044_T_G	G	T	0.112	0.133941	0.0266675	1.13887e-06	Intergenic	Intergenic	intergenic_variant	Intergenic
	X_14995605_T_A	A	T	0.02	0.273167	0.0595638	8.01798e-06	FBgn0000535	eag	intron_variant	IMPACT=MODIFIER;STRAND=1
	X_8958574_A_T	T	A	0.059	0.16193	0.0345959	5.31255e-06	FBgn0261549	rdgA	intron_variant	IMPACT=MODIFIER;STRAND=1
Males	2L_1833970_C_T	C	T	0.458	0.09365	0.0206168	9.67995e-06	FBgn0031367	c-cup	upstream_gene_variant	IMPACT=MODIFIER;DISTANCE=1405;STRAND=-1
	2L_1833970_C_T	C	T	0.458	0.09365	0.0206168	9.67995e-06	FBgn0051665	wry	upstream_gene_variant	IMPACT=MODIFIER;DISTANCE=2568;STRAND=1
	2L_1833970_C_T	C	T	0.458	0.09365	0.0206168	9.67995e-06	FBgn0262275	mir-2280	upstream_gene_variant	IMPACT=MODIFIER;DISTANCE=2171;STRAND=-1
	2L_1833970_C_T	C	T	0.458	0.09365	0.0206168	9.67995e-06	FBgn0051665	wry	upstream_gene_variant	IMPACT=MODIFIER;DISTANCE=2568;STRAND=1
	2L_6581293_C_G	C	G	0.337	0.106559	0.0214709	1.49824e-06	FBgn0031835	Dpp10	intron_variant	IMPACT=MODIFIER;STRAND=-1
	2R_21807011_TC_T	T	TC	0.084	0.165521	0.0362549	8.76514e-06	Intergenic	Intergenic	Intron_variant	-
	2R_23205482_G_A	A	G	0.396	-0.0964065	0.0207356	6.09235e-06	FBgn0085400	side-V	upstream_gene_variant	IMPACT=MODIFIER;DISTANCE=1509;STRAND=-1
	2R_23205482_G_A	A	G	0.396	-0.0964065	0.0207356	6.09235e-06	FBgn0034834	LS2	downstream_gene_variant	IMPACT=MODIFIER;DISTANCE=4648;STRAND=-1
	2R_23470436_A_G	G	A	0.241	0.112544	0.0235801	3.53422e-06	FBgn0264339	CG43795	intron_variant	IMPACT=MODIFIER;STRAND=1
	2R_23470436_A_G	G	A	0.241	0.112544	0.0235801	3.53422e-06	FBgn0034865	Or59b	missense_variant	IMPACT=MODERATE;STRAND=-1
	2R_23470436_A_G	G	A	0.241	0.112544	0.0235801	3.53422e-06	FBgn0034866	Or59c	downstream_gene_variant	IMPACT=MODIFIER;DISTANCE=1864;STRAND=-1
	2R_5890721_C_A	A	C	0.169	0.149929	0.0268579	7.78975e-08	FBgn0263109	CG43366	upstream_gene_variant	IMPACT=MODIFIER;DISTANCE=3174;STRAND=1
	2R_5890721_C_A	A	C	0.169	0.149929	0.0268579	7.78975e-08	FBgn0264956	lncRNA:CR44125	downstream_gene_variant	IMPACT=MODIFIER;DISTANCE=4226;STRAND=1
	3L_14119521_A_T	T	A	0.168	-0.125803	0.0277041	9.74079e-06	FBgn0042630	Sox21b	intron_variant	IMPACT=MODIFIER;STRAND=-1
	3L_5434904_C_G	G	C	0.299	0.104008	0.0222673	5.54379e-06	FBgn0085420	DIP-delta	intron_variant	IMPACT=MODIFIER;STRAND=1
	3L_5434904_C_G	G	C	0.299	0.104008	0.0222673	5.54379e-06	FBgn0085420	DIP-delta	upstream_gene_variant	IMPACT=MODIFIER;DISTANCE=1255;STRAND=1
	3R_21343090_A_C	C	A	0.08	0.17165	0.0376065	8.80734e-06	FBgn0038881	aus	intron_variant	IMPACT=MODIFIER;STRAND=-1
	X_21583832_A_G	G	A	0.333	-0.105422	0.0210929	1.27589e-06	FBgn0265922	lncRNA:CR44711	non_coding_transcript_exon_variant	IMPACT=MODIFIER;STRAND=1
Sex Average	2L_1142502_CCACCTGTAGACGGAA_C	C	CCACCTGTAGACGGAA	0.049	0.179804	0.0370893	2.51787e-06	Intergenic	Intergenic	intergenic_variant	IMPACT=MODIFIER
	2L_1142520_A_T	T	A	0.049	0.179804	0.0370893	2.51787e-06	FBgn0031306	CG4577	downstream_gene_variant	IMPACT=MODIFIER;DISTANCE=1364;STRAND=1
	2L_1142520_A_T	T	A	0.049	0.179804	0.0370893	2.51787e-06	FBgn0031306	CG4577	downstream_gene_variant	IMPACT=MODIFIER;DISTANCE=1532;STRAND=1
	2L_1142520_A_T	T	A	0.049	0.179804	0.0370893	2.51787e-06	FBgn0031307	MFS3	upstream_gene_variant	IMPACT=MODIFIER;DISTANCE=681;STRAND=1
	2L_1142520_A_T	T	A	0.049	0.179804	0.0370893	2.51787e-06	FBgn0267281	lncRNA:CR45717	upstream_gene_variant	IMPACT=MODIFIER;DISTANCE=349;STRAND=1
	2L_1142522_A_T	T	A	0.049	0.179804	0.0370893	2.51787e-06	FBgn0031306	CG4577	downstream_gene_variant	IMPACT=MODIFIER;DISTANCE=1534;STRAND=1
	2L_1142522_A_T	T	A	0.049	0.179804	0.0370893	2.51787e-06	FBgn0031306	CG4577	downstream_gene_variant	IMPACT=MODIFIER;DISTANCE=1366;STRAND=1
	2L_1142522_A_T	T	A	0.049	0.179804	0.0370893	2.51787e-06	FBgn0031307	MFS3	upstream_gene_variant	IMPACT=MODIFIER;DISTANCE=679;STRAND=1
	2L_1142522_A_T	T	A	0.049	0.179804	0.0370893	2.51787e-06	FBgn0267281	lncRNA:CR45717	upstream_gene_variant	IMPACT=MODIFIER;DISTANCE=347;STRAND=1
	2L_1142524_C_CTT	CTT	C	0.049	0.179804	0.0370893	2.51787e-06	Intergenic	Intergenic	intergenic_variant	IMPACT=MODIFIER
	2L_1142528_TATATC_T	T	TATATC	0.049	0.179804	0.0370893	2.51787e-06	Intergenic	Intergenic	intergenic_variant	IMPACT=MODIFIER
	2L_1149728_C_T	T	C	0.049	0.169236	0.0372443	9.5905e-06	FBgn0031307	MFS3	downstream_gene_variant	IMPACT=MODIFIER;DISTANCE=2333;STRAND=1
	2L_1149728_C_T	T	C	0.049	0.169236	0.0372443	9.5905e-06	FBgn0031309	Tfb4	synonymous_variant	IMPACT=LOW;STRAND=-1
	2L_1149728_C_T	T	C	0.049	0.169236	0.0372443	9.5905e-06	FBgn0031310	Vps29	upstream_gene_variant	IMPACT=MODIFIER;DISTANCE=1038;STRAND=1
	2L_1149728_C_T	T	C	0.049	0.169236	0.0372443	9.5905e-06	FBgn0261458	capt	downstream_gene_variant	IMPACT=MODIFIER;DISTANCE=1950;STRAND=-1
	2L_1149728_C_T	T	C	0.049	0.169236	0.0372443	9.5905e-06	FBgn0283525	l(2)10685	downstream_gene_variant	IMPACT=MODIFIER;DISTANCE=279;STRAND=1
	2L_1149922_G_A	A	G	0.054	0.161824	0.0355163	9.09291e-06	FBgn0031307	MFS3	downstream_gene_variant	IMPACT=MODIFIER;DISTANCE=2527;STRAND=1
	2L_1149922_G_A	A	G	0.054	0.161824	0.0355163	9.09291e-06	FBgn0031309	Tfb4	synonymous_variant	IMPACT=LOW;STRAND=-1
	2L_1149922_G_A	A	G	0.054	0.161824	0.0355163	9.09291e-06	FBgn0031310	Vps29	upstream_gene_variant	IMPACT=MODIFIER;DISTANCE=844;STRAND=1
	2L_1149922_G_A	A	G	0.054	0.161824	0.0355163	9.09291e-06	FBgn0261458	capt	downstream_gene_variant	IMPACT=MODIFIER;DISTANCE=1756;STRAND=-1
	2L_1149922_G_A	A	G	0.054	0.161824	0.0355163	9.09291e-06	FBgn0283525	l(2)10685	downstream_gene_variant	IMPACT=MODIFIER;DISTANCE=473;STRAND=1
	2L_16084908_A_T	T	A	0.015	0.306806	0.0661009	6.28684e-06	FBgn0013433	beat-Ia	downstream_gene_variant	IMPACT=MODIFIER;DISTANCE=3224;STRAND=1
	2L_16084957_C_A	A	C	0.015	0.306806	0.0661009	6.28684e-06	FBgn0013433	beat-Ia	downstream_gene_variant	IMPACT=MODIFIER;DISTANCE=3273;STRAND=1
	2L_4529118_A_G	G	A	0.069	0.144522	0.0315205	8.03452e-06	FBgn0053196	dpy	synonymous_variant	IMPACT=LOW;STRAND=-1
	2L_5631484_A_T	A	T	0.015	0.309508	0.0659595	5.02995e-06	FBgn0051646	DIP-theta	intron_variant	IMPACT=MODIFIER;STRAND=-1
	2L_5631484_A_T	A	T	0.015	0.309508	0.0659595	5.02995e-06	FBgn0266069	lncRNA:CR44822	downstream_gene_variant	IMPACT=MODIFIER;DISTANCE=140;STRAND=-1
	2L_5857338_T_A	A	T	0.248	0.0857584	0.0187952	8.84422e-06	FBgn0031745	rau	downstream_gene_variant	IMPACT=MODIFIER;DISTANCE=2431;STRAND=-1
	2L_5857338_T_A	A	T	0.248	0.0857584	0.0187952	8.84422e-06	FBgn0085410	TrissinR	downstream_gene_variant	IMPACT=MODIFIER;DISTANCE=571;STRAND=1
	2L_6581293_C_G	C	G	0.342	0.0826687	0.0169751	2.27856e-06	FBgn0031835	Dpp10	intron_variant	IMPACT=MODIFIER;STRAND=-1
	2L_7230018_G_A	A	G	0.167	-0.0992035	0.0218462	9.7131e-06	FBgn0259111	Ndae1	synonymous_variant	IMPACT=LOW;STRAND=-1
	2L_7230018_G_A	A	G	0.167	-0.0992035	0.0218462	9.7131e-06	FBgn0264343	CG43799	downstream_gene_variant	IMPACT=MODIFIER;DISTANCE=1377;STRAND=1
	2L_7230018_G_A	A	G	0.167	-0.0992035	0.0218462	9.7131e-06	FBgn0264344	CG43800	downstream_gene_variant	IMPACT=MODIFIER;DISTANCE=2176;STRAND=-1
	2L_7230018_G_A	A	G	0.167	-0.0992035	0.0218462	9.7131e-06	FBgn0264344	CG43800	downstream_gene_variant	IMPACT=MODIFIER;DISTANCE=2147;STRAND=-1
	2L_7230508_G_T	T	G	0.118	0.125611	0.0245182	7.10806e-07	FBgn0259111	Ndae1	synonymous_variant	IMPACT=LOW;STRAND=-1
	2L_7230508_G_T	T	G	0.118	0.125611	0.0245182	7.10806e-07	FBgn0264343	CG43799	downstream_gene_variant	IMPACT=MODIFIER;DISTANCE=1867;STRAND=1
	2L_7230508_G_T	T	G	0.118	0.125611	0.0245182	7.10806e-07	FBgn0264344	CG43800	downstream_gene_variant	IMPACT=MODIFIER;DISTANCE=1657;STRAND=-1
	2L_7230508_G_T	T	G	0.118	0.125611	0.0245182	7.10806e-07	FBgn0264344	CG43800	downstream_gene_variant	IMPACT=MODIFIER;DISTANCE=1686;STRAND=-1
	2L_8232894_T_C	C	T	0.224	0.0923248	0.0200739	7.55462e-06	FBgn0032006	Pvr	intron_variant	IMPACT=MODIFIER;STRAND=-1
	2L_8232894_T_C	C	T	0.224	0.0923248	0.0200739	7.55462e-06	FBgn0032006	Pvr	upstream_gene_variant	IMPACT=MODIFIER;DISTANCE=2217;STRAND=-1
	2R_13846975_A_T	T	A	0.108	-0.150452	0.0272408	1.03885e-07	FBgn0033876	Syngr	upstream_gene_variant	IMPACT=MODIFIER;DISTANCE=720;STRAND=-1
	2R_13846975_A_T	T	A	0.108	-0.150452	0.0272408	1.03885e-07	FBgn0050484	CG30484	synonymous_variant	IMPACT=LOW;STRAND=1
	2R_13846975_A_T	T	A	0.108	-0.150452	0.0272408	1.03885e-07	FBgn0050485	CG30485	upstream_gene_variant	IMPACT=MODIFIER;DISTANCE=2907;STRAND=1
	2R_13847934_A_G	A	G	0.113	-0.121512	0.0259376	5.20129e-06	FBgn0033876	Syngr	upstream_gene_variant	IMPACT=MODIFIER;DISTANCE=1679;STRAND=-1
	2R_13847934_A_G	A	G	0.113	-0.121512	0.0259376	5.20129e-06	FBgn0050484	CG30484	missense_variant	IMPACT=MODERATE;STRAND=1
	2R_13847934_A_G	A	G	0.113	-0.121512	0.0259376	5.20129e-06	FBgn0050485	CG30485	upstream_gene_variant	IMPACT=MODIFIER;DISTANCE=1948;STRAND=1
	2R_13847934_A_G	A	G	0.113	-0.121512	0.0259376	5.20129e-06	FBgn0283553	mir-9379	downstream_gene_variant	IMPACT=MODIFIER;DISTANCE=4911;STRAND=-1
	2R_23596482_A_G	G	A	0.054	0.180471	0.0349201	5.75538e-07	FBgn0015903	apt	upstream_gene_variant	IMPACT=MODIFIER;DISTANCE=110;STRAND=1
	2R_23596482_A_G	G	A	0.054	0.180471	0.0349201	5.75538e-07	FBgn0015903	apt	intron_variant	IMPACT=MODIFIER;STRAND=1
	2R_23596482_A_G	G	A	0.054	0.180471	0.0349201	5.75538e-07	FBgn0067903	IM18	downstream_gene_variant	IMPACT=MODIFIER;DISTANCE=4432;STRAND=-1
	2R_23596482_A_G	G	A	0.054	0.180471	0.0349201	5.75538e-07	FBgn0260455	CG10332	downstream_gene_variant	IMPACT=MODIFIER;DISTANCE=4432;STRAND=-1
	2R_23596482_A_G	G	A	0.054	0.180471	0.0349201	5.75538e-07	FBgn0260761	CG42559	downstream_gene_variant	IMPACT=MODIFIER;DISTANCE=3044;STRAND=-1
	2R_23596496_A_C	C	A	0.054	0.180471	0.0349201	5.75538e-07	FBgn0015903	apt	intron_variant	IMPACT=MODIFIER;STRAND=1
	2R_23596496_A_C	C	A	0.054	0.180471	0.0349201	5.75538e-07	FBgn0015903	apt	upstream_gene_variant	IMPACT=MODIFIER;DISTANCE=96;STRAND=1
	2R_23596496_A_C	C	A	0.054	0.180471	0.0349201	5.75538e-07	FBgn0067903	IM18	downstream_gene_variant	IMPACT=MODIFIER;DISTANCE=4418;STRAND=-1
	2R_23596496_A_C	C	A	0.054	0.180471	0.0349201	5.75538e-07	FBgn0260455	CG10332	downstream_gene_variant	IMPACT=MODIFIER;DISTANCE=4418;STRAND=-1
	2R_23596496_A_C	C	A	0.054	0.180471	0.0349201	5.75538e-07	FBgn0260761	CG42559	downstream_gene_variant	IMPACT=MODIFIER;DISTANCE=3030;STRAND=-1
	2R_23596628_A_G	G	A	0.02	0.264752	0.0574772	7.32956e-06	FBgn0015903	apt	intron_variant	IMPACT=MODIFIER;STRAND=1
	2R_23596628_A_G	G	A	0.02	0.264752	0.0574772	7.32956e-06	FBgn0015903	apt	5_prime_UTR_variant	IMPACT=MODIFIER;STRAND=1
	2R_23596628_A_G	G	A	0.02	0.264752	0.0574772	7.32956e-06	FBgn0067903	IM18	downstream_gene_variant	IMPACT=MODIFIER;DISTANCE=4286;STRAND=-1
	2R_23596628_A_G	G	A	0.02	0.264752	0.0574772	7.32956e-06	FBgn0260455	CG10332	downstream_gene_variant	IMPACT=MODIFIER;DISTANCE=4286;STRAND=-1
	2R_23596628_A_G	G	A	0.02	0.264752	0.0574772	7.32956e-06	FBgn0260761	CG42559	downstream_gene_variant	IMPACT=MODIFIER;DISTANCE=2898;STRAND=-1
	2R_23596628_A_G	G	A	0.02	0.264752	0.0574772	7.32956e-06	FBgn0260762	CG42560	downstream_gene_variant	IMPACT=MODIFIER;DISTANCE=2898;STRAND=-1
	3L_10513112_TA_T	T	TA	0.139	0.112467	0.0233871	2.99897e-06	Intergenic	Intergenic	intergenic_variant	IMPACT=MODIFIER
	3L_12318267_A_G	G	A	0.064	-0.150936	0.0331137	9.02422e-06	Intergenic	Intergenic	intergenic_variant	IMPACT=MODIFIER
	3L_12593436_GT_G	G	GT	0.025	0.236484	0.051604	8.11696e-06	Intergenic	Intergenic	intergenic_variant	IMPACT=MODIFIER
	3L_12593961_A_G	G	A	0.02	0.272798	0.0575183	4.02588e-06	FBgn0015904	ara	intron_variant	IMPACT=MODIFIER;STRAND=1
	3L_2313451_A_C	C	A	0.035	0.217411	0.0435554	1.30896e-06	FBgn0266976	lncRNA:CR45427	downstream_gene_variant	IMPACT=MODIFIER;DISTANCE=3680;STRAND=-1
	3L_2313456_A_G	G	A	0.029	0.227525	0.0469559	2.5445e-06	FBgn0266976	lncRNA:CR45427	downstream_gene_variant	IMPACT=MODIFIER;DISTANCE=3675;STRAND=-1
	3L_2313457_C_T	T	C	0.029	0.227525	0.0469559	2.5445e-06	FBgn0266976	lncRNA:CR45427	downstream_gene_variant	IMPACT=MODIFIER;DISTANCE=3674;STRAND=-1
	3R_20363979_T_C	C	T	0.025	0.258079	0.0514414	1.16464e-06	FBgn0038790	MtnC	downstream_gene_variant	IMPACT=MODIFIER;DISTANCE=3345;STRAND=1
	3R_20363979_T_C	C	T	0.025	0.258079	0.0514414	1.16464e-06	FBgn0266381	lncRNA:CR45023	downstream_gene_variant	IMPACT=MODIFIER;DISTANCE=3698;STRAND=1
	3R_5119044_T_G	G	T	0.112	0.120094	0.0261099	7.54511e-06	Intergenic	Intergenic	intergenic_variant	IMPACT=MODIFIER
	X_21583832_A_G	G	A	0.328	-0.0771894	0.0170049	9.78678e-06	FBgn0265922	lncRNA:CR44711	non_coding_transcript_exon_variant	IMPACT=MODIFIER;STRAND=1
Sex Difference	2L_1012153_T_G	G	T	0.015	-0.398409	0.0722023	1.06535e-07	FBgn0031294	IA-2	3_prime_UTR_variant	IMPACT=MODIFIER;STRAND=-1
	2L_1012826_G_A	A	G	0.015	-0.398409	0.0722023	1.06535e-07	FBgn0031294	IA-2	3_prime_UTR_variant	IMPACT=MODIFIER;STRAND=-1
	2L_11117313_C_T	T	C	0.015	-0.413167	0.0815361	9.22499e-07	FBgn0027582	CG6230	missense_variant	IMPACT=MODERATE;STRAND=-1
	2L_11117313_C_T	T	C	0.015	-0.413167	0.0815361	9.22499e-07	FBgn0032343	Idua	upstream_gene_variant	IMPACT=MODIFIER;DISTANCE=4252;STRAND=-1
	2L_11117313_C_T	T	C	0.015	-0.413167	0.0815361	9.22499e-07	FBgn0032345	Dnaaf4	downstream_gene_variant	IMPACT=MODIFIER;DISTANCE=3329;STRAND=-1
	2L_11117313_C_T	T	C	0.015	-0.413167	0.0815361	9.22499e-07	FBgn0041246	Gr32a	downstream_gene_variant	IMPACT=MODIFIER;DISTANCE=1490;STRAND=1
	2L_11379923_G_A	A	G	0.025	-0.264539	0.0576933	8.02606e-06	Intergenic	Intergenic	intergenic_variant	IMPACT=MODIFIER
	2L_11527353_G_A	A	G	0.02	-0.30945	0.0648025	3.48508e-06	FBgn0028490	CG31705	intron_variant	IMPACT=MODIFIER;STRAND=-1
	2L_11527353_G_A	A	G	0.02	-0.30945	0.0648025	3.48508e-06	FBgn0051706	CG31706	downstream_gene_variant	IMPACT=MODIFIER;DISTANCE=1685;STRAND=-1
	2L_11527353_G_A	A	G	0.02	-0.30945	0.0648025	3.48508e-06	FBgn0051706	CG31706	downstream_gene_variant	IMPACT=MODIFIER;DISTANCE=2171;STRAND=-1
	2L_11527353_G_A	A	G	0.02	-0.30945	0.0648025	3.48508e-06	FBgn0085191	CG34162	upstream_gene_variant	IMPACT=MODIFIER;DISTANCE=4467;STRAND=1
	2L_11527353_G_A	A	G	0.02	-0.30945	0.0648025	3.48508e-06	FBgn0261707	asRNA:CR42743	downstream_gene_variant	IMPACT=MODIFIER;DISTANCE=4613;STRAND=-1
	2L_11527353_G_A	A	G	0.02	-0.30945	0.0648025	3.48508e-06	FBgn0262683	CG43153	upstream_gene_variant	IMPACT=MODIFIER;DISTANCE=4577;STRAND=-1
	2L_11558237_G_T	T	G	0.02	-0.30087	0.0643132	5.35355e-06	FBgn0265688	lncRNA:CR44495	upstream_gene_variant	IMPACT=MODIFIER;DISTANCE=2964;STRAND=1
	2L_11558341_T_G	G	T	0.02	-0.30087	0.0643132	5.35355e-06	FBgn0265688	lncRNA:CR44495	upstream_gene_variant	IMPACT=MODIFIER;DISTANCE=2860;STRAND=1
	2L_11558404_T_A	A	T	0.02	-0.30087	0.0643132	5.35355e-06	FBgn0265688	lncRNA:CR44495	upstream_gene_variant	IMPACT=MODIFIER;DISTANCE=2797;STRAND=1
	2L_11558413_C_A	A	C	0.02	-0.30087	0.0643132	5.35355e-06	FBgn0265688	lncRNA:CR44495	upstream_gene_variant	IMPACT=MODIFIER;DISTANCE=2788;STRAND=1
	2L_11594634_C_G	G	C	0.02	-0.300636	0.0640291	4.96566e-06	FBgn0015400	kek2	intron_variant	IMPACT=MODIFIER;STRAND=1
	2L_11594634_C_G	G	C	0.02	-0.300636	0.0640291	4.96566e-06	FBgn0267327	Acp33A	upstream_gene_variant	IMPACT=MODIFIER;DISTANCE=2956;STRAND=-1
	2L_11595367_C_A	A	C	0.015	-0.398409	0.0722023	1.06535e-07	FBgn0015400	kek2	intron_variant	IMPACT=MODIFIER;STRAND=1
	2L_11595367_C_A	A	C	0.015	-0.398409	0.0722023	1.06535e-07	FBgn0267327	Acp33A	upstream_gene_variant	IMPACT=MODIFIER;DISTANCE=3689;STRAND=-1
	2L_11752550_C_A	A	C	0.015	-0.348408	0.0740885	4.80889e-06	FBgn0259960	CG42470	downstream_gene_variant	IMPACT=MODIFIER;DISTANCE=423;STRAND=-1
	2L_11752550_C_A	A	C	0.015	-0.348408	0.0740885	4.80889e-06	FBgn0259961	CG42471	downstream_gene_variant	IMPACT=MODIFIER;DISTANCE=1090;STRAND=-1
	2L_11752550_C_A	A	C	0.015	-0.348408	0.0740885	4.80889e-06	FBgn0259962	Sfp33A1	downstream_gene_variant	IMPACT=MODIFIER;DISTANCE=1535;STRAND=-1
	2L_11931781_G_A	A	G	0.039	-0.225426	0.0458329	1.82928e-06	FBgn0026391	Or33b	upstream_gene_variant	IMPACT=MODIFIER;DISTANCE=4400;STRAND=1
	2L_11931781_G_A	A	G	0.039	-0.225426	0.0458329	1.82928e-06	FBgn0026392	Or33a	upstream_gene_variant	IMPACT=MODIFIER;DISTANCE=2724;STRAND=1
	2L_11931781_G_A	A	G	0.039	-0.225426	0.0458329	1.82928e-06	FBgn0264815	Pde1c	upstream_gene_variant	IMPACT=MODIFIER;DISTANCE=3209;STRAND=-1
	2L_11931781_G_A	A	G	0.039	-0.225426	0.0458329	1.82928e-06	FBgn0264815	Pde1c	upstream_gene_variant	IMPACT=MODIFIER;DISTANCE=3209;STRAND=-1
	2L_11932189_A_C	C	A	0.015	-0.378118	0.0733017	6.02527e-07	FBgn0026391	Or33b	upstream_gene_variant	IMPACT=MODIFIER;DISTANCE=3992;STRAND=1
	2L_11932189_A_C	C	A	0.015	-0.378118	0.0733017	6.02527e-07	FBgn0026392	Or33a	upstream_gene_variant	IMPACT=MODIFIER;DISTANCE=2316;STRAND=1
	2L_11932189_A_C	C	A	0.015	-0.378118	0.0733017	6.02527e-07	FBgn0264815	Pde1c	upstream_gene_variant	IMPACT=MODIFIER;DISTANCE=3617;STRAND=-1
	2L_11932189_A_C	C	A	0.015	-0.378118	0.0733017	6.02527e-07	FBgn0264815	Pde1c	upstream_gene_variant	IMPACT=MODIFIER;DISTANCE=3617;STRAND=-1
	2L_11940051_T_C	C	T	0.015	-0.378118	0.0733017	6.02527e-07	FBgn0005664	Crys	upstream_gene_variant	IMPACT=MODIFIER;DISTANCE=4078;STRAND=1
	2L_11940051_T_C	C	T	0.015	-0.378118	0.0733017	6.02527e-07	FBgn0005664	Crys	upstream_gene_variant	IMPACT=MODIFIER;DISTANCE=4078;STRAND=1
	2L_11940051_T_C	C	T	0.015	-0.378118	0.0733017	6.02527e-07	FBgn0026390	Or33c	downstream_gene_variant	IMPACT=MODIFIER;DISTANCE=849;STRAND=1
	2L_11940051_T_C	C	T	0.015	-0.378118	0.0733017	6.02527e-07	FBgn0026391	Or33b	downstream_gene_variant	IMPACT=MODIFIER;DISTANCE=2550;STRAND=1
	2L_11940051_T_C	C	T	0.015	-0.378118	0.0733017	6.02527e-07	FBgn0026392	Or33a	downstream_gene_variant	IMPACT=MODIFIER;DISTANCE=4335;STRAND=1
	2L_11940961_A_T	T	A	0.015	-0.378118	0.0733017	6.02527e-07	FBgn0005664	Crys	upstream_gene_variant	IMPACT=MODIFIER;DISTANCE=3168;STRAND=1
	2L_11940961_A_T	T	A	0.015	-0.378118	0.0733017	6.02527e-07	FBgn0026390	Or33c	downstream_gene_variant	IMPACT=MODIFIER;DISTANCE=1759;STRAND=1
	2L_11940961_A_T	T	A	0.015	-0.378118	0.0733017	6.02527e-07	FBgn0026391	Or33b	downstream_gene_variant	IMPACT=MODIFIER;DISTANCE=3460;STRAND=1
	2L_11949766_C_G	G	C	0.015	-0.378118	0.0733017	6.02527e-07	FBgn0005664	Crys	downstream_gene_variant	IMPACT=MODIFIER;DISTANCE=2635;STRAND=1
	2L_11949766_C_G	G	C	0.015	-0.378118	0.0733017	6.02527e-07	FBgn0005664	Crys	downstream_gene_variant	IMPACT=MODIFIER;DISTANCE=3010;STRAND=1
	2L_11949766_C_G	G	C	0.015	-0.378118	0.0733017	6.02527e-07	FBgn0032385	CG16964	downstream_gene_variant	IMPACT=MODIFIER;DISTANCE=963;STRAND=1
	2L_11949766_C_G	G	C	0.015	-0.378118	0.0733017	6.02527e-07	FBgn0032385	CG16964	downstream_gene_variant	IMPACT=MODIFIER;DISTANCE=1143;STRAND=1
	2L_11949766_C_G	G	C	0.015	-0.378118	0.0733017	6.02527e-07	FBgn0263019	lncRNA:CR43314	downstream_gene_variant	IMPACT=MODIFIER;DISTANCE=2434;STRAND=-1
	2L_11949766_C_G	G	C	0.015	-0.378118	0.0733017	6.02527e-07	FBgn0263107	mir-bft	downstream_gene_variant	IMPACT=MODIFIER;DISTANCE=3644;STRAND=-1
	2L_13459194_C_G	G	C	0.08	-0.156912	0.0334015	4.91274e-06	FBgn0261991	CG42809	downstream_gene_variant	IMPACT=MODIFIER;DISTANCE=1121;STRAND=1
	2L_13459194_C_G	G	C	0.08	-0.156912	0.0334015	4.91274e-06	FBgn0261992	CG42810	upstream_gene_variant	IMPACT=MODIFIER;DISTANCE=487;STRAND=1
	2L_13459194_C_G	G	C	0.08	-0.156912	0.0334015	4.91274e-06	FBgn0263354	CG42784	upstream_gene_variant	IMPACT=MODIFIER;DISTANCE=2580;STRAND=1
	2L_13459194_C_G	G	C	0.08	-0.156912	0.0334015	4.91274e-06	FBgn0263354	CG42784	intron_variant	IMPACT=MODIFIER;STRAND=1
	2L_13459194_C_G	G	C	0.08	-0.156912	0.0334015	4.91274e-06	FBgn0263354	CG42784	upstream_gene_variant	IMPACT=MODIFIER;DISTANCE=2580;STRAND=1
	2L_13459194_C_G	G	C	0.08	-0.156912	0.0334015	4.91274e-06	FBgn0267244	lncRNA:CR45684	upstream_gene_variant	IMPACT=MODIFIER;DISTANCE=589;STRAND=-1
	2L_13459194_C_G	G	C	0.08	-0.156912	0.0334015	4.91274e-06	FBgn0284224	CG46308	upstream_gene_variant	IMPACT=MODIFIER;DISTANCE=2580;STRAND=1
	2L_15928651_C_A	A	C	0.025	-0.288018	0.0610864	4.55434e-06	FBgn0028514	CG4793	downstream_gene_variant	IMPACT=MODIFIER;DISTANCE=2364;STRAND=1
	2L_15928651_C_A	A	C	0.025	-0.288018	0.0610864	4.55434e-06	FBgn0028645	beat-Ib	intron_variant	IMPACT=MODIFIER;STRAND=-1
	2L_19616695_T_G	G	T	0.218	-0.10171	0.0218285	5.81034e-06	FBgn0000464	Lar	intron_variant	IMPACT=MODIFIER;STRAND=1
	2L_19616695_T_G	G	T	0.218	-0.10171	0.0218285	5.81034e-06	FBgn0267964	CG46244	intron_variant	IMPACT=MODIFIER;STRAND=1
	2L_19745135_G_A	A	G	0.02	-0.317348	0.0639197	1.48032e-06	FBgn0032817	CG10631	synonymous_variant	IMPACT=LOW;STRAND=-1
	2L_19745135_G_A	A	G	0.02	-0.317348	0.0639197	1.48032e-06	FBgn0266211	CR44906	upstream_gene_variant	IMPACT=MODIFIER;DISTANCE=2629;STRAND=-1
	2L_19745207_A_G	G	A	0.02	-0.317348	0.0639197	1.48032e-06	FBgn0032817	CG10631	synonymous_variant	IMPACT=LOW;STRAND=-1
	2L_19745207_A_G	G	A	0.02	-0.317348	0.0639197	1.48032e-06	FBgn0266211	CR44906	upstream_gene_variant	IMPACT=MODIFIER;DISTANCE=2701;STRAND=-1
	2L_19745591_C_A	A	C	0.02	-0.317348	0.0639197	1.48032e-06	FBgn0032817	CG10631	synonymous_variant	IMPACT=LOW;STRAND=-1
	2L_19745591_C_A	A	C	0.02	-0.317348	0.0639197	1.48032e-06	FBgn0266211	CR44906	upstream_gene_variant	IMPACT=MODIFIER;DISTANCE=3085;STRAND=-1
	2L_4374432_G_A	A	G	0.025	-0.331414	0.0596594	8.86711e-08	FBgn0026319	Traf4	intron_variant	IMPACT=MODIFIER;STRAND=1
	2L_4374432_G_A	A	G	0.025	-0.331414	0.0596594	8.86711e-08	FBgn0266903	lncRNA:CR45363	upstream_gene_variant	IMPACT=MODIFIER;DISTANCE=3129;STRAND=-1
	2L_4937886_G_C	C	G	0.015	-0.39643	0.0820655	2.72033e-06	FBgn0003372	Sgs1	synonymous_variant	IMPACT=LOW;STRAND=1
	2L_4937886_G_C	C	G	0.015	-0.39643	0.0820655	2.72033e-06	FBgn0031649	hoe2	upstream_gene_variant	IMPACT=MODIFIER;DISTANCE=1436;STRAND=-1
	2L_4937886_G_C	C	G	0.015	-0.39643	0.0820655	2.72033e-06	FBgn0031650	synr	upstream_gene_variant	IMPACT=MODIFIER;DISTANCE=4856;STRAND=1
	2L_6355569_G_C	C	G	0.015	-0.361023	0.0736014	1.94349e-06	FBgn0031801	CG9498	upstream_gene_variant	IMPACT=MODIFIER;DISTANCE=4535;STRAND=-1
	2L_6355569_G_C	C	G	0.015	-0.361023	0.0736014	1.94349e-06	FBgn0031802	ppk7	upstream_gene_variant	IMPACT=MODIFIER;DISTANCE=1238;STRAND=-1
	2L_6355569_G_C	C	G	0.015	-0.361023	0.0736014	1.94349e-06	FBgn0031803	ppk14	missense_variant	IMPACT=MODERATE;STRAND=1
	2L_6355569_G_C	C	G	0.015	-0.361023	0.0736014	1.94349e-06	FBgn0031804	CG9500	downstream_gene_variant	IMPACT=MODIFIER;DISTANCE=1436;STRAND=-1
	2L_6355569_G_C	C	G	0.015	-0.361023	0.0736014	1.94349e-06	FBgn0266003	lncRNA:CR44777	downstream_gene_variant	IMPACT=MODIFIER;DISTANCE=3040;STRAND=-1
	2L_6355569_G_C	C	G	0.015	-0.361023	0.0736014	1.94349e-06	FBgn0266003	lncRNA:CR44777	downstream_gene_variant	IMPACT=MODIFIER;DISTANCE=2776;STRAND=-1
	2L_6355569_G_C	C	G	0.015	-0.361023	0.0736014	1.94349e-06	FBgn0266004	lncRNA:CR44778	upstream_gene_variant	IMPACT=MODIFIER;DISTANCE=4834;STRAND=1
	2L_8940107_C_A	A	C	0.015	-0.36619	0.0735569	1.39132e-06	FBgn0032074	Tsp29Fa	downstream_gene_variant	IMPACT=MODIFIER;DISTANCE=4011;STRAND=1
	2L_8940107_C_A	A	C	0.015	-0.36619	0.0735569	1.39132e-06	FBgn0032075	Tsp29Fb	downstream_gene_variant	IMPACT=MODIFIER;DISTANCE=364;STRAND=1
	2L_8940107_C_A	A	C	0.015	-0.36619	0.0735569	1.39132e-06	FBgn0032076	Argl	missense_variant	IMPACT=MODERATE;STRAND=-1
	2L_8940107_C_A	A	C	0.015	-0.36619	0.0735569	1.39132e-06	FBgn0032077	CG9515	downstream_gene_variant	IMPACT=MODIFIER;DISTANCE=2003;STRAND=-1
	2L_8940107_C_A	A	C	0.015	-0.36619	0.0735569	1.39132e-06	FBgn0032077	CG9515	downstream_gene_variant	IMPACT=MODIFIER;DISTANCE=1838;STRAND=-1
	2L_8940107_C_A	A	C	0.015	-0.36619	0.0735569	1.39132e-06	FBgn0032078	C1GalTA	downstream_gene_variant	IMPACT=MODIFIER;DISTANCE=3348;STRAND=-1
	2L_8940107_C_A	A	C	0.015	-0.36619	0.0735569	1.39132e-06	FBgn0267740	asRNA:CR46071	upstream_gene_variant	IMPACT=MODIFIER;DISTANCE=4387;STRAND=-1
	2L_9225004_G_T	T	G	0.045	-0.203936	0.044958	9.91737e-06	FBgn0041092	tai	intron_variant	IMPACT=MODIFIER;STRAND=1
	2L_9849898_C_T	T	C	0.029	-0.24356	0.0529013	7.39901e-06	FBgn0032151	nAChRalpha6	intron_variant	IMPACT=MODIFIER;STRAND=-1
	2L_9849898_C_T	T	C	0.029	-0.24356	0.0529013	7.39901e-06	FBgn0264266	lncRNA:CR43766	downstream_gene_variant	IMPACT=MODIFIER;DISTANCE=829;STRAND=1
	2R_14644500_C_G	G	C	0.03	-0.272301	0.0522311	4.64648e-07	FBgn0033950	CG12862	upstream_gene_variant	IMPACT=MODIFIER;DISTANCE=3874;STRAND=-1
	2R_14644500_C_G	G	C	0.03	-0.272301	0.0522311	4.64648e-07	FBgn0033951	CG10139	upstream_gene_variant	IMPACT=MODIFIER;DISTANCE=770;STRAND=1
	2R_14644500_C_G	G	C	0.03	-0.272301	0.0522311	4.64648e-07	FBgn0261632	lncRNA:CR42715	downstream_gene_variant	IMPACT=MODIFIER;DISTANCE=4738;STRAND=1
	2R_14986475_A_C	C	A	0.12	-0.136758	0.0276273	1.58327e-06	FBgn0033988	pcs	intron_variant	IMPACT=MODIFIER;STRAND=1
	2R_14986475_A_C	C	A	0.12	-0.136758	0.0276273	1.58327e-06	FBgn0033989	CG7639	downstream_gene_variant	IMPACT=MODIFIER;DISTANCE=1185;STRAND=-1
	2R_14986475_A_C	C	A	0.12	-0.136758	0.0276273	1.58327e-06	FBgn0050241	tRNA:Leu-AAG-1-1	upstream_gene_variant	IMPACT=MODIFIER;DISTANCE=2067;STRAND=-1
	2R_18323757_TTC_T	T	TTC	0.015	-0.35308	0.0738773	3.42344e-06	Intergenic	Intergenic	intergenic_variant	IMPACT=MODIFIER
	2R_20525399_C_G	G	C	0.152	-0.116236	0.0252711	7.54485e-06	FBgn0034511	GNBP-like3	upstream_gene_variant	IMPACT=MODIFIER;DISTANCE=912;STRAND=1
	2R_20525399_C_G	G	C	0.152	-0.116236	0.0252711	7.54485e-06	FBgn0050151	CG30151	downstream_gene_variant	IMPACT=MODIFIER;DISTANCE=3104;STRAND=-1
	2R_20525399_C_G	G	C	0.152	-0.116236	0.0252711	7.54485e-06	FBgn0265861	lncRNA:CR44650	non_coding_transcript_exon_variant	IMPACT=MODIFIER;STRAND=1
	2R_21303081_T_G	G	T	0.025	-0.266742	0.0579016	7.31077e-06	FBgn0261554	Arms	intron_variant	IMPACT=MODIFIER;STRAND=1
	2R_21303081_T_G	G	T	0.025	-0.266742	0.0579016	7.31077e-06	FBgn0265937	asRNA:CR44724	upstream_gene_variant	IMPACT=MODIFIER;DISTANCE=4586;STRAND=-1
	2R_21319198_T_C	C	T	0.039	-0.293253	0.0465598	1.9054e-09	FBgn0020306	dom	upstream_gene_variant	IMPACT=MODIFIER;DISTANCE=4232;STRAND=1
	2R_21319198_T_C	C	T	0.039	-0.293253	0.0465598	1.9054e-09	FBgn0034618	CG9485	synonymous_variant	IMPACT=LOW;STRAND=1
	2R_21319198_T_C	C	T	0.039	-0.293253	0.0465598	1.9054e-09	FBgn0050394	CG30394	downstream_gene_variant	IMPACT=MODIFIER;DISTANCE=842;STRAND=-1
	2R_21319198_T_C	C	T	0.039	-0.293253	0.0465598	1.9054e-09	FBgn0250824	CG33655	3_prime_UTR_variant	IMPACT=MODIFIER;STRAND=-1
	2R_21319703_G_A	A	G	0.039	-0.212913	0.0464971	8.24429e-06	FBgn0020306	dom	upstream_gene_variant	IMPACT=MODIFIER;DISTANCE=3727;STRAND=1
	2R_21319703_G_A	A	G	0.039	-0.212913	0.0464971	8.24429e-06	FBgn0034618	CG9485	downstream_gene_variant	IMPACT=MODIFIER;DISTANCE=134;STRAND=1
	2R_21319703_G_A	A	G	0.039	-0.212913	0.0464971	8.24429e-06	FBgn0050394	CG30394	downstream_gene_variant	IMPACT=MODIFIER;DISTANCE=337;STRAND=-1
	2R_21319703_G_A	A	G	0.039	-0.212913	0.0464971	8.24429e-06	FBgn0250824	CG33655	missense_variant	IMPACT=MODERATE;STRAND=-1
	2R_21319703_G_A	A	G	0.039	-0.212913	0.0464971	8.24429e-06	FBgn0250824	CG33655	3_prime_UTR_variant	IMPACT=MODIFIER;STRAND=-1
	2R_21329761_A_C	C	A	0.034	-0.277228	0.0485569	4.1021e-08	FBgn0020306	dom	intron_variant	IMPACT=MODIFIER;STRAND=1
	2R_21329761_A_C	C	A	0.034	-0.277228	0.0485569	4.1021e-08	FBgn0082963	snoRNA:Psi28S-3378	non_coding_transcript_exon_variant	IMPACT=MODIFIER;STRAND=1
	2R_21329761_A_C	C	A	0.034	-0.277228	0.0485569	4.1021e-08	FBgn0082968	snoRNA:Psi28S-3316e	upstream_gene_variant	IMPACT=MODIFIER;DISTANCE=975;STRAND=1
	2R_21329761_A_C	C	A	0.034	-0.277228	0.0485569	4.1021e-08	FBgn0082969	snoRNA:Psi28S-3316d	upstream_gene_variant	IMPACT=MODIFIER;DISTANCE=673;STRAND=1
	2R_21329761_A_C	C	A	0.034	-0.277228	0.0485569	4.1021e-08	FBgn0082970	snoRNA:Psi28S-3316c	upstream_gene_variant	IMPACT=MODIFIER;DISTANCE=366;STRAND=1
	2R_21329761_A_C	C	A	0.034	-0.277228	0.0485569	4.1021e-08	FBgn0082971	snoRNA:Psi28S-3316b	downstream_gene_variant	IMPACT=MODIFIER;DISTANCE=2739;STRAND=1
	2R_21329761_A_C	C	A	0.034	-0.277228	0.0485569	4.1021e-08	FBgn0082972	snoRNA:Psi28S-3316a	downstream_gene_variant	IMPACT=MODIFIER;DISTANCE=2891;STRAND=1
	2R_21329761_A_C	C	A	0.034	-0.277228	0.0485569	4.1021e-08	FBgn0083016	snoRNA:Psi18S-841d	upstream_gene_variant	IMPACT=MODIFIER;DISTANCE=1145;STRAND=1
	2R_21329761_A_C	C	A	0.034	-0.277228	0.0485569	4.1021e-08	FBgn0083017	snoRNA:Psi18S-841c	upstream_gene_variant	IMPACT=MODIFIER;DISTANCE=822;STRAND=1
	2R_21329761_A_C	C	A	0.034	-0.277228	0.0485569	4.1021e-08	FBgn0083018	snoRNA:Psi18S-841b	upstream_gene_variant	IMPACT=MODIFIER;DISTANCE=515;STRAND=1
	2R_21329761_A_C	C	A	0.034	-0.277228	0.0485569	4.1021e-08	FBgn0083045	snoRNA:Psi18S-1389b	upstream_gene_variant	IMPACT=MODIFIER;DISTANCE=4384;STRAND=1
	2R_21329761_A_C	C	A	0.034	-0.277228	0.0485569	4.1021e-08	FBgn0083046	snoRNA:Psi18S-1389a	upstream_gene_variant	IMPACT=MODIFIER;DISTANCE=4173;STRAND=1
	2R_21329761_A_C	C	A	0.034	-0.277228	0.0485569	4.1021e-08	FBgn0086023	snoRNA:Me28S-A2589a	downstream_gene_variant	IMPACT=MODIFIER;DISTANCE=4438;STRAND=1
	2R_21329761_A_C	C	A	0.034	-0.277228	0.0485569	4.1021e-08	FBgn0086024	snoRNA:Me28S-A2589b	downstream_gene_variant	IMPACT=MODIFIER;DISTANCE=1390;STRAND=1
	2R_21329761_A_C	C	A	0.034	-0.277228	0.0485569	4.1021e-08	FBgn0086025	snoRNA:Me28S-A2589c	upstream_gene_variant	IMPACT=MODIFIER;DISTANCE=1812;STRAND=1
	2R_21329761_A_C	C	A	0.034	-0.277228	0.0485569	4.1021e-08	FBgn0086669	snoRNA:Psi18S-841a	downstream_gene_variant	IMPACT=MODIFIER;DISTANCE=2562;STRAND=1
	2R_23283293_C_A	A	C	0.025	-0.298643	0.0568951	3.92307e-07	FBgn0034840	CG3124	synonymous_variant	IMPACT=LOW;STRAND=-1
	2R_23283293_C_A	A	C	0.025	-0.298643	0.0568951	3.92307e-07	FBgn0034841	atlas	upstream_gene_variant	IMPACT=MODIFIER;DISTANCE=934;STRAND=1
	2R_23284153_A_G	G	A	0.121	-0.139435	0.0276682	1.04926e-06	FBgn0034840	CG3124	upstream_gene_variant	IMPACT=MODIFIER;DISTANCE=40;STRAND=-1
	2R_23284153_A_G	G	A	0.121	-0.139435	0.0276682	1.04926e-06	FBgn0034841	atlas	upstream_gene_variant	IMPACT=MODIFIER;DISTANCE=74;STRAND=1
	2R_23284201_T_G	G	T	0.161	-0.123063	0.0247057	1.37333e-06	FBgn0034840	CG3124	upstream_gene_variant	IMPACT=MODIFIER;DISTANCE=88;STRAND=-1
	2R_23284201_T_G	G	T	0.161	-0.123063	0.0247057	1.37333e-06	FBgn0034841	atlas	upstream_gene_variant	IMPACT=MODIFIER;DISTANCE=26;STRAND=1
	2R_23319105_G_A	A	G	0.015	-0.348866	0.0742794	4.93608e-06	FBgn0034844	CG9861	upstream_gene_variant	IMPACT=MODIFIER;DISTANCE=4554;STRAND=1
	2R_23319105_G_A	A	G	0.015	-0.348866	0.0742794	4.93608e-06	FBgn0050412	CG30412	intron_variant	IMPACT=MODIFIER;STRAND=-1
	2R_23319105_G_A	A	G	0.015	-0.348866	0.0742794	4.93608e-06	FBgn0050412	CG30412	synonymous_variant	IMPACT=LOW;STRAND=-1
	2R_23319105_G_A	A	G	0.015	-0.348866	0.0742794	4.93608e-06	FBgn0050416	CG30416	downstream_gene_variant	IMPACT=MODIFIER;DISTANCE=2376;STRAND=-1
	2R_23323566_T_A	A	T	0.015	-0.348866	0.0742794	4.93608e-06	FBgn0034844	CG9861	upstream_gene_variant	IMPACT=MODIFIER;DISTANCE=93;STRAND=1
	2R_23323566_T_A	A	T	0.015	-0.348866	0.0742794	4.93608e-06	FBgn0050412	CG30412	upstream_gene_variant	IMPACT=MODIFIER;DISTANCE=4218;STRAND=-1
	2R_23323566_T_A	A	T	0.015	-0.348866	0.0742794	4.93608e-06	FBgn0050416	CG30416	upstream_gene_variant	IMPACT=MODIFIER;DISTANCE=167;STRAND=-1
	2R_23323566_T_A	A	T	0.015	-0.348866	0.0742794	4.93608e-06	FBgn0050417	tbrd-3	downstream_gene_variant	IMPACT=MODIFIER;DISTANCE=3173;STRAND=-1
	2R_23790523_TC_T	T	TC	0.035	-0.276091	0.0489029	5.64802e-08	Intergenic	Intergenic	intergenic_variant	IMPACT=MODIFIER
	2R_9742400_A_C	C	A	0.171	0.110675	0.0241459	8.08392e-06	FBgn0259678	sqa	intron_variant	IMPACT=MODIFIER;STRAND=-1
	2R_9742403_T_A	A	T	0.171	0.110675	0.0241459	8.08392e-06	FBgn0259678	sqa	intron_variant	IMPACT=MODIFIER;STRAND=-1
	3L_12255926_G_T	T	G	0.089	-0.144191	0.0315687	8.66503e-06	FBgn0260941	app	intron_variant	IMPACT=MODIFIER;STRAND=-1
	3L_1376801_G_A	A	G	0.015	-0.345869	0.0747778	6.7466e-06	FBgn0003295	ru	intron_variant	IMPACT=MODIFIER;STRAND=1
	3L_1376801_G_A	A	G	0.015	-0.345869	0.0747778	6.7466e-06	FBgn0052328	tRNA:Glu-CTC-3-2	upstream_gene_variant	IMPACT=MODIFIER;DISTANCE=3437;STRAND=1
	3L_1376801_G_A	A	G	0.015	-0.345869	0.0747778	6.7466e-06	FBgn0052329	tRNA:Glu-CTC-3-3	upstream_gene_variant	IMPACT=MODIFIER;DISTANCE=3728;STRAND=1
	3L_1376801_G_A	A	G	0.015	-0.345869	0.0747778	6.7466e-06	FBgn0052330	tRNA:Glu-CTC-3-1	upstream_gene_variant	IMPACT=MODIFIER;DISTANCE=3133;STRAND=1
	3L_1376801_G_A	A	G	0.015	-0.345869	0.0747778	6.7466e-06	FBgn0267487	Ptp61F	intron_variant	IMPACT=MODIFIER;STRAND=-1
	3L_14640517_C_A	A	C	0.04	-0.217436	0.047051	6.865e-06	FBgn0041604	dlp	intron_variant	IMPACT=MODIFIER;STRAND=1
	3L_273622_C_A	A	C	0.054	-0.207373	0.0389804	2.79396e-07	FBgn0027111	miple1	downstream_gene_variant	IMPACT=MODIFIER;DISTANCE=3286;STRAND=1
	3L_273622_C_A	A	C	0.054	-0.207373	0.0389804	2.79396e-07	FBgn0029002	miple2	missense_variant	IMPACT=MODERATE;STRAND=1
	3L_273622_C_A	A	C	0.054	-0.207373	0.0389804	2.79396e-07	FBgn0035124	ttm2	upstream_gene_variant	IMPACT=MODIFIER;DISTANCE=1533;STRAND=1
	3L_273622_C_A	A	C	0.054	-0.207373	0.0389804	2.79396e-07	FBgn0052845	CG32845	upstream_gene_variant	IMPACT=MODIFIER;DISTANCE=231;STRAND=-1
	3L_273622_C_A	A	C	0.054	-0.207373	0.0389804	2.79396e-07	FBgn0264707	RhoGEF3	upstream_gene_variant	IMPACT=MODIFIER;DISTANCE=3815;STRAND=1
	3L_3047381_G_T	T	G	0.02	-0.303464	0.0642594	4.40498e-06	FBgn0035390	scramb2	upstream_gene_variant	IMPACT=MODIFIER;DISTANCE=569;STRAND=-1
	3L_3047381_G_T	T	G	0.02	-0.303464	0.0642594	4.40498e-06	FBgn0052484	Sk2	synonymous_variant	IMPACT=LOW;STRAND=1
	3L_3047381_G_T	T	G	0.02	-0.303464	0.0642594	4.40498e-06	FBgn0052485	CG32485	upstream_gene_variant	IMPACT=MODIFIER;DISTANCE=2942;STRAND=1
	3L_3048333_G_T	T	G	0.02	-0.303464	0.0642594	4.40498e-06	FBgn0035390	scramb2	upstream_gene_variant	IMPACT=MODIFIER;DISTANCE=1521;STRAND=-1
	3L_3048333_G_T	T	G	0.02	-0.303464	0.0642594	4.40498e-06	FBgn0035392	CG1271	upstream_gene_variant	IMPACT=MODIFIER;DISTANCE=4326;STRAND=1
	3L_3048333_G_T	T	G	0.02	-0.303464	0.0642594	4.40498e-06	FBgn0035392	CG1271	upstream_gene_variant	IMPACT=MODIFIER;DISTANCE=4181;STRAND=1
	3L_3048333_G_T	T	G	0.02	-0.303464	0.0642594	4.40498e-06	FBgn0035392	CG1271	upstream_gene_variant	IMPACT=MODIFIER;DISTANCE=4326;STRAND=1
	3L_3048333_G_T	T	G	0.02	-0.303464	0.0642594	4.40498e-06	FBgn0035392	CG1271	upstream_gene_variant	IMPACT=MODIFIER;DISTANCE=4181;STRAND=1
	3L_3048333_G_T	T	G	0.02	-0.303464	0.0642594	4.40498e-06	FBgn0040308	Prx4	downstream_gene_variant	IMPACT=MODIFIER;DISTANCE=4159;STRAND=1
	3L_3048333_G_T	T	G	0.02	-0.303464	0.0642594	4.40498e-06	FBgn0052484	Sk2	intron_variant	IMPACT=MODIFIER;STRAND=1
	3L_3048333_G_T	T	G	0.02	-0.303464	0.0642594	4.40498e-06	FBgn0052485	CG32485	upstream_gene_variant	IMPACT=MODIFIER;DISTANCE=1990;STRAND=1
	3L_3304768_T_C	C	T	0.02	-0.326535	0.0694972	4.89581e-06	FBgn0035431	CG14968	upstream_gene_variant	IMPACT=MODIFIER;DISTANCE=3626;STRAND=-1
	3L_3304768_T_C	C	T	0.02	-0.326535	0.0694972	4.89581e-06	FBgn0035431	CG14968	upstream_gene_variant	IMPACT=MODIFIER;DISTANCE=3800;STRAND=-1
	3L_3304768_T_C	C	T	0.02	-0.326535	0.0694972	4.89581e-06	FBgn0035431	CG14968	upstream_gene_variant	IMPACT=MODIFIER;DISTANCE=1656;STRAND=-1
	3L_3304768_T_C	C	T	0.02	-0.326535	0.0694972	4.89581e-06	FBgn0035431	CG14968	upstream_gene_variant	IMPACT=MODIFIER;DISTANCE=2352;STRAND=-1
	3L_3304768_T_C	C	T	0.02	-0.326535	0.0694972	4.89581e-06	FBgn0035431	CG14968	upstream_gene_variant	IMPACT=MODIFIER;DISTANCE=3626;STRAND=-1
	3L_3304768_T_C	C	T	0.02	-0.326535	0.0694972	4.89581e-06	FBgn0035432	ZnT63C	intron_variant	IMPACT=MODIFIER;STRAND=1
	3L_3304768_T_C	C	T	0.02	-0.326535	0.0694972	4.89581e-06	FBgn0035432	ZnT63C	upstream_gene_variant	IMPACT=MODIFIER;DISTANCE=3276;STRAND=1
	3L_3850861_T_A	A	T	0.039	-0.219835	0.0465203	4.34501e-06	FBgn0013751	Awh	intron_variant	IMPACT=MODIFIER;STRAND=1
	3R_21086492_C_A	A	C	0.075	-0.159416	0.0343925	6.46123e-06	FBgn0038853	RhoGAP93B	missense_variant	IMPACT=MODERATE;STRAND=-1
	3R_21086492_C_A	A	C	0.075	-0.159416	0.0343925	6.46123e-06	FBgn0265067	lncRNA:CR44178	upstream_gene_variant	IMPACT=MODIFIER;DISTANCE=2300;STRAND=1
	3R_21090931_C_G	G	C	0.074	-0.165047	0.0340595	2.54076e-06	FBgn0038853	RhoGAP93B	intron_variant	IMPACT=MODIFIER;STRAND=-1
	3R_21090931_C_G	G	C	0.074	-0.165047	0.0340595	2.54076e-06	FBgn0265067	lncRNA:CR44178	upstream_gene_variant	IMPACT=MODIFIER;DISTANCE=3831;STRAND=1
	3R_21090931_C_G	G	C	0.074	-0.165047	0.0340595	2.54076e-06	FBgn0265067	lncRNA:CR44178	intron_variant,non_coding_transcript_variant	IMPACT=MODIFIER;STRAND=1
	3R_21100256_A_G	G	A	0.069	-0.166704	0.0352645	4.31301e-06	FBgn0038853	RhoGAP93B	upstream_gene_variant	IMPACT=MODIFIER;DISTANCE=2429;STRAND=-1
	3R_21100256_A_G	G	A	0.069	-0.166704	0.0352645	4.31301e-06	FBgn0038854	CG7044	missense_variant	IMPACT=MODERATE;STRAND=-1
	3R_21100256_A_G	G	A	0.069	-0.166704	0.0352645	4.31301e-06	FBgn0038855	Tbc1d22	upstream_gene_variant	IMPACT=MODIFIER;DISTANCE=1943;STRAND=1
	3R_21100256_A_G	G	A	0.069	-0.166704	0.0352645	4.31301e-06	FBgn0265067	lncRNA:CR44178	downstream_gene_variant	IMPACT=MODIFIER;DISTANCE=4512;STRAND=1
	3R_21100256_A_G	G	A	0.069	-0.166704	0.0352645	4.31301e-06	FBgn0266674	Sec15	downstream_gene_variant	IMPACT=MODIFIER;DISTANCE=4790;STRAND=-1
	3R_21100256_A_G	G	A	0.069	-0.166704	0.0352645	4.31301e-06	FBgn0267712	asRNA:CR46045	downstream_gene_variant	IMPACT=MODIFIER;DISTANCE=1752;STRAND=-1
	3R_23848918_A_G	G	A	0.02	-0.324889	0.0637018	7.91561e-07	FBgn0085384	CG34355	intron_variant	IMPACT=MODIFIER;STRAND=1
	3R_23861454_G_T	T	G	0.039	-0.231054	0.0455305	8.91246e-07	FBgn0004185	snRNA:U1:95Ca	upstream_gene_variant	IMPACT=MODIFIER;DISTANCE=1824;STRAND=-1
	3R_23861454_G_T	T	G	0.039	-0.231054	0.0455305	8.91246e-07	FBgn0025574	Pli	synonymous_variant	IMPACT=LOW;STRAND=-1
	3R_23861454_G_T	T	G	0.039	-0.231054	0.0455305	8.91246e-07	FBgn0085384	CG34355	downstream_gene_variant	IMPACT=MODIFIER;DISTANCE=2287;STRAND=1
	3R_24959093_C_A	A	C	0.025	-0.299681	0.0608453	1.77301e-06	Intergenic	Intergenic	intergenic_variant	IMPACT=MODIFIER
	3R_26005385_T_C	T	C	0.015	-0.339321	0.0742035	8.46849e-06	FBgn0002733	E(spl)mbeta-HLH	missense_variant	IMPACT=MODERATE;STRAND=-1
	3R_26005385_T_C	T	C	0.015	-0.339321	0.0742035	8.46849e-06	FBgn0002735	E(spl)mgamma-HLH	downstream_gene_variant	IMPACT=MODIFIER;DISTANCE=4624;STRAND=1
	3R_26005385_T_C	T	C	0.015	-0.339321	0.0742035	8.46849e-06	FBgn0266397	lncRNA:CR45037	downstream_gene_variant	IMPACT=MODIFIER;DISTANCE=2921;STRAND=1
	3R_26005385_T_C	T	C	0.015	-0.339321	0.0742035	8.46849e-06	FBgn0266398	lncRNA:CR45038	downstream_gene_variant	IMPACT=MODIFIER;DISTANCE=704;STRAND=1
	3R_26005385_T_C	T	C	0.015	-0.339321	0.0742035	8.46849e-06	FBgn0266399	lncRNA:CR45039	downstream_gene_variant	IMPACT=MODIFIER;DISTANCE=1117;STRAND=-1
	3R_26479599_C_A	A	C	0.03	-0.24188	0.052879	8.41866e-06	FBgn0039431	plum	intron_variant	IMPACT=MODIFIER;STRAND=-1
	3R_6397804_T_C	C	T	0.03	-0.245782	0.0530394	6.49649e-06	FBgn0037443	Dmtn	intron_variant	IMPACT=MODIFIER;STRAND=-1
	3R_6436203_AAAAT_A	A	AAAAT	0.056	-0.195981	0.0394263	1.43997e-06	Intergenic	Intergenic	intergenic_variant	IMPACT=MODIFIER
	3R_6436534_A_C	C	A	0.112	-0.136334	0.0286526	3.76037e-06	FBgn0264495	gpp	intron_variant	IMPACT=MODIFIER;STRAND=1
	4_204228_G_A	A	G	0.147	-0.120214	0.0253212	3.94231e-06	FBgn0051998	CG31998	synonymous_variant	IMPACT=LOW;STRAND=-1
	4_217048_C_A	A	C	0.152	-0.115653	0.024949	6.45062e-06	FBgn0024811	Crk	downstream_gene_variant	IMPACT=MODIFIER;DISTANCE=3883;STRAND=1
	4_217048_C_A	A	C	0.152	-0.115653	0.024949	6.45062e-06	FBgn0051999	CG31999	intron_variant	IMPACT=MODIFIER;STRAND=-1
	4_217048_C_A	A	C	0.152	-0.115653	0.024949	6.45062e-06	FBgn0286883	CR46405	downstream_gene_variant	IMPACT=MODIFIER;DISTANCE=785;STRAND=1
	4_245307_C_A	A	C	0.139	-0.12349	0.0258569	3.47532e-06	FBgn0039897	CG1674	missense_variant	IMPACT=MODERATE;STRAND=1
	4_245307_C_A	A	C	0.139	-0.12349	0.0258569	3.47532e-06	FBgn0039897	CG1674	downstream_gene_variant	IMPACT=MODIFIER;DISTANCE=3989;STRAND=1
	4_245307_C_A	A	C	0.139	-0.12349	0.0258569	3.47532e-06	FBgn0053481	dpr7	downstream_gene_variant	IMPACT=MODIFIER;DISTANCE=1817;STRAND=-1
	4_285491_G_GAT	GAT	G	0.201	-0.108268	0.0222551	2.33204e-06	Intergenic	Intergenic	intergenic_variant	IMPACT=MODIFIER
	4_285516_G_T	T	G	0.201	-0.108268	0.0222551	2.33204e-06	FBgn0039900	Syt7	intron_variant	IMPACT=MODIFIER;STRAND=-1
	4_70804_T_C	C	T	0.478	-0.0840926	0.0183009	7.69515e-06	FBgn0017545	RpS3A	upstream_gene_variant	IMPACT=MODIFIER;DISTANCE=3597;STRAND=-1
	4_70804_T_C	C	T	0.478	-0.0840926	0.0183009	7.69515e-06	FBgn0085432	pan	intron_variant	IMPACT=MODIFIER;STRAND=1
	X_14259700_T_C	T	C	0.417	0.0840731	0.0183743	8.36947e-06	FBgn0002873	mud	downstream_gene_variant	IMPACT=MODIFIER;DISTANCE=1105;STRAND=1
	X_14259700_T_C	T	C	0.417	0.0840731	0.0183743	8.36947e-06	FBgn0002873	mud	downstream_gene_variant	IMPACT=MODIFIER;DISTANCE=4448;STRAND=1
	X_14259700_T_C	T	C	0.417	0.0840731	0.0183743	8.36947e-06	FBgn0030558	Tat	upstream_gene_variant	IMPACT=MODIFIER;DISTANCE=1523;STRAND=1
	X_14259700_T_C	T	C	0.417	0.0840731	0.0183743	8.36947e-06	FBgn0284233	CG46317	upstream_gene_variant	IMPACT=MODIFIER;DISTANCE=1523;STRAND=1
	X_14259700_T_C	T	C	0.417	0.0840731	0.0183743	8.36947e-06	FBgn0287604	asRNA:CR46473	upstream_gene_variant	IMPACT=MODIFIER;DISTANCE=464;STRAND=-1
	X_14506040_G_T	T	G	0.108	-0.13406	0.0292978	8.36254e-06	Intergenic	Intergenic	intergenic_variant	IMPACT=MODIFIER
	X_17012209_A_C	C	A	0.02	-0.30219	0.0642475	4.78921e-06	FBgn0266354	CG45002	intron_variant	IMPACT=MODIFIER;STRAND=-1
	X_17362947_T_C	C	T	0.029	-0.258553	0.0525774	1.83642e-06	Intergenic	Intergenic	intergenic_variant	IMPACT=MODIFIER
	X_19097710_C_A	A	C	0.02	-0.314972	0.0642994	2.00249e-06	Intergenic	Intergenic	intergenic_variant	IMPACT=MODIFIER
	X_19742170_C_G	G	C	0.029	-0.264291	0.0524331	1.04439e-06	FBgn0031065	CG14234	downstream_gene_variant	IMPACT=MODIFIER;DISTANCE=1714;STRAND=1
	X_19742170_C_G	G	C	0.029	-0.264291	0.0524331	1.04439e-06	FBgn0031066	COX6B	intron_variant	IMPACT=MODIFIER;STRAND=-1
	X_19742170_C_G	G	C	0.029	-0.264291	0.0524331	1.04439e-06	FBgn0042132	CG18809	synonymous_variant	IMPACT=LOW;STRAND=-1
	X_19742170_C_G	G	C	0.029	-0.264291	0.0524331	1.04439e-06	FBgn0052528	parvin	upstream_gene_variant	IMPACT=MODIFIER;DISTANCE=3871;STRAND=1
	X_19742170_C_G	G	C	0.029	-0.264291	0.0524331	1.04439e-06	FBgn0052528	parvin	upstream_gene_variant	IMPACT=MODIFIER;DISTANCE=3910;STRAND=1
	X_19742170_C_G	G	C	0.029	-0.264291	0.0524331	1.04439e-06	FBgn0066303	CG33932	upstream_gene_variant	IMPACT=MODIFIER;DISTANCE=2261;STRAND=1
	X_19742170_C_G	G	C	0.029	-0.264291	0.0524331	1.04439e-06	FBgn0066304	Rpp20	upstream_gene_variant	IMPACT=MODIFIER;DISTANCE=2261;STRAND=1
	X_19742170_C_G	G	C	0.029	-0.264291	0.0524331	1.04439e-06	FBgn0267057	asRNA:CR45501	downstream_gene_variant	IMPACT=MODIFIER;DISTANCE=3766;STRAND=-1
	X_3097828_C_A	A	C	0.069	-0.162078	0.0353987	8.25942e-06	FBgn0028369	kirre	intron_variant	IMPACT=MODIFIER;STRAND=1
	X_3097828_C_A	A	C	0.069	-0.162078	0.0353987	8.25942e-06	FBgn0028369	kirre	upstream_gene_variant	IMPACT=MODIFIER;DISTANCE=1754;STRAND=1
	X_3097828_C_A	A	C	0.069	-0.162078	0.0353987	8.25942e-06	FBgn0028369	kirre	upstream_gene_variant	IMPACT=MODIFIER;DISTANCE=1722;STRAND=1
	X_3196402_T_G	G	T	0.325	-0.0962594	0.0192326	1.2306e-06	FBgn0000479	dnc	intron_variant	IMPACT=MODIFIER;STRAND=1
	X_3196403_G_C	C	G	0.348	-0.0896709	0.0190132	4.52826e-06	FBgn0000479	dnc	intron_variant	IMPACT=MODIFIER;STRAND=1
	X_3196416_G_T	T	G	0.324	-0.089297	0.019329	6.9081e-06	FBgn0000479	dnc	intron_variant	IMPACT=MODIFIER;STRAND=1
	X_3197254_TGGGCGGGGTCGCCAGGTTGAAGA_T	T	TGGGCGGGGTCGCCAGGTTGAAGA	0.02	-0.316933	0.0691566	8.11084e-06	Intergenic	Intergenic	intergenic_variant	IMPACT=MODIFIER
	X_5359422_AACAAATCGC_A	A	AACAAATCGC	0.02	-0.298166	0.0643898	6.59096e-06	Intergenic	Intergenic	intergenic_variant	IMPACT=MODIFIER
	X_5710812_C_T	T	C	0.015	-0.36559	0.0729369	1.18936e-06	FBgn0029791	AdamTS-B	downstream_gene_variant	IMPACT=MODIFIER;DISTANCE=2179;STRAND=1
	X_5710812_C_T	T	C	0.015	-0.36559	0.0729369	1.18936e-06	FBgn0053080	CG33080	synonymous_variant	IMPACT=LOW;STRAND=-1
	X_7557058_G_C	C	G	0.229	-0.0983816	0.021534	8.62254e-06	FBgn0265694	lncRNA:CR44501	non_coding_transcript_exon_variant	IMPACT=MODIFIER;STRAND=1
	X_9596452_C_T	T	C	0.128	-0.132214	0.0267494	1.63786e-06	FBgn0030141	Gga	upstream_gene_variant	IMPACT=MODIFIER;DISTANCE=4578;STRAND=1
	X_9596452_C_T	T	C	0.128	-0.132214	0.0267494	1.63786e-06	FBgn0267103	lncRNA:CR45543	downstream_gene_variant	IMPACT=MODIFIER;DISTANCE=985;STRAND=1

## Sheet: Additional File 6B
FlyBase ID	Gene Symbol	Gene Name	Biological Proces Gene Ontology
FBgn0267327	Acp33A	Accessory gland-specific peptide 33A	sexual reproduction ; GO:0019953 | negative regulation of female receptivity, post-mating ; GO:0045434 | sexual reproduction ; GO:0019953 |
FBgn0029791	AdamTS-B	ADAM metallopeptidase with thrombospondin type 1 motif B	extracellular matrix organization ; GO:0030198 | negative regulation of imaginal disc-derived wing vein specification ; GO:0110109 | proteolysis ; GO:0006508 | negative regulation of epidermal growth factor receptor signaling pathway ; GO:0042059 |
FBgn0032779	Alp12	Alkaline phosphatase 12	Not known
FBgn0000075	amd	alpha methyl dopa-resistant	carboxylic acid metabolic process ; GO:0019752 | amino acid metabolic process ; GO:0006520 | catecholamine metabolic process ; GO:0006584 | cuticle development ; GO:0042335 | chitin-based cuticle development ; GO:0040003 |
FBgn0038309	Amt	Ammonium transporter	ammonium transmembrane transport ; GO:0072488 | detection of chemical stimulus involved in sensory perception of smell ; GO:0050911 | cellular response to ammonium ion ; GO:0071242 | ammonium homeostasis ; GO:0097272 |
FBgn0260941	app	approximated	pattern specification process ; GO:0007389 | establishment of imaginal disc-derived wing hair orientation ; GO:0001737 | establishment of body hair or bristle planar orientation ; GO:0048104 | protein targeting to membrane ; GO:0006612 |
FBgn0015903	apt	apontic	positive regulation of transcription by RNA polymerase II ; GO:0045944 | heart development ; GO:0007507 | border follicle cell migration ; GO:0007298 | posterior head segmentation ; GO:0035289 | negative regulation of receptor signaling pathway via JAK-STAT ; GO:0046426 | negative regulation of oskar mRNA translation ; GO:0007319 | central nervous system development ; GO:0007417 | open tracheal s…
FBgn0015904	ara	araucan	negative regulation of growth ; GO:0045926 | neuron differentiation ; GO:0030182 | cell development ; GO:0048468 |positive regulation of DNA-templated transcription ; GO:0045893 | notum cell fate specification ; GO:0035310 | compound eye morphogenesis ; GO:0001745 | imaginal disc-derived wing vein specification ; GO:0007474 | equator specification ; GO:0045317 | imaginal disc-derived wing morphog…
FBgn0032076	Argl	Argininosuccinate lyase	arginine biosynthetic process via ornithine ; GO:0042450 |
FBgn0261554	Arms	Ankyrin repeat-rich membrane spanning	negative regulation of reactive oxygen species metabolic process ; GO:2000378 |
FBgn0261707	asRNA:CR42743	antisense RNA:CR42743	Not known
FBgn0264328	asRNA:CR43787	antisense RNA:CR43787	Not known
FBgn0265937	asRNA:CR44724	antisense RNA:CR44724	Not known
FBgn0266327	asRNA:CR44992	antisense RNA:CR44992	Not known
FBgn0266623	asRNA:CR45130	antisense RNA:CR45130	Not known
FBgn0267057	asRNA:CR45501	antisense RNA:CR45501	Not known
FBgn0267712	asRNA:CR46045	antisense RNA:CR46045	Not known
FBgn0267740	asRNA:CR46071	antisense RNA:CR46071	Not known
FBgn0287604	asRNA:CR46473	antisense RNA:CR46473	Not known
FBgn0034841	atlas	atlas	sperm DNA condensation ; GO:0035092 |
FBgn0038881	aus	argus	autophagosome-lysosome fusion ; GO:0061909 |
FBgn0013751	Awh	Arrowhead	regulation of DNA-templated transcription ; GO:0006355 | regulation of transcription by RNA polymerase II ; GO:0006357 | imaginal disc development ; GO:0007444 | neuron differentiation ; GO:0030182 | regulation of gene expression ; GO:0010468 | compound eye development ; GO:0048749 |
FBgn0013433	beat-Ia	beaten path Ia	Bolwig's organ morphogenesis ; GO:0001746 | heterophilic cell-cell adhesion via plasma membrane cell adhesion molecules ; GO:0007157 | motor neuron axon guidance ; GO:0008045 | defasciculation of motor neuron axon ; GO:0007415 | axon guidance ; GO:0007411 | axon choice point recognition ; GO:0016198 |
FBgn0028645	beat-Ib	beaten path Ib	motor neuron axon guidance ; GO:0008045 | heterophilic cell-cell adhesion via plasma membrane cell adhesion molecules ; GO:0007157 |
FBgn0004133	blow	blown fuse	myoblast fusion ; GO:0007520 | mesoderm development ; GO:0007498 | actin cytoskeleton organization ; GO:0030036 |
FBgn0259246	brp	bruchpilot	cytoskeletal matrix organization at active zone ; GO:0048789 | maintenance of presynaptic active zone structure ; GO:0048790 | regulation of synaptic plasticity ; GO:0048167 | adult locomotory behavior ; GO:0008344 | short-term memory ; GO:0007614 | presynaptic active zone organization ; GO:1990709 | anesthesia-resistant memory ; GO:0007615 | chemical synaptic transmission ; GO:0007268 | neuromus…
FBgn0032078	C1GalTA	Core 1 Galactosyltransferase A	protein glycosylation ; GO:0006486 | regulation of filopodium assembly ; GO:0051489 | negative regulation of hematopoietic stem cell differentiation ; GO:1902037 | muscle cell development ; GO:0055001 | central nervous system morphogenesis ; GO:0021551 | neuromuscular junction development ; GO:0007528 | glycolipid biosynthetic process ; GO:0009247 |
FBgn0261458	capt	capulet	actin filament organization ; GO:0007015 | regulation of cell shape ; GO:0008360 | actin polymerization or depolymerization ; GO:0008154 | chaeta morphogenesis ; GO:0008407 | cytoskeleton organization ; GO:0007010 | rhabdomere development ; GO:0042052 | oocyte microtubule cytoskeleton polarization ; GO:0008103 | muscle cell cellular homeostasis ; GO:0046716 | cell morphogenesis ; GO:0000902 | oog…
FBgn0031367	c-cup	calcutta cup	Not known
FBgn0032785	CG10026	CG10026	intermembrane lipid transfer ; GO:0120009 |
FBgn0033951	CG10139	CG10139	Not known
FBgn0032787	CG10195	CG10195	Not known
FBgn0032783	CG10237	CG10237	intermembrane lipid transfer ; GO:0120009 |
FBgn0260455	CG10332	CG10332	Not known
FBgn0035656	CG10479	CG10479	Not known
FBgn0002036	CG10561	CG10561	Not known
FBgn0032817	CG10631	CG10631	negative regulation of transcription by RNA polymerase II ; GO:0000122 |
FBgn0035392	CG1271	CG1271	glycerol metabolic process ; GO:0006071 | triglyceride metabolic process ; GO:0006641 | carbohydrate metabolic process ; GO:0005975 | glycerol-3-phosphate biosynthetic process ; GO:0046167 |
FBgn0033950	CG12862	CG12862	Not known
FBgn0032780	CG13085	CG13085	SCF-dependent proteasomal ubiquitin-dependent protein catabolic process ; GO:0031146 |
FBgn0035041	CG13594	CG13594	Not known
FBgn0031065	CG14234	CG14234	Not known
FBgn0035431	CG14968	CG14968	Not known
FBgn0039897	CG1674	CG1674	positive regulation of actin filament bundle assembly ; GO:0032233 |
FBgn0032385	CG16964	CG16964	Not known
FBgn0032775	CG17544	CG17544	fatty acid beta-oxidation using acyl-CoA oxidase ; GO:0033540 | fatty acid beta-oxidation ; GO:0006635 | lipid homeostasis ; GO:0055088 |
FBgn0032774	CG17549	CG17549	Not known
FBgn0042132	CG18809	CG18809	determination of adult lifespan ; GO:0008340 |
FBgn0028496	CG30116	CG30116	Not known
FBgn0050151	CG30151	CG30151	Not known
FBgn0050280	CG30280	CG30280	Not known
FBgn0050281	CG30281	CG30281	G protein-coupled receptor signaling pathway ; GO:0007186 |
FBgn0050394	CG30394	CG30394	amino acid transmembrane transport ; GO:0003333 |
FBgn0050412	CG30412	CG30412	protein insertion into mitochondrial inner membrane from matrix ; GO:0032979 |
FBgn0050416	CG30416	CG30416	Not known
FBgn0050484	CG30484	CG30484	Not known
FBgn0050485	CG30485	CG30485	Not known
FBgn0034840	CG3124	CG3124	Not known
FBgn0028490	CG31705	CG31705	Not known
FBgn0051706	CG31706	CG31706	Not known
FBgn0051798	CG31798	CG31798	Not known
FBgn0051998	CG31998	CG31998	Not known
FBgn0051999	CG31999	CG31999	Not known
FBgn0052485	CG32485	CG32485	phospholipid transport ; GO:0015914 |
FBgn0052845	CG32845	CG32845	Not known
FBgn0053080	CG33080	CG33080	carbohydrate metabolic process ; GO:0005975 |
FBgn0250824	CG33655	CG33655	Not known
FBgn0066303	CG33932	CG33932	intracellular calcium ion homeostasis ; GO:0006874 |
FBgn0085191	CG34162	CG34162	Not known
FBgn0085210	CG34181	CG34181	Not known
FBgn0085384	CG34355	CG34355	Not known
FBgn0035042	CG3640	CG3640	sexual reproduction ; GO:0019953 |
FBgn0259823	CG42404	CG42404	Not known
FBgn0259960	CG42470	CG42470	Not known
FBgn0259961	CG42471	CG42471	Not known
FBgn0260761	CG42559	CG42559	Not known
FBgn0260762	CG42560	CG42560	Not known
FBgn0263354	CG42784	CG42784	protein ubiquitination ; GO:0016567 |
FBgn0261991	CG42809	CG42809	Not known
FBgn0261992	CG42810	CG42810	Not known
FBgn0262683	CG43153	CG43153	Not known
FBgn0263109	CG43366	CG43366	Not known
FBgn0264339	CG43795	CG43795	G protein-coupled receptor signaling pathway ; GO:0007186 |
FBgn0264343	CG43799	CG43799	Not known
FBgn0264344	CG43800	CG43800	Not known
FBgn0031894	CG4496	CG4496	positive regulation of transcription by RNA polymerase II ; GO:0045944 | regulation of transcription by RNA polymerase II ; GO:0006357 |
FBgn0031895	CG4497	CG4497	Not known
FBgn0266354	CG45002	CG45002	Not known
FBgn0031306	CG4577	CG4577	Not known
FBgn0267964	CG46244	CG46244	Not known
FBgn0284224	CG46308	CG46308	Not known
FBgn0284233	CG46317	CG46317	Not known
FBgn0035043	CG4781	CG4781	Not known
FBgn0028514	CG4793	CG4793	proteolysis ; GO:0006508 | positive regulation of hemocyte proliferation ; GO:0035208 |
FBgn0034144	CG5089	CG5089	Not known
FBgn0039461	CG5500	CG5500	Not known
FBgn0027582	CG6230	CG6230	intracellular calcium ion homeostasis ; GO:0006874 | extraction of mislocalized protein from ER membrane ; GO:0140569 | transmembrane transport ; GO:0055085 |
FBgn0038854	CG7044	CG7044	positive regulation of protein phosphorylation ; GO:0001934 | DNA damage response ; GO:0006974 | cell population proliferation ; GO:0008283 |
FBgn0035793	CG7546	CG7546	ERAD pathway ; GO:0036503 | negative regulation of apoptotic process ; GO:0043066 |
FBgn0033989	CG7639	CG7639	protein insertion into mitochondrial outer membrane ; GO:0045040 | mitochondrial respiratory chain complex assembly ; GO:0033108 |
FBgn0039728	CG7896	CG7896	Not known
FBgn0034143	CG8303	CG8303	long-chain fatty-acyl-CoA metabolic process ; GO:0035336 | wax biosynthetic process ; GO:0010025 |
FBgn0034142	CG8306	CG8306	wax biosynthetic process ; GO:0010025 | long-chain fatty-acyl-CoA metabolic process ; GO:0035336 |
FBgn0034618	CG9485	Glycogen debranching enzyme	glycogen catabolic process ; GO:0005980 | glycogen biosynthetic process ; GO:0005978 |
FBgn0031801	CG9498	CG9498	Not known
FBgn0031804	CG9500	CG9500	Not known
FBgn0032077	CG9515	CG9515	Not known
FBgn0034844	CG9861	CG9861	Not known
FBgn0031066	COX6B	Cytochrome c oxidase subunit 6B	mitochondrial cytochrome c oxidase assembly ; GO:0033617 |
FBgn0266211	CR44906	CR44906	Not known
FBgn0286883	CR46405	CR46405	Not known
FBgn0024811	Crk	Crk oncogene	ephrin receptor signaling pathway ; GO:0048013 | regulation of actin cytoskeleton organization ; GO:0032956 | positive regulation of JNK cascade ; GO:0046330 | border follicle cell migration ; GO:0007298 | myoblast fusion ; GO:0007520 | vascular endothelial growth factor receptor signaling pathway ; GO:0048010 | cell migration ; GO:0016477 | phagocytosis, engulfment ; GO:0006911 | imaginal disc f…
FBgn0005664	Crys	Crystallin	compound eye corneal lens development ; GO:0048058 | visual perception ; GO:0007601 |
FBgn0015040	Cyp9c1	Cytochrome P450 9c1	Not known
FBgn0000422	Ddc	Dopa decarboxylase	adult chitin-containing cuticle pigmentation ; GO:0048085 | long-term memory ; GO:0007616 | serotonin biosynthetic process from tryptophan ; GO:0006587 | response to wounding ; GO:0009611 | wing disc development ; GO:0035220 | thermotaxis ; GO:0043052 | amino acid metabolic process ; GO:0006520 | regulation of adult chitin-containing cuticle pigmentation ; GO:0048082 | carboxylic acid metabolic p…
FBgn0085420	DIP-delta	Dpr-interacting protein delta	synapse organization ; GO:0050808 |
FBgn0051646	DIP-theta	Dpr-interacting protein theta	synapse organization ; GO:0050808 |
FBgn0041604	dlp	dally-like	segment specification ; GO:0007379 | neuromuscular junction development ; GO:0007528 | positive regulation of fibroblast growth factor receptor signaling pathway ; GO:0045743 | regulation of imaginal disc growth ; GO:0045570 | compound eye development ; GO:0048749 | axon guidance ; GO:0007411 | regulation of protein localization to membrane ; GO:1905475 | segment polarity determination ; GO:00073…
FBgn0037443	Dmtn	Dementin	brain development ; GO:0007420 |
FBgn0032345	Dnaaf4	Dynein axonemal assembly factor 4	cilium movement ; GO:0003341 | sensory perception of sound ; GO:0007605 | axonemal dynein complex assembly ; GO:0070286 |
FBgn0000479	dnc	dunce	chemical synaptic transmission ; GO:0007268 | courtship behavior ; GO:0007619 | medium-term memory ; GO:0072375 | short-term memory ; GO:0007614 | behavioral response to ethanol ; GO:0048149 | conditioned taste aversion ; GO:0001661 | regulation of protein kinase A signaling ; GO:0010738 | thermosensory behavior ; GO:0040040 | nonassociative learning ; GO:0046958 | circadian rhythm ; GO:0007623 |…
FBgn0020306	dom	domino	negative regulation of gene expression ; GO:0010629 | dendrite morphogenesis ; GO:0048813 | transcription initiation-coupled chromatin remodeling ; GO:0045815 | chromatin remodeling ; GO:0006338 | DNA repair-dependent chromatin remodeling ; GO:0140861 | hemopoiesis ; GO:0030097 | negative regulation of hemocyte proliferation ; GO:0035207 | male germ-line stem cell population maintenance ; GO:0036…
FBgn0031835	Dpp10	Dipeptidyl peptidase 10	proteolysis ; GO:0006508 | regulation of potassium ion transmembrane transport ; GO:1901379 |
FBgn0053481	dpr7	defective proboscis extension response 7	synapse organization ; GO:0050808 | sensory perception of chemical stimulus ; GO:0007606 |
FBgn0053196	dpy	dumpy	chitin-based cuticle attachment to epithelium ; GO:0040005 | regulation of imaginal disc-derived wing size ; GO:0044719 | apposition of dorsal and ventral imaginal disc-derived wing surfaces ; GO:0007475 | open tracheal system development ; GO:0007424 | chitin-based embryonic cuticle biosynthetic process ; GO:0008362 |
FBgn0002733	E(spl)mbeta-HLH	Enhancer of split mbeta, helix-loop-helix	regulation of neuroblast proliferation ; GO:1902692 | regulation of neurogenesis ; GO:0050767 | negative regulation of transcription by RNA polymerase II ; GO:0000122 | chaeta development ; GO:0022416 | positive regulation of neuroblast proliferation ; GO:0002052 | regulation of transcription by RNA polymerase II ; GO:0006357 | anterior/posterior pattern specification ; GO:0009952 | regulation of…
FBgn0002735	E(spl)mgamma-HLH	Enhancer of split mgamma, helix-loop-helix	wing disc dorsal/ventral pattern formation ; GO:0048190 | negative regulation of transcription by RNA polymerase II ; GO:0000122 | positive regulation of neuroblast proliferation ; GO:0002052 | regulation of transcription by RNA polymerase II ; GO:0006357 | regulation of neuroblast proliferation ; GO:1902692 | anterior/posterior pattern specification ; GO:0009952 | regulation of neurogenesis ; GO…
FBgn0000535	eag	ether a go-go	potassium ion transport ; GO:0006813 | transmembrane transport ; GO:0055085 | potassium ion transmembrane transport ; GO:0071805 | sensory perception of smell ; GO:0007608 | behavioral response to ether ; GO:0048150 | courtship behavior ; GO:0007619 | regulation of membrane potential ; GO:0042391 | regulation of heart contraction ; GO:0008016 | learning ; GO:0007612 | learning or memory ; GO:0007…
FBgn0004875	enc	encore	germarium-derived oocyte fate determination ; GO:0007294 | germ-line cyst formation ; GO:0048134 | oogenesis ; GO:0048477 | regulation of pole plasm oskar mRNA localization ; GO:0007317 | oocyte karyosome formation ; GO:0030717 | cystoblast division ; GO:0007282 | oocyte dorsal/ventral axis specification ; GO:0007310 | germarium-derived egg chamber formation ; GO:0007293 |
FBgn0030141	Gga	Golgi-localized, gamma-adaptin ear containing, ARF binding protein	vesicle-mediated transport ; GO:0016192 | intracellular protein transport ; GO:0006886 | Golgi to plasma membrane transport ; GO:0006893 | protein localization to cell surface ; GO:0034394 | post-Golgi vesicle-mediated transport ; GO:0006892 |
FBgn0034511	GNBP-like3	GNBP-like 3	antifungal innate immune response ; GO:0061760 | response to Gram-positive bacterium ; GO:0140459 | defense response to other organism ; GO:0098542 | Toll receptor ligand protein activation cascade ; GO:0160032 | detection of biotic stimulus ; GO:0009595 | response to fungus ; GO:0009620 |
FBgn0264495	gpp	grappa	regulation of cell cycle ; GO:0051726 | heterochromatin formation ; GO:0031507 | transcription initiation-coupled chromatin remodeling ; GO:0045815 | heterochromatin formation ; GO:0031507 | DNA repair ; GO:0006281 | subtelomeric heterochromatin formation ; GO:0031509 | pericentric heterochromatin formation ; GO:0031508 | DNA damage checkpoint signaling ; GO:0000077 |
FBgn0041246	Gr32a	Gustatory receptor 32a	detection of chemical stimulus involved in sensory perception of bitter taste ; GO:0001580 | sensory perception of taste ; GO:0050909 | monoatomic ion transmembrane transport ; GO:0034220 | male courtship behavior ; GO:0008049 | chemosensory behavior ; GO:0007635 | response to toxic substance ; GO:0009636 | sensory perception of bitter taste ; GO:0050913 |
FBgn0034354	GstE11	Glutathione S transferase E11	glutathione metabolic process ; GO:0006749 |
FBgn0010113	heca	headcase	negative regulation of neurogenesis ; GO:0050768 | terminal branching, open tracheal system ; GO:0007430 | regulation of neuron remodeling ; GO:1904799 | regulatory ncRNA-mediated post-transcriptional gene silencing ; GO:0035194 | autophagic cell death ; GO:0048102 | instar larval or pupal development ; GO:0002165 |
FBgn0004914	Hnf4	Hepatocyte nuclear factor 4	lipid oxidation ; GO:0034440 | glucose homeostasis ; GO:0042593 | cell differentiation ; GO:0030154 | regulation of DNA-templated transcription ; GO:0006355 | regulation of transcription by RNA polymerase II ; GO:0006357 | cellular response to insulin stimulus ; GO:0032869 | lipid catabolic process ; GO:0016042 |
FBgn0031649	hoe2	hoepel2	transmembrane transport ; GO:0055085 |
FBgn0024230	Hs2st	Heparan sulfate 2-O-sulfotransferase	signal transduction ; GO:0007165 | heparan sulfate proteoglycan biosynthetic process ; GO:0015012 | heparan sulfate proteoglycan biosynthetic process, polysaccharide chain biosynthetic process ; GO:0015014 | open tracheal system development ; GO:0007424 | heparan sulfate proteoglycan biosynthetic process, enzymatic modification ; GO:0015015 |
FBgn0266599	Hsc70-4	Heat shock protein 70 cognate 4	mRNA splicing, via spliceosome ; GO:0000398 | nervous system development ; GO:0007399 | axonal fasciculation ; GO:0007413 | axon guidance ; GO:0007411 | neurotransmitter secretion ; GO:0007269 | vesicle-mediated transport ; GO:0016192 | membrane bending ; GO:0097753 | late endosomal microautophagy ; GO:0061738 | protein refolding ; GO:0042026 | cellular response to topologically incorrect protein…
FBgn0031294	IA-2	IA-2 protein tyrosine phosphatase	digestive tract development ; GO:0048565 | regulation of secretion ; GO:0051046 |
FBgn0032343	Idua	alpha-L-iduronidase	carbohydrate metabolic process ; GO:0005975 | glycosaminoglycan catabolic process ; GO:0006027 |
FBgn0067903	IM18	Immune induced molecule 18	defense response to other organism ; GO:0098542 | response to bacterium ; GO:0009617 | defense response ; GO:0006952 |
FBgn0015400	kek2	kekkon 2	Not known
FBgn0028369	kirre	kin of irre	myoblast fusion ; GO:0007520 | filtration diaphragm assembly ; GO:0036058 | nephrocyte diaphragm assembly ; GO:0036059 | nephrocyte filtration ; GO:0097206 | compound eye morphogenesis ; GO:0001745 | larval visceral muscle development ; GO:0007523 | homophilic cell adhesion via plasma membrane adhesion molecules ; GO:0007156 | cell-cell adhesion ; GO:0098609 | regulation of striated muscle tissue…
FBgn0283525	l(2)10685	lethal (2) 10685	rRNA methylation ; GO:0031167 | RNA methylation ; GO:0001510 |
FBgn0086444	l(2)37Cb	lethal (2) 37Cb	mRNA splicing, via spliceosome ; GO:0000398 |
FBgn0000464	Lar	Leukocyte-antigen-related-like	nervous system development ; GO:0007399 | hematopoietic stem cell homeostasis ; GO:0061484 | spermatogenesis ; GO:0007283 | positive regulation of plasma membrane bounded cell projection assembly ; GO:0120034 | R7 cell development ; GO:0045467 | motor neuron axon guidance ; GO:0008045 | synaptic assembly at neuromuscular junction ; GO:0051124 | axon target recognition ; GO:0007412 | axon guidance…
FBgn0052111	lncRNA:CR32111	long non-coding RNA:CR32111	Not known
FBgn0261632	lncRNA:CR42715	long non-coding RNA:CR42715	Not known
FBgn0263019	lncRNA:CR43314	long non-coding RNA::CR43314	miRNA-mediated post-transcriptional gene silencing ; GO:0035195 |
FBgn0263323	lncRNA:CR43404	long non-coding RNA:CR43404	Not known
FBgn0264266	lncRNA:CR43766	long non-coding RNA:CR43766	Not known
FBgn0264391	lncRNA:CR43839	long non-coding RNA:CR43839	Not known
FBgn0264956	lncRNA:CR44125	long non-coding RNA:CR44125	Not known
FBgn0265067	lncRNA:CR44178	long non-coding RNA:CR44178	Not known
FBgn0265688	lncRNA:CR44495	long non-coding RNA:CR44495	Not known
FBgn0265694	lncRNA:CR44501	long non-coding RNA:CR44501	Not known
FBgn0265861	lncRNA:CR44650	long non-coding RNA:CR44650	Not known
FBgn0265922	lncRNA:CR44711	long non-coding RNA:CR44711	Not known
FBgn0266003	lncRNA:CR44777	long non-coding RNA:CR44777	Not known
FBgn0266004	lncRNA:CR44778	long non-coding RNA:CR44778	Not known
FBgn0266069	lncRNA:CR44822	long non-coding RNA:CR44822	Not known
FBgn0266381	lncRNA:CR45023	long non-coding RNA:CR45023	Not known
FBgn0266397	lncRNA:CR45037	long non-coding RNA:CR45037	Not known
FBgn0266398	lncRNA:CR45038	long non-coding RNA:CR45038	Not known
FBgn0266399	lncRNA:CR45039	long non-coding RNA:CR45039	Not known
FBgn0266903	lncRNA:CR45363	long non-coding RNA:CR45363	Not known
FBgn0266976	lncRNA:CR45427	long non-coding RNA:CR45427	Not known
FBgn0267103	lncRNA:CR45543	long non-coding RNA:CR45543	Not known
FBgn0267244	lncRNA:CR45684	long non-coding RNA:CR45684	Not known
FBgn0267281	lncRNA:CR45717	long non-coding RNA:CR45717	Not known
FBgn0267286	lncRNA:CR45722	long non-coding RNA:CR45722	Not known
FBgn0267287	lncRNA:CR45723	long non-coding RNA:CR45723	Not known
FBgn0267957	lncRNA:CR46237	long non-coding RNA:CR46237	Not known
FBgn0034834	LS2	Large Subunit 2	negative regulation of RNA splicing ; GO:0033119 | mRNA processing ; GO:0006397 | spliceosomal complex assembly ; GO:0000245 |
FBgn0268063	ltl	larval translucida	imaginal disc-derived wing vein specification ; GO:0007474 | negative regulation of BMP signaling pathway ; GO:0030514 | imaginal disc-derived wing morphogenesis ; GO:0007476 |
FBgn0031307	MFS3	Major Facilitator Superfamily Transporter 3	glucose transmembrane transport ; GO:1904659 | transmembrane transport ; GO:0055085 | monoatomic anion transport ; GO:0006820 |
FBgn0031893	MICU1	Mitochondrial calcium uptake 1	medium-term memory ; GO:0072375 | calcium import into the mitochondrion ; GO:0036444 | positive regulation of mitochondrial calcium ion concentration ; GO:0051561 | mitochondrial calcium ion homeostasis ; GO:0051560 | mitochondrial calcium ion transmembrane transport ; GO:0006851 | anesthesia-resistant memory ; GO:0007615 | medium-term memory ; GO:0072375 |
FBgn0027111	miple1	midkine and pleiotrophin 1	mesoderm morphogenesis ; GO:0048332 | determination of adult lifespan ; GO:0008340 |
FBgn0029002	miple2	midkine and pleiotrophin 2	mesoderm morphogenesis ; GO:0048332 | determination of adult lifespan ; GO:0008340 |
FBgn0262275	mir-2280	mir-2280 stem loop	Not known
FBgn0283553	mir-9379	mir-9379 stem loop	Not known
FBgn0263107	mir-bft	bereft	miRNA-mediated post-transcriptional gene silencing ; GO:0035195 | intracellular water homeostasis ; GO:0009992 | chaeta development ; GO:0022416 | chaeta morphogenesis ; GO:0008407 | compound eye morphogenesis ; GO:0001745 | negative regulation of apoptotic process ; GO:0043066 | negative regulation of gene expression ; GO:0010629 | intestinal stem cell homeostasis ; GO:0036335 |
FBgn0038790	MtnC	Metallothionein C	cellular detoxification ; GO:1990748 | cellular detoxification of metal ion ; GO:0140961 | response to metal ion ; GO:0010038 |
FBgn0002873	mud	mushroom body defect	spindle assembly involved in female meiosis II ; GO:0007058 | mushroom body development ; GO:0016319 | axon guidance ; GO:0007411 | microtubule anchoring at centrosome ; GO:0034454 | establishment of mitotic spindle orientation ; GO:0000132 | thermosensory behavior ; GO:0040040 | asymmetric neuroblast division ; GO:0055059 |
FBgn0032151	nAChRalpha6	nicotinic Acetylcholine Receptor alpha6	response to insecticide ; GO:0017085 | synaptic transmission, cholinergic ; GO:0007271 | monoatomic cation transport ; GO:0006812 | monoatomic ion transmembrane transport ; GO:0034220 | muscle cell cellular homeostasis ; GO:0046716 |
FBgn0033853	Nadk1a	NAD kinase 1a	NAD metabolic process ; GO:0019674 | NADP biosynthetic process ; GO:0006741 |
FBgn0259111	Ndae1	Na[+]-driven anion exchanger 1	regulation of cellular pH ; GO:0030641 | bicarbonate transport ; GO:0015701 | transmembrane transport ; GO:0055085 | monoatomic anion transport ; GO:0006820 | regulation of intracellular pH ; GO:0051453 | chloride transmembrane transport ; GO:1902476 | proton transmembrane transport ; GO:1902600 | sodium ion transmembrane transport ; GO:0035725 |
FBgn0026392	Or33a	Odorant receptor 33a	sensory perception of smell ; GO:0007608 | detection of chemical stimulus involved in sensory perception of smell ; GO:0050911 |
FBgn0026391	Or33b	Odorant receptor 33b	sensory perception of smell ; GO:0007608 | detection of chemical stimulus involved in sensory perception of smell ; GO:0050911 |
FBgn0026390	Or33c	Odorant receptor 33c	sensory perception of smell ; GO:0007608 | detection of chemical stimulus involved in sensory perception of smell ; GO:0050911 |
FBgn0034865	Or59b	Odorant receptor 59b	sensory perception of smell ; GO:0007608 | detection of chemical stimulus involved in sensory perception of smell ; GO:0050911 |
FBgn0034866	Or59c	Odorant receptor 59c	sensory perception of smell ; GO:0007608 | detection of chemical stimulus involved in sensory perception of smell ; GO:0050911 |
FBgn0085432	pan	pangolin	positive regulation of transcription by RNA polymerase II ; GO:0045944 | spiracle morphogenesis, open tracheal system ; GO:0035277 | negative regulation of DNA-templated transcription ; GO:0045892 | imaginal disc-derived wing morphogenesis ; GO:0007476 | cell elongation involved in imaginal disc-derived wing morphogenesis ; GO:0090254 | chitin-based larval cuticle pattern formation ; GO:0035293 |…
FBgn0052528	parvin	parvin	apposition of dorsal and ventral imaginal disc-derived wing surfaces ; GO:0007475 | muscle attachment ; GO:0016203 | actin cytoskeleton organization ; GO:0030036 | cell projection assembly ; GO:0030031 | establishment or maintenance of cell polarity ; GO:0007163 | substrate adhesion-dependent cell spreading ; GO:0034446 | cell adhesion ; GO:0007155 |
FBgn0041789	Pax	Paxillin	dorsal appendage formation ; GO:0046843 | leg disc development ; GO:0035218 | regulation of myoblast fusion ; GO:1901739 | regulation of autophagy ; GO:0010506 | wing disc development ; GO:0035220 |
FBgn0033988	pcs	parcas	intracellular signal transduction ; GO:0035556 | intracellular signal transduction ; GO:0035556 | muscle organ development ; GO:0007517 | muscle organ morphogenesis ; GO:0048644 | anterior/posterior pattern specification ; GO:0009952 | female germline ring canal formation ; GO:0007301 | muscle cell fate specification ; GO:0042694 | mesoderm development ; GO:0007498 |
FBgn0264815	Pde1c	Phosphodiesterase 1c	cAMP metabolic process ; GO:0046058 | male mating behavior ; GO:0060179 | signal transduction ; GO:0007165 | sexual reproduction ; GO:0019953 | cAMP-mediated signaling ; GO:0019933 |
FBgn0002031	Phb1	Prohibitin 1	mitochondrion organization ; GO:0007005 | cellular response to hypoxia ; GO:0071456 |
FBgn0025574	Pli	Pellino	protein polyubiquitination ; GO:0000209 | positive regulation of Toll signaling pathway ; GO:0045752 | negative regulation of antifungal innate immune response ; GO:1905035 | positive regulation of antimicrobial peptide production ; GO:0002225 | negative regulation of defense response to bacterium ; GO:1900425 | negative regulation of Toll signaling pathway ; GO:0045751 | regulation of Toll signa…
FBgn0039431	plum	plum	neuron remodeling ; GO:0016322 | cell-cell adhesion ; GO:0098609 | negative regulation of synaptic assembly at neuromuscular junction ; GO:0045886 |
FBgn0031803	ppk14	pickpocket 14	sodium ion transport ; GO:0006814 | sodium ion transmembrane transport ; GO:0035725 |
FBgn0031802	ppk7	pickpocket 7	sodium ion transmembrane transport ; GO:0035725 | sodium ion transport ; GO:0006814 |
FBgn0040308	Prx4	Peroxiredoxin 4	apoptotic signaling pathway ; GO:0097190 |response to oxidative stress ; GO:0006979 | cell redox homeostasis ; GO:0045454 | defense response to bacterium ; GO:0042742 | cellular response to cold ; GO:0070417 | positive regulation of receptor signaling pathway via JAK-STAT ; GO:0046427 | hydrogen peroxide catabolic process ; GO:0042744 | hydrogen peroxide catabolic process ; GO:0042744 |
FBgn0267487	Ptp61F	Protein tyrosine phosphatase 61F	germ-band extension ; GO:0007377 | regulation of protein stability ; GO:0031647 | negative regulation of ERK1 and ERK2 cascade ; GO:0070373 | negative regulation of receptor signaling pathway via JAK-STAT ; GO:0046426 | negative regulation of insulin receptor signaling pathway ; GO:0046627 | negative regulation of phosphatidylinositol 3-kinase/protein kinase B signal transduction ; GO:0051898 | a…
FBgn0004369	Ptp99A	Protein tyrosine phosphatase 99A	axonal defasciculation ; GO:0007414 | motor neuron axon guidance ; GO:0008045 | defasciculation of motor neuron axon ; GO:0007415 |
FBgn0032006	Pvr	PDGF- and VEGF-receptor related	vascular endothelial growth factor receptor signaling pathway ; GO:0048010 | positive regulation of border follicle cell migration ; GO:1903688 | wound healing, spreading of cells ; GO:0044319 | positive regulation of ERK1 and ERK2 cascade ; GO:0070374 | dorsal closure ; GO:0007391 | negative regulation of apoptotic process ; GO:0043066 | wound healing, spreading of epidermal cells ; GO:0035313 |…
FBgn0032782	Rab9	Rab9	retrograde transport, endosome to Golgi ; GO:0042147 | vesicle-mediated transport ; GO:0016192 | Rab protein signal transduction ; GO:0032482 |
FBgn0003346	RanGAP	Ran GTPase activating protein	nucleocytoplasmic transport ; GO:0006913 | meiotic chromosome segregation ; GO:0045132 | signal transduction ; GO:0007165 | regulation of nucleocytoplasmic transport ; GO:0046822 | protein export from nucleus ; GO:0006611 |
FBgn0031745	rau	rau	signal transduction ; GO:0007165 | R7 cell development ; GO:0045467 | positive regulation of fibroblast growth factor receptor signaling pathway ; GO:0045743 | glial cell development ; GO:0021782 | positive regulation of epidermal growth factor receptor signaling pathway ; GO:0045742 |
FBgn0261549	rdgA	retinal degeneration A	thermotaxis ; GO:0043052 | rhodopsin mediated signaling pathway ; GO:0016056 | photoreceptor cell maintenance ; GO:0045494 | sensory perception of smell ; GO:0007608 | lipid phosphorylation ; GO:0046834 | protein kinase C-activating G protein-coupled receptor signaling pathway ; GO:0007205 | negative regulation of opsin-mediated signaling pathway ; GO:0016059 | phototransduction ; GO:0007602 | ph…
FBgn0064227	Rdh	Red herring	Not known
FBgn0038853	RhoGAP93B	Rho GTPase activating protein at 93B	axon guidance ; GO:0007411 | axon midline choice point recognition ; GO:0016199 | signal transduction ; GO:0007165 |
FBgn0264707	RhoGEF3	Rho guanine nucleotide exchange factor 3	response to wounding ; GO:0009611 | regulation of Rho protein signal transduction ; GO:0035023 | wound healing ; GO:0042060 | actin cytoskeleton organization ; GO:0030036 | melanotic encapsulation of foreign target ; GO:0035011 |
FBgn0003267	ro	rough	regulation of transcription by RNA polymerase II ; GO:0006357 | R2/R5 cell fate commitment ; GO:0007463 | positive regulation of transcription by RNA polymerase II ; GO:0045944 | R2/R5 cell differentiation ; GO:0048054 | establishment of ommatidial planar polarity ; GO:0042067 |
FBgn0066304	Rpp20	Ribonuclease P/MRP subunit p20	rRNA processing ; GO:0006364 | tRNA 5'-leader removal ; GO:0001682 | tRNA processing ; GO:0008033 |
FBgn0017545	RpS3A	Ribosomal protein S3A	cytoplasmic translation ; GO:0002181 | translation ; GO:0006412 |
FBgn0032781	RtcB	RtcB RNA ligase	tRNA processing ; GO:0008033 | positive regulation of tRNA processing ; GO:2000237 | tRNA splicing, via endonucleolytic cleavage and ligation ; GO:0006388 |
FBgn0003295	ru	roughoid	epidermal growth factor receptor ligand maturation ; GO:0038004 | heart process ; GO:0003015 | compound eye cone cell fate commitment ; GO:0042676 | protein processing ; GO:0016485 | compound eye morphogenesis ; GO:0001745 | leg disc proximal/distal pattern formation ; GO:0007479 | epithelial cell migration, open tracheal system ; GO:0007427 | compound eye photoreceptor fate commitment ; GO:00017…
FBgn0035390	scramb2	scramblase 2	chemical synaptic transmission ; GO:0007268 | plasma membrane phospholipid scrambling ; GO:0017121 |
FBgn0266674	Sec15	Secretory 15	exocytosis ; GO:0006887 | vesicle-mediated transport ; GO:0016192 | endocytic recycling ; GO:0032456 | Golgi to plasma membrane transport ; GO:0006893 | phototaxis ; GO:0042331 | intracellular protein transport ; GO:0006886 | chaeta development ; GO:0022416 | vesicle tethering involved in exocytosis ; GO:0090522 | protein localization to plasma membrane ; GO:0072659 | axon guidance ; GO:0007411 |…
FBgn0259962	Sfp33A1	Seminal fluid protein 33A1	sexual reproduction ; GO:0019953 |
FBgn0003372	Sgs1	Salivary gland secretion 1	puparial adhesion ; GO:0007594 |
FBgn0003396	shn	schnurri	midgut development ; GO:0007494 | BMP signaling pathway ; GO:0030509 | dorsal/ventral pattern formation ; GO:0009953 | wing disc anterior/posterior pattern formation ; GO:0048100 | negative regulation of transcription by RNA polymerase II ; GO:0000122 | positive regulation of transcription by RNA polymerase II ; GO:0045944 | dorsal closure ; GO:0007391 | negative regulation of salivary gland boun…
FBgn0085400	side-V	sidestep V	Not known
FBgn0052484	Sk2	Sphingosine kinase 2	sphingolipid metabolic process ; GO:0006665 | egg-laying behavior ; GO:0018991 | flight behavior ; GO:0007629 | phosphorylation ; GO:0016310 | sphingosine biosynthetic process ; GO:0046512 |
FBgn0065096	sncRNA:359	small non-coding RNA 359	Not known
FBgn0086023	snoRNA:Me28S-A2589a	C/D box small nucleolar RNA 51a	RNA processing ; GO:0006396 |
FBgn0086024	snoRNA:Me28S-A2589b	C/D box small nucleolar RNA 51b	RNA processing ; GO:0006396 |
FBgn0086025	snoRNA:Me28S-A2589c	C/D box small nucleolar RNA 51c	RNA processing ; GO:0006396 |
FBgn0083046	snoRNA:Psi18S-1389a	snoRNA:Psi18S-1389a	Not known
FBgn0083045	snoRNA:Psi18S-1389b	snoRNA:Psi18S-1389b	Not known
FBgn0086669	snoRNA:Psi18S-841a	snoRNA:Psi18S-841a	RNA processing ; GO:0006396 |
FBgn0083018	snoRNA:Psi18S-841b	snoRNA:Psi18S-841b	RNA processing ; GO:0006396 |
FBgn0083017	snoRNA:Psi18S-841c	snoRNA:Psi18S-841c	RNA processing ; GO:0006396 |
FBgn0083016	snoRNA:Psi18S-841d	snoRNA:Psi18S-841d	RNA processing ; GO:0006396 |
FBgn0082972	snoRNA:Psi28S-3316a	snoRNA:Psi28S-3316a	RNA processing ; GO:0006396 |
FBgn0082971	snoRNA:Psi28S-3316b	snoRNA:Psi28S-3316b	RNA processing ; GO:0006396 |
FBgn0082970	snoRNA:Psi28S-3316c	snoRNA:Psi28S-3316c	RNA processing ; GO:0006396 |
FBgn0082969	snoRNA:Psi28S-3316d	snoRNA:Psi28S-3316d	RNA processing ; GO:0006396 |
FBgn0082968	snoRNA:Psi28S-3316e	snoRNA:Psi28S-3316e	RNA processing ; GO:0006396 |
FBgn0082963	snoRNA:Psi28S-3378	snoRNA:Psi28S-3378	RNA processing ; GO:0006396 |
FBgn0004185	snRNA:U1:95Ca	small nuclear RNA U1 at 95C a	mRNA splicing, via spliceosome ; GO:0000398 | mRNA 5'-splice site recognition ; GO:0000395 |
FBgn0042630	Sox21b	Sox21b	neuron differentiation ; GO:0030182 | positive regulation of transcription by RNA polymerase II ; GO:0045944 |
FBgn0259678	sqa	spaghetti-squash activator	positive regulation of TOR signaling ; GO:0032008 | eye-antennal disc morphogenesis ; GO:0007455 | morphogenesis of an epithelial fold ; GO:0060571 | autophagy ; GO:0006914 | compartment boundary maintenance ; GO:0060289 |
FBgn0033876	Syngr	Synaptogyrin	synaptic vesicle transport ; GO:0048489 | synaptic vesicle exocytosis ; GO:0016079 |
FBgn0031650	synr	sayonara	positive regulation of autophagy ; GO:0010508 | positive regulation of apoptotic process ; GO:0043065 |
FBgn0039900	Syt7	Synaptotagmin 7	synaptic vesicle exocytosis ; GO:0016079 | vesicle fusion ; GO:0006906 | calcium ion-regulated exocytosis of neurotransmitter ; GO:0048791 | regulation of synaptic vesicle exocytosis ; GO:2000300 |
FBgn0004359	T48	Transcript 48	ventral furrow formation ; GO:0007370 |
FBgn0041092	tai	taiman	border follicle cell migration ; GO:0007298 | positive regulation of border follicle cell migration ; GO:1903688 | positive regulation of growth ; GO:0045927 | cellular response to hormone stimulus ; GO:0032870 | regulation of DNA-templated transcription ; GO:0006355 | germ-line stem-cell niche homeostasis ; GO:0060250 | positive regulation of transcription by RNA polymerase II ; GO:0045944 |
FBgn0030558	Tat	Tyrosine aminotransferase	L-phenylalanine catabolic process ; GO:0006559 | tyrosine catabolic process ; GO:0006572 | biosynthetic process ; GO:0009058 | aromatic amino acid metabolic process ; GO:0009072 |
FBgn0038855	Tbc1d22	TBC1 domain family member 22	Not known
FBgn0050417	tbrd-3	testis-specifically expressed bromodomain containing protein-3	Not known
FBgn0045035	tefu	telomere fusion	intrinsic apoptotic signaling pathway in response to DNA damage ; GO:0008630 | DNA repair ; GO:0006281 | DNA damage checkpoint signaling ; GO:0000077 | telomere maintenance ; GO:0000723 | mitotic G2 DNA damage checkpoint signaling ; GO:0007095 | negative regulation of glial cell apoptotic process ; GO:0034351 | photoreceptor cell maintenance ; GO:0045494 | meiotic DNA double-strand break processi…
FBgn0031309	Tfb4	Transcription factor B4	nucleotide-excision repair ; GO:0006289 | RNA polymerase II promoter clearance ; GO:0001111 | transcription by RNA polymerase II ; GO:0006366 | regulation of DNA-templated transcription ; GO:0006355 | transcription initiation at RNA polymerase II promoter ; GO:0006367 | response to UV ; GO:0009411 | transcription open complex formation at RNA polymerase II promoter ; GO:0001113 |
FBgn0000964	tj	traffic jam	positive regulation of transcription by RNA polymerase II ; GO:0045944 | germ cell development ; GO:0007281 | regulation of transcription by RNA polymerase II ; GO:0006357 | border follicle cell migration ; GO:0007298 | positive regulation of gene expression ; GO:0010628 | female gonad development ; GO:0008585 | male gonad development ; GO:0008584 | regulation of DNA-templated transcription ; GO:…
FBgn0284220	Top2	Topoisomerase 2	DNA topological change ; GO:0006265 | mitotic sister chromatid segregation ; GO:0000070 | mitotic chromosome condensation ; GO:0007076 | male meiosis chromosome segregation ; GO:0007060 | heterochromatin formation ; GO:0031507 | sister chromatid segregation ; GO:0000819 | chromosome condensation ; GO:0030261 | mitotic cell cycle ; GO:0000278 | meiotic cell cycle ; GO:0051321 | resolution of meiot…
FBgn0035542	TP53INP	Tumor protein p53 inducible nuclear protein	positive regulation of transcription by RNA polymerase II ; GO:0045944 | autophagosome assembly ; GO:0000045 | regulation of autophagy ; GO:0010506 | positive regulation of DNA-templated transcription ; GO:0045893 | ecdysone receptor-mediated signaling pathway ; GO:0035076 | positive regulation of ecdysone receptor-mediated signaling pathway ; GO:0120142 |
FBgn0026319	Traf4	TNF-receptor-associated factor 4	eye development ; GO:0001654 | positive regulation of JNK cascade ; GO:0046330 | imaginal disc fusion, thorax closure ; GO:0046529 | asymmetric protein localization involved in cell fate determination ; GO:0045167 | regulation of canonical NF-kappaB signal transduction ; GO:0043122 | ventral furrow formation ; GO:0007370 | apical constriction involved in gastrulation ; GO:0003384 | tumor necrosis…
FBgn0085410	TrissinR	Trissin receptor	G protein-coupled receptor signaling pathway ; GO:0007186 | cellular response to hormone stimulus ; GO:0032870 |
FBgn0052330	tRNA:Glu-CTC-3-1	transfer RNA:Glutamic acid-CTC 3-1	translation ; GO:0006412 |
FBgn0052328	tRNA:Glu-CTC-3-2	transfer RNA:Glutamic acid-CTC 3-2	translation ; GO:0006412 |
FBgn0052329	tRNA:Glu-CTC-3-3	transfer RNA:Glutamic acid-CTC 3-3	translation ; GO:0006412 |
FBgn0050241	tRNA:Leu-AAG-1-1	transfer RNA:Leucine-AAG 1-1	translation ; GO:0006412 |
FBgn0032074	Tsp29Fa	Tetraspanin 29Fa	Not known
FBgn0032075	Tsp29Fb	Tetraspanin 29Fb	Not known
FBgn0035124	ttm2	tiny tim 2	protein dephosphorylation ; GO:0006470 | protein import into mitochondrial matrix ; GO:0030150 | mitochondrion organization ; GO:0007005 | mitochondrial membrane organization ; GO:0007006 |
FBgn0003975	vg	vestigial	compound eye morphogenesis ; GO:0001745 | wing disc morphogenesis ; GO:0007472 | regulation of cell population proliferation ; GO:0042127 | regulation of DNA-templated transcription ; GO:0006355 | regulation of transcription by RNA polymerase II ; GO:0006357 | positive regulation of transcription by RNA polymerase II ; GO:0045944 | wing disc dorsal/ventral pattern formation ; GO:0048190 | regulat…
FBgn0033194	Vps13	Vacuolar protein sorting 13	protein metabolic process ; GO:0019538 | protein retention in Golgi apparatus ; GO:0045053 | protein targeting to vacuole ; GO:0006623 |
FBgn0031310	Vps29	Vacuolar protein sorting 29	retrograde transport, endosome to Golgi ; GO:0042147 | symbiont entry into host cell ; GO:0046718 | intracellular protein transport ; GO:0006886 | regulation of synaptic vesicle endocytosis ; GO:1900242 |
FBgn0243516	Vrp1	Verprolin 1	visceral muscle development ; GO:0007522 | behavioral response to ethanol ; GO:0048149 | myoblast fusion ; GO:0007520 | positive regulation of actin filament polymerization ; GO:0030838 | regulation of actin filament polymerization ; GO:0030833 | spermatid development ; GO:0007286 |
FBgn0051665	wry	weary	Notch signaling pathway ; GO:0007219 | heart process ; GO:0003015 |
FBgn0035432	ZnT63C	Zinc transporter 63C	renal zinc excretion ; GO:0180002 | zinc ion transmembrane transport ; GO:0071577 | intracellular zinc ion homeostasis ; GO:0006882 | detoxification of zinc ion ; GO:0010312 | monoatomic cation transport ; GO:0006812 | transmembrane transport ; GO:0055085 |

## Sheet: Additional File 6C
FlyBase ID	Drosophila Gene Symbol	Human Gene Symbol	DIOPT Score	Prediction Derived From:
FBgn0267327	Acp33A
FBgn0029791	AdamTS-B	ADAMTS7	13	eggNOG, Homologene, OrthoDB, TreeFam, Domainoid, Inparanoid, OrthoFinder, OrthoInspector, orthoMCL, Panther, Phylome, RoundUp, SonicParanoid
FBgn0029791	AdamTS-B	ADAMTS12	12	eggNOG, OrthoDB, TreeFam, Domainoid, Inparanoid, OrthoFinder, OrthoInspector, orthoMCL, Panther, Phylome, RoundUp, SonicParanoid
FBgn0029791	AdamTS-B	ADAMTS6	8	eggNOG, OrthoDB, Domainoid, OrthoFinder, OrthoInspector, orthoMCL, Phylome, SwiftOrtho
FBgn0029791	AdamTS-B	ADAMTS17	6	eggNOG, OrthoDB, Domainoid, Panther, Phylome, SwiftOrtho
FBgn0029791	AdamTS-B	ADAMTS10	6	OrthoDB, Domainoid, OrthoFinder, OrthoInspector, orthoMCL, Phylome
FBgn0029791	AdamTS-B	ADAMTS18	6	eggNOG, OrthoDB, Domainoid, OrthoInspector, orthoMCL, Phylome
FBgn0029791	AdamTS-B	ADAMTS16	6	eggNOG, OrthoDB, Domainoid, OrthoInspector, orthoMCL, Phylome
FBgn0029791	AdamTS-B	ADAMTS19	5	eggNOG, OrthoDB, Domainoid, Panther, Phylome
FBgn0029791	AdamTS-B	ADAMTS1	5	eggNOG, Isobase, OrthoDB, orthoMCL, Phylome
FBgn0029791	AdamTS-B	ADAMTS13	4	eggNOG, OrthoDB, Panther, Phylome
FBgn0029791	AdamTS-B	ADAMTS15	4	eggNOG, OrthoDB, orthoMCL, Phylome
FBgn0029791	AdamTS-B	ADAMTS20	4	eggNOG, OrthoDB, orthoMCL, Phylome
FBgn0029791	AdamTS-B	ADAMTS4	4	eggNOG, OrthoDB, orthoMCL, Phylome
FBgn0029791	AdamTS-B	ADAMTS5	4	eggNOG, OrthoDB, orthoMCL, Phylome
FBgn0029791	AdamTS-B	ADAMTS8	4	eggNOG, OrthoDB, orthoMCL, Phylome
FBgn0029791	AdamTS-B	ADAMTS9	4	eggNOG, OrthoDB, orthoMCL, Phylome
FBgn0029791	AdamTS-B	ADAMTSL5	3	eggNOG, Domainoid, Phylome
FBgn0029791	AdamTS-B	ADAMTSL4	3	eggNOG, Domainoid, Phylome
FBgn0029791	AdamTS-B	THSD4	3	eggNOG, Domainoid, Phylome
FBgn0032779	Alp12	ALPP	9	Compara, eggNOG, OrthoDB, OMA, OrthoFinder, orthoMCL, Phylome, RoundUp, SonicParanoid
FBgn0032779	Alp12	ALPL	9	Compara, eggNOG, OrthoDB, OMA, OrthoFinder, orthoMCL, Phylome, RoundUp, SonicParanoid
FBgn0032779	Alp12	ALPG	8	Compara, eggNOG, OrthoDB, OMA, OrthoFinder, orthoMCL, Phylome, SonicParanoid
FBgn0032779	Alp12	ALPI	8	Compara, eggNOG, OrthoDB, OMA, OrthoFinder, orthoMCL, Phylome, SonicParanoid
FBgn0000075	amd	DDC	8	eggNOG, Isobase, OrthoDB, TreeFam, OMA, OrthoFinder, Panther, Phylome
FBgn0000075	amd	HDC	5	eggNOG, OrthoDB, OMA, OrthoFinder, Phylome
FBgn0038309	Amt	RHAG	3	OrthoDB, Phylome, SonicParanoid
FBgn0038309	Amt	RHCG	3	OrthoDB, Phylome, SonicParanoid
FBgn0038309	Amt	RHCE	3	OrthoDB, Phylome, SonicParanoid
FBgn0038309	Amt	RHBG	3	OrthoDB, Phylome, SonicParanoid
FBgn0038309	Amt	RHD	3	OrthoDB, Phylome, SonicParanoid
FBgn0260941	app	ZDHHC14	13	Compara, eggNOG, Homologene, OrthoDB, TreeFam, Domainoid, OrthoFinder, OrthoInspector, orthoMCL, Panther, Phylome, RoundUp, SonicParanoid
FBgn0260941	app	ZDHHC18	11	eggNOG, OrthoDB, TreeFam, Domainoid, OrthoFinder, OrthoInspector, orthoMCL, Panther, Phylome, RoundUp, SonicParanoid
FBgn0260941	app	ZDHHC9	10	eggNOG, OrthoDB, TreeFam, Domainoid, OrthoFinder, orthoMCL, Panther, Phylome, RoundUp, SonicParanoid
FBgn0260941	app	ZDHHC8	5	eggNOG, OrthoDB, OrthoFinder, Phylome, RoundUp
FBgn0260941	app	ZDHHC5	5	eggNOG, OrthoDB, OrthoFinder, Phylome, RoundUp
FBgn0260941	app	ZDHHC19	3	eggNOG, OrthoDB, Phylome
FBgn0015903	apt
FBgn0015904	ara	IRX6	12	eggNOG, Isobase, OrthoDB, TreeFam, Domainoid, Inparanoid, OrthoFinder, OrthoInspector, Panther, Phylome, RoundUp, SonicParanoid
FBgn0015904	ara	IRX4	10	eggNOG, OrthoDB, Domainoid, Inparanoid, OrthoFinder, OrthoInspector, Panther, Phylome, RoundUp, SonicParanoid
FBgn0015904	ara	IRX1	8	eggNOG, OrthoDB, TreeFam, Domainoid, Hieranoid, Panther, Phylome, RoundUp
FBgn0015904	ara	IRX3	7	eggNOG, OrthoDB, TreeFam, Domainoid, Hieranoid, Panther, RoundUp
FBgn0015904	ara	IRX5	6	eggNOG, TreeFam, Domainoid, Panther, Phylome, RoundUp
FBgn0015904	ara	IRX2	5	eggNOG, TreeFam, Domainoid, Panther, Phylome
FBgn0032076	Argl	ASL	16	Compara, eggNOG, Homologene, OrthoDB, TreeFam, Domainoid, Hieranoid, Inparanoid, OMA, OrthoFinder, OrthoInspector, orthoMCL, Panther, Phylome, RoundUp, SonicParanoid
FBgn0261554	CG42672	KIDINS220	11	Homologene, OrthoDB, Domainoid, Hieranoid, Inparanoid, OMA, OrthoFinder, OrthoInspector, orthoMCL, Phylome, SonicParanoid
FBgn0261707	asRNA:CR42743
FBgn0264328	asRNA:CR43787
FBgn0265937	asRNA:CR44724
FBgn0266327	asRNA:CR44992
FBgn0266623	asRNA:CR45130
FBgn0267057	asRNA:CR45501
FBgn0267712	asRNA:CR46045
FBgn0267740	asRNA:CR46071
FBgn0287604	asRNA:CR46473
FBgn0034841	CG13541
FBgn0038881	CG16791
FBgn0013751	Awh	LHX8	15	eggNOG, Homologene, Isobase, OrthoDB, TreeFam, Domainoid, Hieranoid, Inparanoid, OrthoFinder, OrthoInspector, orthoMCL, Panther, Phylome, RoundUp, SonicParanoid
FBgn0013751	Awh	LHX6	11	OrthoDB, TreeFam, Domainoid, Hieranoid, Inparanoid, OrthoFinder, OrthoInspector, Panther, Phylome, RoundUp, SonicParanoid
FBgn0013433	beat-Ia	NECTIN4	1	Phylome
FBgn0028645	beat-Ib	CEACAM6	1	Phylome
FBgn0004133	blow	CA3	1	Isobase
FBgn0259246	brp	ERC1	9	Domainoid, Inparanoid, OrthoFinder, OrthoInspector, orthoMCL, Panther, Phylome, RoundUp, SonicParanoid
FBgn0259246	brp	ERC2	9	eggNOG, Inparanoid, OrthoFinder, OrthoInspector, orthoMCL, Panther, Phylome, RoundUp, SonicParanoid
FBgn0032078	C1GalTA	C1GALT1	14	eggNOG, Homologene, OrthoDB, TreeFam, Domainoid, Hieranoid, Inparanoid, OrthoFinder, OrthoInspector, orthoMCL, Panther, Phylome, RoundUp, SonicParanoid
FBgn0032078	C1GalTA	C1GALT1C1	4	eggNOG, OrthoDB, Panther, Phylome
FBgn0261458	capt	CAP1	15	Compara, eggNOG, Homologene, OrthoDB, TreeFam, Domainoid, Hieranoid, Inparanoid, OrthoFinder, OrthoInspector, orthoMCL, Panther, Phylome, RoundUp, SonicParanoid
FBgn0261458	capt	CAP2	13	Compara, eggNOG, OrthoDB, TreeFam, Domainoid, Hieranoid, Inparanoid, OrthoFinder, OrthoInspector, orthoMCL, Panther, Phylome, SonicParanoid
FBgn0031367	c-cup	NENF	5	eggNOG, Isobase, TreeFam, Panther, Phylome
FBgn0031367	c-cup	CYB5D2	3	eggNOG, OrthoDB, Phylome
FBgn0032785	CG10026	TTPAL	8	eggNOG, OrthoDB, Domainoid, OrthoFinder, OrthoInspector, Panther, Phylome, SonicParanoid
FBgn0032785	CG10026	TTPA	6	Compara, eggNOG, OrthoDB, OrthoFinder, Panther, Phylome
FBgn0032785	CG10026	CLVS1	6	eggNOG, OrthoDB, OrthoFinder, OrthoInspector, Phylome, SonicParanoid
FBgn0032785	CG10026	RLBP1	6	eggNOG, OrthoDB, OrthoFinder, OrthoInspector, Phylome, SonicParanoid
FBgn0032785	CG10026	CLVS2	6	eggNOG, OrthoDB, OrthoFinder, OrthoInspector, Phylome, SonicParanoid
FBgn0033951	CG10139
FBgn0032787	CG10195	NUDT19	12	Compara, eggNOG, OrthoDB, TreeFam, Hieranoid, OMA, OrthoFinder, OrthoInspector, orthoMCL, Panther, Phylome, SonicParanoid
FBgn0032783	CG10237	TTPAL	13	Compara, eggNOG, OrthoDB, Domainoid, Hieranoid, Inparanoid, OrthoFinder, OrthoInspector, orthoMCL, Panther, Phylome, RoundUp, SonicParanoid
FBgn0032783	CG10237	CLVS2	8	eggNOG, OrthoDB, OMA, OrthoFinder, OrthoInspector, Phylome, RoundUp, SonicParanoid
FBgn0032783	CG10237	CLVS1	7	eggNOG, OrthoDB, OMA, OrthoFinder, OrthoInspector, Phylome, SonicParanoid
FBgn0032783	CG10237	TTPA	6	eggNOG, OrthoDB, Hieranoid, OrthoFinder, Panther, Phylome
FBgn0032783	CG10237	RLBP1	6	eggNOG, OrthoDB, OrthoFinder, OrthoInspector, Phylome, SonicParanoid
FBgn0260455	CG10332
FBgn0035656	CG10479	SH2D5	2	OrthoDB, Phylome
FBgn0002036	CG10561	PAOX	7	Compara, eggNOG, OrthoDB, Hieranoid, OrthoFinder, Panther, Phylome
FBgn0002036	CG10561	SMOX	6	Compara, eggNOG, OrthoDB, Hieranoid, OrthoFinder, Phylome
FBgn0032817	CG10631	ZNF671	2	Compara, Panther
FBgn0035392	CG1271	GK5	17	Compara, eggNOG, Homologene, Isobase, OrthoDB, TreeFam, Domainoid, Hieranoid, Inparanoid, OMA, OrthoFinder, OrthoInspector, orthoMCL, Panther, Phylome, RoundUp, SonicParanoid
FBgn0035392	CG1271	GK	4	eggNOG, OrthoDB, Phylome, SwiftOrtho
FBgn0035392	CG1271	GK2	3	eggNOG, OrthoDB, Phylome
FBgn0033950	CG12862
FBgn0032780	CG13085
FBgn0035041	CG13594
FBgn0031065	CG14234	TMEM198	14	Compara, eggNOG, OrthoDB, TreeFam, Domainoid, Hieranoid, Inparanoid, OMA, OrthoFinder, OrthoInspector, orthoMCL, Panther, Phylome, RoundUp
FBgn0035431	CG14968	APPL1	2	eggNOG, Phylome
FBgn0039897	CG1674	SYNPO2	2	Compara, Panther
FBgn0032385	CG16964
FBgn0032775	CG17544	ACOX3	13	eggNOG, Isobase, OrthoDB, TreeFam, Domainoid, Hieranoid, OMA, OrthoFinder, orthoMCL, Panther, Phylome, RoundUp, SonicParanoid
FBgn0032775	CG17544	ACOXL	5	eggNOG, OrthoDB, OMA, orthoMCL, Phylome
FBgn0032774	CG17549
FBgn0042132	CG18809	TRIR	9	eggNOG, TreeFam, OrthoFinder, OrthoInspector, orthoMCL, Panther, Phylome, RoundUp, SonicParanoid
FBgn0028496	CG30116	NWD1	3	TreeFam, OMA, Phylome
FBgn0050151	CG30151
FBgn0050280	CG30280	FIBCD1	11	Homologene, OrthoDB, Domainoid, Inparanoid, OrthoFinder, OrthoInspector, orthoMCL, Panther, Phylome, RoundUp, SonicParanoid
FBgn0050280	CG30280	FCN2	8	Domainoid, Hieranoid, Inparanoid, OrthoFinder, OrthoInspector, orthoMCL, Phylome, SonicParanoid
FBgn0050280	CG30280	MFAP4	6	Domainoid, Inparanoid, OrthoFinder, OrthoInspector, Panther, Phylome
FBgn0050280	CG30280	FCN1	6	Domainoid, Hieranoid, Inparanoid, OrthoFinder, Phylome, SonicParanoid
FBgn0050280	CG30280	FCN3	5	Hieranoid, Inparanoid, OrthoFinder, Phylome, SonicParanoid
FBgn0050280	CG30280	FGL1	5	OrthoDB, Domainoid, OrthoInspector, Phylome, SonicParanoid
FBgn0050280	CG30280	ANGPTL7	4	OrthoInspector, Phylome, RoundUp, SonicParanoid
FBgn0050280	CG30280	TNR	4	orthoMCL, Panther, Phylome, SwiftOrtho
FBgn0050280	CG30280	ANGPTL1	4	Domainoid, OrthoInspector, Phylome, SonicParanoid
FBgn0050280	CG30280	ANGPTL2	4	Domainoid, OrthoInspector, Phylome, SonicParanoid
FBgn0050280	CG30280	FGG	3	OrthoDB, Phylome, SonicParanoid
FBgn0050280	CG30280	ANGPT4	3	OrthoInspector, Phylome, SonicParanoid
FBgn0050280	CG30280	ANGPT1	3	OrthoInspector, Phylome, SonicParanoid
FBgn0050280	CG30280	ANGPT2	3	OrthoInspector, Phylome, SonicParanoid
FBgn0050281	CG30281	FCN2	10	eggNOG, OrthoDB, Domainoid, Hieranoid, Inparanoid, OrthoFinder, OrthoInspector, orthoMCL, Phylome, SonicParanoid
FBgn0050281	CG30281	FIBCD1	9	eggNOG, Homologene, Domainoid, Inparanoid, OrthoFinder, OrthoInspector, orthoMCL, Phylome, SonicParanoid
FBgn0050281	CG30281	FCN1	8	eggNOG, OrthoDB, Domainoid, Hieranoid, Inparanoid, OrthoFinder, Phylome, SonicParanoid
FBgn0050281	CG30281	FCN3	7	eggNOG, OrthoDB, Hieranoid, Inparanoid, OrthoFinder, Phylome, SonicParanoid
FBgn0050281	CG30281	FGL1	6	eggNOG, Domainoid, OrthoInspector, Panther, Phylome, SonicParanoid
FBgn0050281	CG30281	MFAP4	6	eggNOG, Domainoid, Inparanoid, OrthoFinder, OrthoInspector, Phylome
FBgn0050281	CG30281	ANGPT4	5	eggNOG, OrthoInspector, Panther, Phylome, SonicParanoid
FBgn0050281	CG30281	ANGPT1	5	eggNOG, OrthoInspector, Panther, Phylome, SonicParanoid
FBgn0050281	CG30281	ANGPT2	5	eggNOG, OrthoInspector, Panther, Phylome, SonicParanoid
FBgn0050281	CG30281	ANGPTL1	5	eggNOG, Domainoid, OrthoInspector, Phylome, SonicParanoid
FBgn0050281	CG30281	ANGPTL2	5	eggNOG, Domainoid, OrthoInspector, Phylome, SonicParanoid
FBgn0050281	CG30281	FGB	4	eggNOG, Panther, Phylome, SonicParanoid
FBgn0050281	CG30281	ANGPTL6	4	eggNOG, Panther, Phylome, SonicParanoid
FBgn0050281	CG30281	TNN	4	eggNOG, orthoMCL, Panther, Phylome
FBgn0050281	CG30281	ANGPTL7	4	eggNOG, OrthoInspector, Phylome, SonicParanoid
FBgn0050281	CG30281	TNR	4	eggNOG, orthoMCL, Phylome, SwiftOrtho
FBgn0050281	CG30281	ANGPTL3	3	eggNOG, Panther, Phylome
FBgn0050281	CG30281	ANGPTL4	3	eggNOG, Panther, Phylome
FBgn0050281	CG30281	TNXB	3	eggNOG, orthoMCL, Phylome
FBgn0050281	CG30281	TNC	3	eggNOG, orthoMCL, Phylome
FBgn0050281	CG30281	FGG	3	eggNOG, Phylome, SonicParanoid
FBgn0050281	CG30281	FGL2	3	eggNOG, Phylome, SonicParanoid
FBgn0050394	CG30394	SLC38A10	13	Compara, eggNOG, Isobase, TreeFam, Domainoid, Inparanoid, OrthoFinder, OrthoInspector, orthoMCL, Panther, Phylome, RoundUp, SonicParanoid
FBgn0050394	CG30394	SLC38A6	3	Phylome, RoundUp, SwiftOrtho
FBgn0050394	CG30394	SLC38A1	3	eggNOG, Phylome, RoundUp
FBgn0050394	CG30394	SLC38A8	3	eggNOG, Phylome, RoundUp
FBgn0050394	CG30394	SLC38A7	3	eggNOG, Phylome, RoundUp
FBgn0050394	CG30394	SLC38A2	3	eggNOG, Phylome, RoundUp
FBgn0050412	CG30412	MAIP1	1	OrthoDB
FBgn0050416	CG30416	CENATAC	1	TreeFam
FBgn0050484	CG30484
FBgn0050485	CG30485	AKAP11	1	TreeFam
FBgn0034840	CG3124
FBgn0028490	CG31705	ZP1	1	eggNOG
FBgn0051706	CG31706
FBgn0051798	CG31798
FBgn0051998	CG31998	PRRT3	1	eggNOG
FBgn0051999	CG31999	FBLN1	10	eggNOG, Isobase, OrthoDB, Domainoid, Hieranoid, Inparanoid, orthoMCL, Phylome, RoundUp, SonicParanoid
FBgn0051999	CG31999	FBLN2	9	eggNOG, Homologene, OrthoDB, Domainoid, OrthoInspector, orthoMCL, Phylome, RoundUp, SonicParanoid
FBgn0051999	CG31999	FBLN5	4	TreeFam, Domainoid, Phylome, SwiftOrtho
FBgn0051999	CG31999	EFEMP2	3	Domainoid, OrthoInspector, Phylome
FBgn0052485	CG32485	MOSPD2	4	OrthoFinder, orthoMCL, Phylome, RoundUp
FBgn0052485	CG32485	RLBP1	4	Compara, eggNOG, OrthoDB, Phylome
FBgn0052485	CG32485	SEC14L1	3	eggNOG, OrthoDB, Phylome
FBgn0052485	CG32485	SEC14L6	3	eggNOG, OrthoDB, Phylome
FBgn0052485	CG32485	SEC14L4	3	eggNOG, OrthoDB, Phylome
FBgn0052485	CG32485	SEC14L5	3	eggNOG, OrthoDB, Phylome
FBgn0052485	CG32485	SEC14L3	3	eggNOG, OrthoDB, Phylome
FBgn0052485	CG32485	SEC14L2	3	eggNOG, OrthoDB, Phylome
FBgn0052845	CG32845	PIN1	8	Compara, eggNOG, Isobase, OrthoDB, TreeFam, OrthoFinder, Panther, Phylome
FBgn0053080	CG33080	MYORG	6	eggNOG, Isobase, OrthoDB, OrthoFinder, orthoMCL, Phylome
FBgn0250824	CG33655
FBgn0066303	CG33932	TMEM203	13	Compara, eggNOG, TreeFam, Domainoid, Hieranoid, Inparanoid, OMA, OrthoFinder, OrthoInspector, orthoMCL, Panther, Phylome, RoundUp
FBgn0085191	CG34162	SLC24A4	2	eggNOG, Phylome
FBgn0085210	CG34181
FBgn0085384	CG34355	THBD	2	Compara, Panther
FBgn0035042	CG3640	GLIPR1L1	5	Compara, eggNOG, OrthoDB, Inparanoid, Phylome
FBgn0035042	CG3640	PI15	5	Compara, eggNOG, OrthoDB, Inparanoid, Phylome
FBgn0035042	CG3640	R3HDML	5	Compara, eggNOG, OrthoDB, Inparanoid, Phylome
FBgn0035042	CG3640	GLIPR1L2	4	Compara, eggNOG, OrthoDB, Phylome
FBgn0035042	CG3640	CRISP2	4	Compara, eggNOG, OrthoDB, Phylome
FBgn0035042	CG3640	GLIPR1	4	Compara, eggNOG, OrthoDB, Phylome
FBgn0035042	CG3640	CRISP1	4	Compara, eggNOG, OrthoDB, Phylome
FBgn0035042	CG3640	CLEC18C	4	Compara, eggNOG, OrthoDB, Phylome
FBgn0035042	CG3640	CRISP3	4	Compara, eggNOG, OrthoDB, Phylome
FBgn0035042	CG3640	CLEC18B	4	Compara, eggNOG, OrthoDB, Phylome
FBgn0035042	CG3640	CRISPLD1	4	Compara, eggNOG, OrthoDB, Phylome
FBgn0035042	CG3640	CRISPLD2	4	Compara, eggNOG, OrthoDB, Phylome
FBgn0035042	CG3640	CLEC18A	4	Compara, eggNOG, OrthoDB, Phylome
FBgn0035042	CG3640	PI16	3	eggNOG, OrthoDB, Phylome
FBgn0259823	CG42404	DGCR2	2	OrthoFinder, Panther
FBgn0259960	CG42470
FBgn0259961	CG42471
FBgn0260761	CG42559
FBgn0260762	CG42560
FBgn0263354	CG42784
FBgn0261991	CG42809
FBgn0261992	CG42810
FBgn0262683	CG43153
FBgn0263109	CG43366	SERPINF1	1	Panther
FBgn0264339	CG43795	GPR158	7	eggNOG, OrthoFinder, OrthoInspector, Panther, Phylome, RoundUp, SonicParanoid
FBgn0264339	CG43795	GPR179	6	eggNOG, OrthoFinder, OrthoInspector, Panther, Phylome, SonicParanoid
FBgn0264343	CG43799
FBgn0264344	CG43800
FBgn0031894	CG4496	ZNF142	1	Panther
FBgn0031895	CG4497	PABIR1	9	Compara, eggNOG, Hieranoid, OrthoFinder, OrthoInspector, orthoMCL, Panther, Phylome, RoundUp
FBgn0031895	CG4497	PABIR2	9	Compara, eggNOG, Hieranoid, OrthoFinder, orthoMCL, Panther, Phylome, RoundUp, SwiftOrtho
FBgn0031895	CG4497	PABIR3	5	Compara, eggNOG, OrthoFinder, Panther, Phylome
FBgn0266354	CG45002	DPP10	4	OrthoDB, Hieranoid, Panther, Phylome
FBgn0266354	CG45002	DPP6	4	OrthoDB, Hieranoid, Panther, Phylome
FBgn0266354	CG45002	DPP4	3	Isobase, OrthoDB, Phylome
FBgn0031306	CG4577
FBgn0267964	CG46244
FBgn0284224	CG46308
FBgn0284233	CG46317
FBgn0035043	CG4781	LINGO4	2	Compara, Phylome
FBgn0028514	CG4793	TPSG1	2	Compara, Phylome
FBgn0034144	CG5089
FBgn0039461	CG5500	OXLD1	12	Compara, eggNOG, OrthoDB, TreeFam, Inparanoid, OrthoFinder, OrthoInspector, orthoMCL, Panther, Phylome, RoundUp, SonicParanoid
FBgn0027582	CG6230	ATP13A1	17	Compara, eggNOG, Homologene, Isobase, OrthoDB, TreeFam, Domainoid, Hieranoid, Inparanoid, OMA, OrthoFinder, OrthoInspector, orthoMCL, Panther, Phylome, RoundUp, SonicParanoid
FBgn0027582	CG6230	ATP13A2	3	OrthoDB, OMA, Phylome
FBgn0027582	CG6230	ATP13A5	3	OrthoDB, OMA, Phylome
FBgn0027582	CG6230	ATP13A3	3	OrthoDB, OMA, Phylome
FBgn0027582	CG6230	ATP13A4	3	OrthoDB, OMA, Phylome
FBgn0038854	CG7044	BRAT1	6	Compara, OrthoDB, TreeFam, Hieranoid, Panther, RoundUp
FBgn0035793	CG7546	BAG6	12	Compara, eggNOG, OrthoDB, TreeFam, Domainoid, Hieranoid, Inparanoid, OMA, OrthoInspector, Panther, RoundUp, SonicParanoid
FBgn0033989	CG7639	SAMM50	16	Compara, eggNOG, Isobase, OrthoDB, TreeFam, Domainoid, Hieranoid, Inparanoid, OMA, OrthoFinder, OrthoInspector, orthoMCL, Panther, Phylome, RoundUp, SonicParanoid
FBgn0039728	CG7896	IGFALS	3	OrthoInspector, Phylome, RoundUp
FBgn0039728	CG7896	TLR7	3	Hieranoid, Phylome, SwiftOrtho
FBgn0034143	CG8303	FAR1	5	Compara, OrthoDB, OrthoFinder, Panther, Phylome
FBgn0034143	CG8303	FAR2	4	Compara, OrthoDB, OrthoFinder, Phylome
FBgn0034142	CG8306	FAR1	8	Compara, eggNOG, OrthoDB, OMA, OrthoFinder, Panther, Phylome, SonicParanoid
FBgn0034142	CG8306	FAR2	7	Compara, eggNOG, OrthoDB, OMA, OrthoFinder, Phylome, SonicParanoid
FBgn0034618	CG9485	AGL	17	Compara, eggNOG, Homologene, Isobase, OrthoDB, TreeFam, Domainoid, Hieranoid, Inparanoid, OMA, OrthoFinder, OrthoInspector, orthoMCL, Panther, Phylome, RoundUp, SonicParanoid
FBgn0031801	CG9498
FBgn0031804	CG9500	FIBCD1	10	eggNOG, Homologene, Domainoid, Inparanoid, OrthoFinder, OrthoInspector, orthoMCL, Panther, Phylome, SonicParanoid
FBgn0031804	CG9500	FCN2	9	eggNOG, Domainoid, Hieranoid, Inparanoid, OrthoFinder, OrthoInspector, orthoMCL, Phylome, SonicParanoid
FBgn0031804	CG9500	MFAP4	7	eggNOG, Domainoid, Inparanoid, OrthoFinder, OrthoInspector, Panther, Phylome
FBgn0031804	CG9500	FCN1	7	eggNOG, Domainoid, Hieranoid, Inparanoid, OrthoFinder, Phylome, SonicParanoid
FBgn0031804	CG9500	FCN3	6	eggNOG, Hieranoid, Inparanoid, OrthoFinder, Phylome, SonicParanoid
FBgn0031804	CG9500	ANGPTL1	5	eggNOG, Domainoid, OrthoInspector, Phylome, SonicParanoid
FBgn0031804	CG9500	ANGPTL2	5	eggNOG, Domainoid, OrthoInspector, Phylome, SonicParanoid
FBgn0031804	CG9500	FGL1	5	eggNOG, Domainoid, OrthoInspector, Phylome, SonicParanoid
FBgn0031804	CG9500	TNR	4	eggNOG, orthoMCL, Panther, Phylome
FBgn0031804	CG9500	ANGPT4	4	eggNOG, OrthoInspector, Phylome, SonicParanoid
FBgn0031804	CG9500	ANGPTL7	4	eggNOG, OrthoInspector, Phylome, SonicParanoid
FBgn0031804	CG9500	ANGPT1	4	eggNOG, OrthoInspector, Phylome, SonicParanoid
FBgn0031804	CG9500	ANGPT2	4	eggNOG, OrthoInspector, Phylome, SonicParanoid
FBgn0031804	CG9500	TNXB	3	eggNOG, orthoMCL, Phylome
FBgn0031804	CG9500	TNC	3	eggNOG, orthoMCL, Phylome
FBgn0031804	CG9500	FGG	3	eggNOG, Phylome, SonicParanoid
FBgn0031804	CG9500	FGB	3	eggNOG, Phylome, SonicParanoid
FBgn0031804	CG9500	ANGPTL6	3	eggNOG, Phylome, SonicParanoid
FBgn0031804	CG9500	FGL2	3	eggNOG, Phylome, SonicParanoid
FBgn0031804	CG9500	TNN	3	eggNOG, orthoMCL, Phylome
FBgn0032077	CG9515	ASMTL	10	eggNOG, Homologene, Domainoid, OrthoFinder, OrthoInspector, orthoMCL, Panther, Phylome, RoundUp, SonicParanoid
FBgn0032077	CG9515	ASMT	3	OrthoFinder, Phylome, SonicParanoid
FBgn0034844	CG9861
FBgn0031066	COX6B	COX6B1	14	Homologene, Isobase, OrthoDB, Domainoid, Hieranoid, Inparanoid, OMA, OrthoFinder, OrthoInspector, orthoMCL, Panther, Phylome, RoundUp, SonicParanoid
FBgn0031066	COX6B	COX6B2	10	Compara, eggNOG, OrthoDB, OMA, OrthoFinder, orthoMCL, Panther, Phylome, RoundUp, SonicParanoid
FBgn0266211	CR44906
FBgn0286883	CR46405
FBgn0024811	Crk	CRK	16	Compara, eggNOG, Homologene, OrthoDB, TreeFam, Domainoid, Hieranoid, Inparanoid, OMA, OrthoFinder, OrthoInspector, orthoMCL, Panther, Phylome, RoundUp, SonicParanoid
FBgn0024811	Crk	CRKL	15	Compara, eggNOG, OrthoDB, TreeFam, Domainoid, Hieranoid, Inparanoid, OMA, OrthoFinder, OrthoInspector, orthoMCL, Panther, Phylome, RoundUp, SonicParanoid
FBgn0005664	Crys	GOLGA6L10	1	SwiftOrtho
FBgn0015040	Cyp9c1	CYP3A43	11	eggNOG, OrthoDB, Domainoid, Hieranoid, Inparanoid, OrthoFinder, OrthoInspector, orthoMCL, Phylome, SonicParanoid, SwiftOrtho
FBgn0015040	Cyp9c1	CYP3A5	11	eggNOG, Homologene, OrthoDB, Domainoid, Hieranoid, Inparanoid, OrthoFinder, OrthoInspector, orthoMCL, Phylome, SonicParanoid
FBgn0015040	Cyp9c1	CYP3A4	10	OrthoDB, Domainoid, Hieranoid, Inparanoid, OrthoFinder, OrthoInspector, orthoMCL, Phylome, RoundUp, SonicParanoid
FBgn0015040	Cyp9c1	TBXAS1	10	Isobase, OrthoDB, Hieranoid, Inparanoid, OrthoFinder, OrthoInspector, orthoMCL, Phylome, RoundUp, SonicParanoid
FBgn0015040	Cyp9c1	CYP3A7-CYP3A51P	10	eggNOG, OrthoDB, orthoMCL, Domainoid, Hieranoid, Inparanoid, OrthoFinder, OrthoInspector, Phylome, SonicParanoid
FBgn0015040	Cyp9c1	CYP3A7	9	OrthoDB, Domainoid, Hieranoid, Inparanoid, OrthoFinder, OrthoInspector, orthoMCL, Phylome, SonicParanoid
FBgn0015040	Cyp9c1	CYP4F12	3	orthoMCL, Phylome, SwiftOrtho
FBgn0000422	Ddc	DDC	16	Compara, eggNOG, Homologene, OrthoDB, TreeFam, Domainoid, Hieranoid, Inparanoid, OMA, OrthoFinder, OrthoInspector, orthoMCL, Panther, Phylome, RoundUp, SonicParanoid
FBgn0000422	Ddc	HDC	7	eggNOG, OrthoDB, OMA, OrthoFinder, orthoMCL, Phylome, SonicParanoid
FBgn0085420	DIP-delta	IGLON5	9	eggNOG, OrthoDB, Domainoid, Hieranoid, Inparanoid, OrthoFinder, OrthoInspector, Phylome, SonicParanoid
FBgn0085420	DIP-delta	OPCML	9	eggNOG, OrthoDB, Domainoid, Hieranoid, Inparanoid, OrthoFinder, OrthoInspector, Phylome, SonicParanoid
FBgn0085420	DIP-delta	LSAMP	9	eggNOG, OrthoDB, Domainoid, Hieranoid, Inparanoid, OrthoFinder, OrthoInspector, Phylome, SonicParanoid
FBgn0085420	DIP-delta	NTM	9	eggNOG, OrthoDB, Domainoid, Hieranoid, Inparanoid, OrthoFinder, OrthoInspector, Phylome, SonicParanoid
FBgn0085420	DIP-delta	NEGR1	8	eggNOG, OrthoDB, Domainoid, Hieranoid, OrthoFinder, OrthoInspector, Phylome, SonicParanoid
FBgn0085420	DIP-delta	MDGA1	2	Domainoid, Phylome
FBgn0085420	DIP-delta	TMIGD1	2	Domainoid, Phylome
FBgn0085420	DIP-delta	NCAM2	3	eggNOG, Panther, Phylome
FBgn0085420	DIP-delta	IGSF9B	3	eggNOG, Panther, Phylome
FBgn0085420	DIP-delta	NCAM1	3	eggNOG, Panther, Phylome
FBgn0051646	DIP-theta	OPCML	12	eggNOG, Homologene, OrthoDB, Domainoid, Hieranoid, Inparanoid, OrthoFinder, OrthoInspector, orthoMCL, Phylome, RoundUp, SonicParanoid
FBgn0051646	DIP-theta	NTM	11	eggNOG, OrthoDB, Domainoid, Hieranoid, Inparanoid, OrthoFinder, OrthoInspector, orthoMCL, Phylome, RoundUp, SonicParanoid
FBgn0051646	DIP-theta	LSAMP	10	eggNOG, OrthoDB, Domainoid, Hieranoid, Inparanoid, OrthoFinder, OrthoInspector, Phylome, RoundUp, SonicParanoid
FBgn0051646	DIP-theta	IGLON5	9	eggNOG, OrthoDB, Domainoid, Hieranoid, Inparanoid, OrthoFinder, OrthoInspector, Phylome, SonicParanoid
FBgn0051646	DIP-theta	NEGR1	8	eggNOG, OrthoDB, Domainoid, Hieranoid, OrthoFinder, OrthoInspector, Phylome, SonicParanoid
FBgn0051646	DIP-theta	NCAM1	4	eggNOG, Panther, Phylome, SwiftOrtho
FBgn0051646	DIP-theta	IGSF9B	3	eggNOG, Panther, Phylome
FBgn0051646	DIP-theta	IGSF9	3	eggNOG, Phylome, SwiftOrtho
FBgn0041604	dlp	GPC1	13	Compara, eggNOG, OrthoDB, TreeFam, Domainoid, Inparanoid, OMA, OrthoFinder, OrthoInspector, Panther, Phylome, RoundUp, SonicParanoid
FBgn0041604	dlp	GPC6	13	eggNOG, OrthoDB, TreeFam, Domainoid, Inparanoid, OMA, OrthoFinder, OrthoInspector, orthoMCL, Panther, Phylome, RoundUp, SonicParanoid
FBgn0041604	dlp	GPC4	13	eggNOG, Homologene, Isobase, OrthoDB, TreeFam, Domainoid, Inparanoid, OrthoFinder, OrthoInspector, orthoMCL, Panther, Phylome, SonicParanoid
FBgn0041604	dlp	GPC2	11	Compara, eggNOG, OrthoDB, TreeFam, Domainoid, OMA, OrthoFinder, OrthoInspector, Panther, Phylome, SonicParanoid
FBgn0037443	Dmtn	TMCC1	15	Compara, eggNOG, OrthoDB, TreeFam, Domainoid, Hieranoid, Inparanoid, OrthoFinder, OrthoInspector, orthoMCL, Panther, Phylome, RoundUp, SonicParanoid, SwiftOrtho
FBgn0037443	Dmtn	TMCC2	14	Compara, eggNOG, OrthoDB, TreeFam, Domainoid, Hieranoid, Inparanoid, OrthoFinder, OrthoInspector, orthoMCL, Panther, Phylome, RoundUp, SonicParanoid
FBgn0037443	Dmtn	TMCC3	13	Compara, eggNOG, OrthoDB, TreeFam, Domainoid, Hieranoid, Inparanoid, OrthoFinder, OrthoInspector, Panther, Phylome, RoundUp, SonicParanoid
FBgn0037443	Dmtn	TEX28	3	Compara, eggNOG, Panther
FBgn0032345	CG14921	DNAAF4	6	eggNOG, TreeFam, Hieranoid, Inparanoid, orthoMCL, Phylome
FBgn0000479	dnc	PDE4B	15	Compara, eggNOG, Isobase, OrthoDB, TreeFam, Domainoid, Hieranoid, Inparanoid, OrthoFinder, OrthoInspector, orthoMCL, Panther, Phylome, RoundUp, SonicParanoid
FBgn0000479	dnc	PDE4D	13	eggNOG, Homologene, OrthoDB, TreeFam, Domainoid, Hieranoid, Inparanoid, OrthoFinder, OrthoInspector, orthoMCL, Phylome, RoundUp, SonicParanoid
FBgn0000479	dnc	PDE4A	11	eggNOG, OrthoDB, Domainoid, Hieranoid, Inparanoid, OrthoFinder, OrthoInspector, orthoMCL, Panther, Phylome, SonicParanoid
FBgn0000479	dnc	PDE4C	11	eggNOG, OrthoDB, TreeFam, Domainoid, Hieranoid, Inparanoid, OrthoFinder, OrthoInspector, orthoMCL, Phylome, SonicParanoid
FBgn0000479	dnc	PDE8B	5	OrthoDB, OrthoFinder, Phylome, RoundUp, SwiftOrtho
FBgn0000479	dnc	PDE8A	4	OrthoDB, OrthoFinder, Phylome, RoundUp
FBgn0000479	dnc	PDE9A	4	eggNOG, OrthoDB, Phylome, RoundUp
FBgn0000479	dnc	PDE6B	4	eggNOG, OrthoDB, Phylome, SwiftOrtho
FBgn0000479	dnc	PDE1B	3	OrthoDB, Phylome, SonicParanoid
FBgn0000479	dnc	PDE1C	3	OrthoDB, Phylome, SonicParanoid
FBgn0000479	dnc	PDE1A	3	OrthoDB, Phylome, SonicParanoid
FBgn0000479	dnc	PDE5A	3	eggNOG, OrthoDB, Phylome
FBgn0000479	dnc	PDE7B	3	eggNOG, OrthoDB, Phylome
FBgn0000479	dnc	PDE2A	3	eggNOG, OrthoDB, Phylome
FBgn0000479	dnc	PDE11A	3	eggNOG, OrthoDB, Phylome
FBgn0000479	dnc	PDE6C	3	eggNOG, OrthoDB, Phylome
FBgn0000479	dnc	PDE6A	3	eggNOG, OrthoDB, Phylome
FBgn0000479	dnc	PDE10A	3	eggNOG, OrthoDB, Phylome
FBgn0000479	dnc	PDE7A	3	eggNOG, OrthoDB, Phylome
FBgn0020306	dom	SRCAP	11	eggNOG, OrthoDB, TreeFam, Domainoid, Hieranoid, OrthoFinder, OrthoInspector, orthoMCL, Panther, RoundUp, SonicParanoid
FBgn0020306	dom	EP400	8	Isobase, OrthoDB, TreeFam, Domainoid, Inparanoid, OrthoFinder, orthoMCL, RoundUp
FBgn0031835	CG11319	DPP10	13	eggNOG, Homologene, Isobase, OrthoDB, TreeFam, Domainoid, Hieranoid, Inparanoid, OrthoFinder, orthoMCL, Panther, Phylome, SonicParanoid
FBgn0031835	CG11319	DPP6	11	eggNOG, OrthoDB, TreeFam, Domainoid, Hieranoid, Inparanoid, OrthoFinder, orthoMCL, Panther, Phylome, SonicParanoid
FBgn0031835	CG11319	DPP4	7	eggNOG, OrthoDB, Domainoid, OrthoFinder, orthoMCL, Phylome, SonicParanoid
FBgn0031835	CG11319	FAP	7	eggNOG, OrthoDB, Domainoid, OrthoFinder, orthoMCL, Phylome, SonicParanoid
FBgn0053481	dpr7	CD86	2	Domainoid, Phylome
FBgn0053196	dpy	FBN1	5	eggNOG, OrthoDB, Domainoid, OrthoInspector, Phylome
FBgn0053196	dpy	FBN3	5	eggNOG, OrthoDB, Domainoid, OrthoInspector, Phylome
FBgn0053196	dpy	LTBP1	4	OrthoDB, Domainoid, OrthoInspector, Phylome
FBgn0053196	dpy	FBN2	4	OrthoDB, Domainoid, OrthoInspector, Phylome
FBgn0053196	dpy	LTBP2	4	OrthoDB, Domainoid, OrthoInspector, Phylome
FBgn0053196	dpy	LTBP4	4	OrthoDB, Domainoid, OrthoInspector, Phylome
FBgn0053196	dpy	LTBP3	3	OrthoDB, OrthoInspector, Phylome
FBgn0053196	dpy	VWA7	2	eggNOG, Phylome
FBgn0053196	dpy	MATN2	3	eggNOG, Phylome, SwiftOrtho
FBgn0002733	E(spl)mbeta-HLH	HES1	6	Compara, eggNOG, OrthoFinder, Panther, Phylome, RoundUp
FBgn0002733	E(spl)mbeta-HLH	HES2	6	Compara, eggNOG, OMA, OrthoFinder, Panther, Phylome
FBgn0002733	E(spl)mbeta-HLH	HES4	5	Compara, eggNOG, OrthoFinder, Panther, Phylome
FBgn0002733	E(spl)mbeta-HLH	HES6	5	Compara, eggNOG, OrthoDB, TreeFam, Phylome
FBgn0002733	E(spl)mbeta-HLH	HES3	4	Compara, eggNOG, Panther, Phylome
FBgn0002733	E(spl)mbeta-HLH	BHLHE40	4	Compara, eggNOG, Panther, Phylome
FBgn0002733	E(spl)mbeta-HLH	BHLHE41	4	Compara, eggNOG, Panther, Phylome
FBgn0002733	E(spl)mbeta-HLH	HES5	3	Compara, Phylome, SonicParanoid
FBgn0002733	E(spl)mbeta-HLH	HES7	3	Compara, eggNOG, Phylome
FBgn0002733	E(spl)mbeta-HLH	HEY2	3	Compara, eggNOG, Phylome
FBgn0002733	E(spl)mbeta-HLH	HEYL	3	Compara, eggNOG, Phylome
FBgn0002733	E(spl)mbeta-HLH	HELT	3	Compara, eggNOG, Phylome
FBgn0002733	E(spl)mbeta-HLH	HEY1	3	Compara, eggNOG, Phylome
FBgn0002735	E(spl)mgamma-HLH	HES6	6	Compara, eggNOG, OrthoDB, TreeFam, Hieranoid, Phylome
FBgn0002735	E(spl)mgamma-HLH	HES2	6	Compara, eggNOG, Isobase, OrthoFinder, Panther, Phylome
FBgn0002735	E(spl)mgamma-HLH	HES4	5	Compara, eggNOG, OrthoFinder, Panther, Phylome
FBgn0002735	E(spl)mgamma-HLH	HES1	5	Compara, eggNOG, OrthoFinder, Panther, Phylome
FBgn0002735	E(spl)mgamma-HLH	HES3	4	Compara, eggNOG, Panther, Phylome
FBgn0002735	E(spl)mgamma-HLH	BHLHE40	4	Compara, eggNOG, Panther, Phylome
FBgn0002735	E(spl)mgamma-HLH	BHLHE41	4	Compara, eggNOG, Panther, Phylome
FBgn0002735	E(spl)mgamma-HLH	HES5	3	Compara, Phylome, SonicParanoid
FBgn0002735	E(spl)mgamma-HLH	HES7	3	Compara, eggNOG, Phylome
FBgn0002735	E(spl)mgamma-HLH	HEY2	3	Compara, eggNOG, Phylome
FBgn0002735	E(spl)mgamma-HLH	HEYL	3	Compara, eggNOG, Phylome
FBgn0002735	E(spl)mgamma-HLH	HELT	3	Compara, eggNOG, Phylome
FBgn0002735	E(spl)mgamma-HLH	HEY1	3	Compara, eggNOG, Phylome
FBgn0000535	eag	KCNH5	15	eggNOG, Isobase, OrthoDB, TreeFam, Domainoid, Hieranoid, Inparanoid, OMA, OrthoFinder, OrthoInspector, orthoMCL, Panther, Phylome, RoundUp, SonicParanoid
FBgn0000535	eag	KCNH1	15	Compara, eggNOG, OrthoDB, TreeFam, Domainoid, Hieranoid, Inparanoid, OMA, OrthoFinder, OrthoInspector, orthoMCL, Panther, Phylome, RoundUp, SonicParanoid
FBgn0000535	eag	KCNH7	4	OrthoFinder, Phylome, SonicParanoid, SwiftOrtho
FBgn0000535	eag	KCNH3	3	OrthoFinder, Phylome, SonicParanoid
FBgn0000535	eag	KCNH2	3	OrthoFinder, Phylome, SonicParanoid
FBgn0000535	eag	KCNH6	3	OrthoFinder, Phylome, SonicParanoid
FBgn0000535	eag	KCNH4	3	OrthoFinder, Phylome, SonicParanoid
FBgn0000535	eag	KCNH8	3	OrthoFinder, Phylome, SonicParanoid
FBgn0004875	enc	ARPP21	10	Compara, eggNOG, TreeFam, Domainoid, Hieranoid, Inparanoid, OrthoFinder, OrthoInspector, Panther, RoundUp
FBgn0004875	enc	R3HDM1	9	eggNOG, TreeFam, Domainoid, Hieranoid, Inparanoid, OrthoFinder, OrthoInspector, Panther, RoundUp
FBgn0004875	enc	R3HDM2	9	eggNOG, TreeFam, Domainoid, Hieranoid, Inparanoid, OrthoFinder, OrthoInspector, Panther, RoundUp
FBgn0030141	Gga	GGA1	15	Compara, eggNOG, OrthoDB, TreeFam, Domainoid, Hieranoid, Inparanoid, OMA, OrthoFinder, OrthoInspector, orthoMCL, Panther, Phylome, RoundUp, SonicParanoid
FBgn0030141	Gga	GGA2	14	Compara, eggNOG, OrthoDB, TreeFam, Domainoid, Hieranoid, Inparanoid, OMA, OrthoFinder, OrthoInspector, Panther, Phylome, RoundUp, SonicParanoid
FBgn0030141	Gga	GGA3	12	Compara, OrthoDB, Domainoid, Hieranoid, Inparanoid, OMA, OrthoFinder, OrthoInspector, Panther, Phylome, RoundUp, SonicParanoid
FBgn0030141	Gga	TOM1L2	3	Compara, Phylome, RoundUp
FBgn0030141	Gga	TOM1	3	Compara, OrthoDB, Phylome
FBgn0030141	Gga	TOM1L1	3	Compara, OrthoDB, Phylome
FBgn0034511	GNBP-like3
FBgn0264495	gpp	DOT1L	15	Compara, eggNOG, Isobase, OrthoDB, TreeFam, Domainoid, Hieranoid, Inparanoid, OrthoFinder, OrthoInspector, orthoMCL, Panther, Phylome, RoundUp, SonicParanoid
FBgn0041246	Gr32a
FBgn0034354	GstE11	GSTT2B	8	Compara, eggNOG, OrthoDB, Domainoid, OrthoFinder, orthoMCL, Phylome, SonicParanoid
FBgn0034354	GstE11	GSTT1	6	OrthoDB, Domainoid, OrthoFinder, Phylome, SonicParanoid, SwiftOrtho
FBgn0034354	GstE11	GSTT2	6	Compara, OrthoDB, Domainoid, OrthoFinder, Phylome, SonicParanoid
FBgn0034354	GstE11	GSTT4	6	Compara, OrthoDB, Domainoid, OrthoFinder, Phylome, SonicParanoid
FBgn0010113	hdc	HECA	13	Compara, eggNOG, TreeFam, Domainoid, Hieranoid, Inparanoid, OrthoFinder, OrthoInspector, orthoMCL, Panther, Phylome, RoundUp, SonicParanoid
FBgn0004914	Hnf4	HNF4G	13	eggNOG, Isobase, TreeFam, Domainoid, Hieranoid, Inparanoid, OrthoFinder, OrthoInspector, orthoMCL, Panther, Phylome, RoundUp, SonicParanoid
FBgn0004914	Hnf4	HNF4A	12	eggNOG, TreeFam, Domainoid, Hieranoid, Inparanoid, OrthoFinder, OrthoInspector, orthoMCL, Panther, Phylome, RoundUp, SonicParanoid
FBgn0004914	Hnf4	RXRG	3	Compara, OrthoDB, Phylome
FBgn0031649	hoe2	OCA2	13	Compara, eggNOG, OrthoDB, TreeFam, Domainoid, Hieranoid, Inparanoid, OrthoFinder, OrthoInspector, orthoMCL, Panther, Phylome, SonicParanoid
FBgn0024230	Hs2st	HS2ST1	17	Compara, eggNOG, Homologene, Isobase, OrthoDB, TreeFam, Domainoid, Hieranoid, Inparanoid, OMA, OrthoFinder, OrthoInspector, orthoMCL, Panther, Phylome, RoundUp, SonicParanoid
FBgn0024230	Hs2st	UST	3	eggNOG, OrthoDB, Phylome
FBgn0266599	Hsc70-4	HSPA8	14	eggNOG, Isobase, OrthoDB, Domainoid, Hieranoid, Inparanoid, OMA, OrthoFinder, OrthoInspector, orthoMCL, Panther, Phylome, RoundUp, SonicParanoid
FBgn0266599	Hsc70-4	HSPA2	11	Compara, eggNOG, OrthoDB, Domainoid, OMA, OrthoFinder, OrthoInspector, orthoMCL, Panther, Phylome, SonicParanoid
FBgn0266599	Hsc70-4	HSPA6	9	eggNOG, Isobase, OrthoDB, OMA, OrthoFinder, OrthoInspector, orthoMCL, Phylome, SonicParanoid
FBgn0266599	Hsc70-4	HSPA1A	8	eggNOG, OrthoDB, OMA, OrthoFinder, OrthoInspector, orthoMCL, Phylome, SonicParanoid
FBgn0266599	Hsc70-4	HSPA1B	8	eggNOG, OrthoDB, orthoMCL, OMA, OrthoFinder, OrthoInspector, Phylome, SonicParanoid
FBgn0266599	Hsc70-4	HSPA1L	8	eggNOG, OrthoDB, OMA, OrthoFinder, OrthoInspector, orthoMCL, Phylome, SonicParanoid
FBgn0266599	Hsc70-4	HSPA5	7	eggNOG, OrthoDB, OMA, OrthoFinder, orthoMCL, Phylome, SwiftOrtho
FBgn0266599	Hsc70-4	HSPA9	4	eggNOG, OrthoDB, OrthoFinder, Phylome
FBgn0266599	Hsc70-4	HSPA13	3	eggNOG, OrthoDB, Phylome
FBgn0266599	Hsc70-4	HSPA14	3	eggNOG, Phylome, SwiftOrtho
FBgn0031294	IA-2	PTPRN	14	eggNOG, Isobase, OrthoDB, TreeFam, Domainoid, Hieranoid, Inparanoid, OrthoFinder, OrthoInspector, orthoMCL, Panther, Phylome, RoundUp, SonicParanoid
FBgn0031294	IA-2	PTPRN2	13	eggNOG, OrthoDB, TreeFam, Domainoid, Hieranoid, Inparanoid, OrthoFinder, OrthoInspector, orthoMCL, Panther, Phylome, RoundUp, SonicParanoid
FBgn0032343	CG6201	IDUA	14	Compara, Homologene, Isobase, Domainoid, Hieranoid, Inparanoid, OMA, OrthoFinder, OrthoInspector, orthoMCL, Panther, Phylome, RoundUp, SonicParanoid
FBgn0067903	IM18
FBgn0015400	kek2	LRRC24	3	TreeFam, Hieranoid, Phylome
FBgn0028369	kirre	KIRREL3	13	Compara, eggNOG, OrthoDB, TreeFam, Domainoid, Hieranoid, Inparanoid, OrthoFinder, OrthoInspector, orthoMCL, Phylome, RoundUp, SonicParanoid
FBgn0028369	kirre	KIRREL2	12	Compara, eggNOG, OrthoDB, TreeFam, Domainoid, Hieranoid, Inparanoid, OrthoFinder, OrthoInspector, Phylome, RoundUp, SonicParanoid
FBgn0028369	kirre	KIRREL1	12	Compara, eggNOG, OrthoDB, TreeFam, Domainoid, Hieranoid, Inparanoid, OrthoFinder, OrthoInspector, orthoMCL, Phylome, SonicParanoid
FBgn0283525	l(2)10685	NSUN4	13	Compara, eggNOG, Homologene, OrthoDB, TreeFam, Domainoid, Hieranoid, Inparanoid, OrthoFinder, OrthoInspector, Panther, Phylome, SonicParanoid
FBgn0283525	l(2)10685	NSUN3	5	eggNOG, OrthoDB, OrthoFinder, orthoMCL, Phylome
FBgn0086444	l(2)37Cb	DHX16	16	Compara, eggNOG, Homologene, OrthoDB, TreeFam, Domainoid, Hieranoid, Inparanoid, OMA, OrthoFinder, OrthoInspector, orthoMCL, Panther, Phylome, RoundUp, SonicParanoid
FBgn0086444	l(2)37Cb	DHX8	7	eggNOG, OrthoDB, OMA, OrthoFinder, orthoMCL, Phylome, SonicParanoid
FBgn0086444	l(2)37Cb	DHX15	7	eggNOG, OrthoDB, OMA, OrthoFinder, orthoMCL, Phylome, SonicParanoid
FBgn0086444	l(2)37Cb	DHX35	6	eggNOG, OrthoDB, OMA, OrthoFinder, orthoMCL, Phylome
FBgn0086444	l(2)37Cb	DHX33	6	eggNOG, OrthoDB, OMA, OrthoFinder, orthoMCL, Phylome
FBgn0086444	l(2)37Cb	DHX38	6	eggNOG, OrthoDB, OrthoFinder, orthoMCL, Phylome, SonicParanoid
FBgn0086444	l(2)37Cb	DQX1	4	eggNOG, OrthoDB, OrthoFinder, Phylome
FBgn0086444	l(2)37Cb	DHX40	4	eggNOG, OrthoDB, OrthoFinder, Phylome
FBgn0086444	l(2)37Cb	DHX32	4	eggNOG, OrthoDB, OrthoFinder, Phylome
FBgn0086444	l(2)37Cb	DHX37	3	eggNOG, OrthoDB, Phylome
FBgn0086444	l(2)37Cb	DHX36	3	eggNOG, OMA, Phylome
FBgn0000464	Lar	PTPRD	14	eggNOG, Homologene, TreeFam, Domainoid, Hieranoid, Inparanoid, OMA, OrthoFinder, OrthoInspector, orthoMCL, Panther, Phylome, RoundUp, SonicParanoid
FBgn0000464	Lar	PTPRF	13	eggNOG, TreeFam, Domainoid, Hieranoid, Inparanoid, OMA, OrthoFinder, OrthoInspector, orthoMCL, Panther, Phylome, RoundUp, SonicParanoid
FBgn0000464	Lar	PTPRS	10	Domainoid, Hieranoid, Inparanoid, OMA, OrthoFinder, OrthoInspector, orthoMCL, Phylome, RoundUp, SonicParanoid
FBgn0000464	Lar	PTPRE	3	eggNOG, orthoMCL, Phylome
FBgn0052111	lncRNA:CR32111
FBgn0261632	lncRNA:CR42715
FBgn0263019	lncRNA:CR43314
FBgn0263323	lncRNA:CR43404
FBgn0264266	lncRNA:CR43766
FBgn0264391	lncRNA:CR43839
FBgn0264956	lncRNA:CR44125
FBgn0265067	lncRNA:CR44178
FBgn0265688	lncRNA:CR44495
FBgn0265694	lncRNA:CR44501
FBgn0265861	lncRNA:CR44650
FBgn0265922	lncRNA:CR44711
FBgn0266003	lncRNA:CR44777
FBgn0266004	lncRNA:CR44778
FBgn0266069	lncRNA:CR44822
FBgn0266381	lncRNA:CR45023
FBgn0266397	lncRNA:CR45037
FBgn0266398	lncRNA:CR45038
FBgn0266399	lncRNA:CR45039
FBgn0266903	lncRNA:CR45363
FBgn0266976	lncRNA:CR45427
FBgn0267103	lncRNA:CR45543
FBgn0267244	lncRNA:CR45684
FBgn0267281	lncRNA:CR45717
FBgn0267286	lncRNA:CR45722
FBgn0267287	lncRNA:CR45723
FBgn0267957	lncRNA:CR46237
FBgn0034834	LS2	U2AF2	11	Compara, eggNOG, Isobase, OrthoDB, TreeFam, OMA, OrthoFinder, orthoMCL, Panther, Phylome, SonicParanoid
FBgn0268063	ltl	TRIL	2	Panther, Phylome
FBgn0031307	MFS3	SLC17A5	7	eggNOG, Isobase, OrthoDB, OMA, OrthoFinder, Panther, Phylome
FBgn0031307	MFS3	SLC17A6	5	eggNOG, OrthoDB, OMA, OrthoFinder, Phylome
FBgn0031307	MFS3	SLC17A7	5	eggNOG, OrthoDB, OMA, OrthoFinder, Phylome
FBgn0031307	MFS3	SLC17A8	5	eggNOG, OrthoDB, OMA, OrthoFinder, Phylome
FBgn0031307	MFS3	SLC17A2	4	eggNOG, OrthoDB, OrthoFinder, Phylome
FBgn0031307	MFS3	SLC17A3	4	eggNOG, OrthoDB, OrthoFinder, Phylome
FBgn0031307	MFS3	SLC17A9	3	eggNOG, OMA, Phylome
FBgn0031307	MFS3	SLC17A4	3	eggNOG, OrthoFinder, Phylome
FBgn0031307	MFS3	SLC17A1	3	eggNOG, OrthoFinder, Phylome
FBgn0031893	MICU1	MICU1	16	Compara, eggNOG, Homologene, OrthoDB, TreeFam, Domainoid, Hieranoid, Inparanoid, OMA, OrthoFinder, OrthoInspector, orthoMCL, Panther, Phylome, RoundUp, SonicParanoid
FBgn0031893	MICU1	MICU2	4	eggNOG, OrthoDB, OMA, Phylome
FBgn0031893	MICU1	MICU3	3	eggNOG, OrthoDB, Phylome
FBgn0027111	miple1	MDK	1	OrthoDB
FBgn0029002	miple2	MDK	1	OrthoDB
FBgn0262275	mir-2280
FBgn0283553	mir-9379
FBgn0263107	mir-bft
FBgn0038790	MtnC	MT1B	1	eggNOG
FBgn0002873	mud	GOLGA3	2	Panther, SwiftOrtho
FBgn0032151	nAChRalpha6	CHRNA7	15	eggNOG, Isobase, OrthoDB, TreeFam, Domainoid, Hieranoid, Inparanoid, OMA, OrthoFinder, OrthoInspector, orthoMCL, Panther, Phylome, RoundUp, SonicParanoid
FBgn0032151	nAChRalpha6	CHRFAM7A	15	eggNOG, Isobase, OrthoDB, TreeFam, Domainoid, Hieranoid, Inparanoid, OMA, OrthoFinder, OrthoInspector, orthoMCL, Panther, Phylome, SonicParanoid, RoundUp
FBgn0032151	nAChRalpha6	CHRNA10	3	OrthoDB, Domainoid, Phylome
FBgn0033853	CG6145	NADK	16	Compara, eggNOG, Homologene, Isobase, OrthoDB, TreeFam, Domainoid, Hieranoid, Inparanoid, OMA, OrthoFinder, OrthoInspector, orthoMCL, Panther, Phylome, SonicParanoid
FBgn0259111	Ndae1	SLC4A8	14	Compara, eggNOG, OrthoDB, Domainoid, Hieranoid, Inparanoid, OMA, OrthoFinder, OrthoInspector, orthoMCL, Panther, Phylome, RoundUp, SonicParanoid
FBgn0259111	Ndae1	SLC4A10	13	Compara, eggNOG, OrthoDB, Domainoid, Hieranoid, Inparanoid, OMA, OrthoFinder, OrthoInspector, orthoMCL, Panther, Phylome, SonicParanoid
FBgn0259111	Ndae1	SLC4A7	13	Compara, eggNOG, Homologene, OrthoDB, Domainoid, Hieranoid, Inparanoid, OMA, OrthoFinder, orthoMCL, Panther, Phylome, SonicParanoid
FBgn0259111	Ndae1	SLC4A4	10	Compara, eggNOG, OrthoDB, Domainoid, Hieranoid, OrthoFinder, OrthoInspector, orthoMCL, Phylome, SonicParanoid
FBgn0259111	Ndae1	SLC4A1	9	Compara, eggNOG, OrthoDB, OrthoFinder, orthoMCL, Phylome, RoundUp, SonicParanoid, SwiftOrtho
FBgn0259111	Ndae1	SLC4A3	8	Compara, eggNOG, OrthoDB, OrthoFinder, orthoMCL, Phylome, RoundUp, SonicParanoid
FBgn0259111	Ndae1	SLC4A2	8	Compara, eggNOG, OrthoDB, OrthoFinder, orthoMCL, Phylome, RoundUp, SonicParanoid
FBgn0259111	Ndae1	SLC4A5	7	Compara, OrthoDB, Domainoid, OrthoFinder, orthoMCL, Phylome, SonicParanoid
FBgn0259111	Ndae1	SLC4A9	7	Compara, eggNOG, OrthoDB, OrthoFinder, orthoMCL, Phylome, SonicParanoid
FBgn0259111	Ndae1	SLC4A11	5	eggNOG, OrthoDB, TreeFam, Phylome, RoundUp
FBgn0026392	Or33a
FBgn0026391	Or33b
FBgn0026390	Or33c
FBgn0034865	Or59b
FBgn0034866	Or59c
FBgn0085432	pan	TCF7L2	9	eggNOG, Isobase, Domainoid, OrthoFinder, OrthoInspector, orthoMCL, Panther, Phylome, RoundUp
FBgn0085432	pan	LEF1	8	eggNOG, TreeFam, Domainoid, OrthoFinder, OrthoInspector, Panther, Phylome, RoundUp
FBgn0085432	pan	TCF7	7	eggNOG, TreeFam, Domainoid, OrthoFinder, OrthoInspector, Panther, Phylome
FBgn0085432	pan	TCF7L1	7	eggNOG, TreeFam, Domainoid, OrthoFinder, OrthoInspector, Panther, Phylome
FBgn0052528	parvin	PARVB	16	Compara, eggNOG, Homologene, OrthoDB, TreeFam, Domainoid, Hieranoid, Inparanoid, OMA, OrthoFinder, OrthoInspector, orthoMCL, Panther, Phylome, RoundUp, SonicParanoid
FBgn0052528	parvin	PARVA	16	Compara, eggNOG, OrthoDB, TreeFam, Domainoid, Hieranoid, Inparanoid, OMA, OrthoFinder, OrthoInspector, orthoMCL, Panther, Phylome, RoundUp, SonicParanoid, SwiftOrtho
FBgn0052528	parvin	PARVG	6	Compara, eggNOG, OrthoDB, OMA, Panther, Phylome
FBgn0041789	Pax	PXN	14	Compara, eggNOG, OrthoDB, TreeFam, Domainoid, Hieranoid, Inparanoid, OrthoFinder, OrthoInspector, orthoMCL, Panther, Phylome, RoundUp, SonicParanoid
FBgn0041789	Pax	TGFB1I1	11	Compara, eggNOG, Isobase, OrthoDB, TreeFam, Hieranoid, OrthoFinder, Panther, Phylome, RoundUp, SonicParanoid
FBgn0041789	Pax	LPXN	9	Compara, eggNOG, OrthoDB, TreeFam, Hieranoid, OrthoFinder, Panther, Phylome, SonicParanoid
FBgn0041789	Pax	LIMS1	4	OrthoDB, OrthoFinder, Phylome, SonicParanoid
FBgn0041789	Pax	LIMS2	4	OrthoDB, OrthoFinder, Phylome, SonicParanoid
FBgn0041789	Pax	PDLIM7	4	eggNOG, OrthoFinder, Phylome, SonicParanoid
FBgn0041789	Pax	PDLIM5	4	eggNOG, OrthoFinder, Phylome, SonicParanoid
FBgn0041789	Pax	FHL3	3	OrthoFinder, Phylome, SonicParanoid
FBgn0041789	Pax	FHL2	3	OrthoFinder, Phylome, SonicParanoid
FBgn0041789	Pax	FHL1	3	OrthoFinder, Phylome, SonicParanoid
FBgn0041789	Pax	FHL5	3	OrthoFinder, Phylome, SonicParanoid
FBgn0041789	Pax	LDB3	3	eggNOG, OrthoFinder, Phylome
FBgn0033988	pcs	SH3BP5L	11	eggNOG, OrthoDB, Domainoid, Inparanoid, OrthoFinder, OrthoInspector, orthoMCL, Panther, Phylome, RoundUp, SonicParanoid
FBgn0033988	pcs	SH3BP5	9	Compara, eggNOG, Isobase, OrthoDB, TreeFam, orthoMCL, Panther, Phylome, SwiftOrtho
FBgn0264815	Pde1c	PDE1A	12	Homologene, OrthoDB, Domainoid, Hieranoid, Inparanoid, OrthoFinder, OrthoInspector, orthoMCL, Panther, Phylome, RoundUp, SonicParanoid
FBgn0264815	Pde1c	PDE1B	11	OrthoDB, Domainoid, Hieranoid, Inparanoid, OrthoFinder, OrthoInspector, orthoMCL, Panther, Phylome, RoundUp, SonicParanoid
FBgn0264815	Pde1c	PDE1C	11	OrthoDB, Domainoid, Hieranoid, Inparanoid, OrthoFinder, OrthoInspector, orthoMCL, Panther, Phylome, RoundUp, SonicParanoid
FBgn0264815	Pde1c	PDE4A	3	OrthoDB, Phylome, SonicParanoid
FBgn0264815	Pde1c	PDE4B	3	OrthoDB, Phylome, SonicParanoid
FBgn0264815	Pde1c	PDE4C	3	OrthoDB, Phylome, SonicParanoid
FBgn0264815	Pde1c	PDE8B	3	OrthoDB, Phylome, SwiftOrtho
FBgn0264815	Pde1c	PDE4D	3	OrthoDB, Phylome, SonicParanoid
FBgn0264815	Pde1c	PDE6B	3	OrthoDB, Phylome, SwiftOrtho
FBgn0002031	l(2)37Cc	PHB	15	Compara, eggNOG, Homologene, OrthoDB, TreeFam, Domainoid, Hieranoid, Inparanoid, OMA, OrthoFinder, OrthoInspector, orthoMCL, Panther, Phylome, SonicParanoid
FBgn0002031	l(2)37Cc	PHB2	4	eggNOG, OrthoDB, OMA, Phylome
FBgn0025574	Pli	PELI2	16	Compara, eggNOG, Homologene, OrthoDB, TreeFam, Domainoid, Hieranoid, Inparanoid, OMA, OrthoFinder, OrthoInspector, orthoMCL, Panther, Phylome, RoundUp, SonicParanoid
FBgn0025574	Pli	PELI1	16	Compara, eggNOG, Isobase, OrthoDB, TreeFam, Domainoid, Hieranoid, Inparanoid, OMA, OrthoFinder, OrthoInspector, orthoMCL, Panther, Phylome, RoundUp, SonicParanoid
FBgn0025574	Pli	PELI3	15	Compara, eggNOG, OrthoDB, TreeFam, Domainoid, Hieranoid, Inparanoid, OMA, OrthoFinder, OrthoInspector, orthoMCL, Panther, Phylome, RoundUp, SonicParanoid
FBgn0039431	plum	IGDCC3	3	eggNOG, Domainoid, Phylome
FBgn0039431	plum	BOC	3	TreeFam, Domainoid, Phylome
FBgn0039431	plum	DCC	2	eggNOG, Phylome
FBgn0031803	ppk14	ASIC1	5	Isobase, OrthoDB, orthoMCL, Panther, Phylome
FBgn0031803	ppk14	ASIC3	4	OrthoDB, orthoMCL, Panther, Phylome
FBgn0031803	ppk14	ASIC2	4	OrthoDB, orthoMCL, Panther, Phylome
FBgn0031803	ppk14	ASIC4	4	OrthoDB, orthoMCL, Panther, Phylome
FBgn0031803	ppk14	SCNN1G	3	OrthoDB, orthoMCL, Phylome
FBgn0031803	ppk14	ASIC5	3	OrthoDB, orthoMCL, Phylome
FBgn0031803	ppk14	SCNN1B	3	OrthoDB, orthoMCL, Phylome
FBgn0031802	ppk7	ASIC4	6	eggNOG, Isobase, OrthoDB, Panther, Phylome, RoundUp
FBgn0031802	ppk7	ASIC1	5	eggNOG, OrthoDB, Panther, Phylome, RoundUp
FBgn0031802	ppk7	SCNN1G	5	eggNOG, OrthoDB, Domainoid, Inparanoid, Phylome
FBgn0031802	ppk7	SCNN1B	5	eggNOG, OrthoDB, Domainoid, Inparanoid, Phylome
FBgn0031802	ppk7	ASIC3	4	eggNOG, OrthoDB, Panther, Phylome
FBgn0031802	ppk7	ASIC2	4	eggNOG, OrthoDB, Panther, Phylome
FBgn0031802	ppk7	SCNN1A	3	eggNOG, OrthoDB, Phylome
FBgn0031802	ppk7	SCNN1D	3	eggNOG, OrthoDB, Phylome
FBgn0031802	ppk7	ASIC5	3	eggNOG, OrthoDB, Phylome
FBgn0040308	Jafrac2	PRDX4	16	Compara, eggNOG, Homologene, OrthoDB, TreeFam, Domainoid, Hieranoid, Inparanoid, OMA, OrthoFinder, OrthoInspector, orthoMCL, Panther, Phylome, RoundUp, SonicParanoid
FBgn0040308	Jafrac2	PRDX3	7	eggNOG, OrthoDB, OMA, OrthoFinder, orthoMCL, Phylome, SonicParanoid
FBgn0040308	Jafrac2	PRDX2	7	eggNOG, OrthoDB, OMA, OrthoFinder, orthoMCL, Phylome, SonicParanoid
FBgn0040308	Jafrac2	PRDX1	7	eggNOG, OrthoDB, OMA, OrthoFinder, orthoMCL, Phylome, SonicParanoid
FBgn0040308	Jafrac2	PRDX6	3	eggNOG, orthoMCL, Phylome
FBgn0267487	Ptp61F	PTPN2	15	Compara, eggNOG, Homologene, OrthoDB, Domainoid, Hieranoid, Inparanoid, OrthoFinder, OrthoInspector, orthoMCL, Panther, Phylome, RoundUp, SonicParanoid, SwiftOrtho
FBgn0267487	Ptp61F	PTPN1	13	eggNOG, Isobase, OrthoDB, Domainoid, Hieranoid, Inparanoid, OrthoFinder, OrthoInspector, orthoMCL, Panther, Phylome, RoundUp, SonicParanoid
FBgn0004369	Ptp99A	PTPRG	10	eggNOG, OrthoDB, Domainoid, Inparanoid, OrthoInspector, orthoMCL, Panther, Phylome, RoundUp, SonicParanoid
FBgn0004369	Ptp99A	PTPRZ1	9	eggNOG, OrthoDB, Domainoid, Inparanoid, OrthoInspector, orthoMCL, Panther, Phylome, SonicParanoid
FBgn0032006	Pvr	FLT1	11	eggNOG, OrthoDB, TreeFam, Domainoid, Hieranoid, Inparanoid, OrthoFinder, OrthoInspector, Phylome, RoundUp, SonicParanoid
FBgn0032006	Pvr	KDR	10	eggNOG, OrthoDB, TreeFam, Domainoid, Hieranoid, Inparanoid, OrthoFinder, OrthoInspector, Phylome, SonicParanoid
FBgn0032006	Pvr	FLT4	10	eggNOG, OrthoDB, TreeFam, Domainoid, Hieranoid, Inparanoid, OrthoFinder, OrthoInspector, Phylome, SonicParanoid
FBgn0032006	Pvr	PDGFRA	7	eggNOG, OrthoDB, Domainoid, OrthoInspector, orthoMCL, Phylome, RoundUp
FBgn0032006	Pvr	PDGFRB	6	eggNOG, OrthoDB, OrthoInspector, orthoMCL, Phylome, RoundUp
FBgn0032006	Pvr	CSF1R	5	eggNOG, OrthoDB, OrthoInspector, Phylome, RoundUp
FBgn0032006	Pvr	FLT3	4	eggNOG, OrthoDB, OrthoInspector, Phylome
FBgn0032006	Pvr	KIT	4	eggNOG, OrthoDB, OrthoInspector, Phylome
FBgn0032782	Rab9	RAB9A	12	eggNOG, Isobase, OrthoDB, TreeFam, Hieranoid, OMA, OrthoFinder, orthoMCL, Panther, Phylome, RoundUp, SonicParanoid
FBgn0032782	Rab9	RAB9B	11	eggNOG, Homologene, TreeFam, Hieranoid, OMA, OrthoFinder, orthoMCL, Panther, Phylome, RoundUp, SonicParanoid
FBgn0032782	Rab9	RAB7B	3	eggNOG, OrthoDB, Phylome
FBgn0032782	Rab9	RAB7A	3	eggNOG, OrthoDB, Phylome
FBgn0003346	RanGAP	RANGAP1	15	Compara, eggNOG, OrthoDB, TreeFam, Domainoid, Hieranoid, Inparanoid, OMA, OrthoFinder, OrthoInspector, orthoMCL, Panther, Phylome, RoundUp, SonicParanoid
FBgn0031745	rau
FBgn0261549	rdgA	DGKI	15	Compara, eggNOG, OrthoDB, TreeFam, Domainoid, Hieranoid, Inparanoid, OrthoFinder, OrthoInspector, orthoMCL, Panther, Phylome, RoundUp, SonicParanoid, SwiftOrtho
FBgn0261549	rdgA	DGKZ	15	Compara, eggNOG, Homologene, Isobase, OrthoDB, TreeFam, Domainoid, Hieranoid, Inparanoid, OrthoFinder, OrthoInspector, orthoMCL, Panther, Phylome, SonicParanoid
FBgn0261549	rdgA	DGKB	3	Compara, OrthoFinder, Phylome
FBgn0261549	rdgA	DGKG	3	Compara, OrthoFinder, Phylome
FBgn0261549	rdgA	DGKE	3	Compara, OrthoFinder, Phylome
FBgn0064227	Rdh
FBgn0038853	RhoGAP93B	ARHGAP39	14	Compara, eggNOG, OrthoDB, TreeFam, Domainoid, Hieranoid, Inparanoid, OrthoFinder, OrthoInspector, orthoMCL, Panther, Phylome, RoundUp, SonicParanoid
FBgn0264707	RhoGEF3	ARHGEF9	9	eggNOG, Domainoid, OrthoFinder, OrthoInspector, orthoMCL, Panther, Phylome, RoundUp, SonicParanoid
FBgn0264707	RhoGEF3	SPATA13	8	Domainoid, OrthoFinder, OrthoInspector, orthoMCL, Panther, Phylome, RoundUp, SonicParanoid
FBgn0264707	RhoGEF3	ARHGEF4	8	eggNOG, Domainoid, OrthoFinder, OrthoInspector, orthoMCL, Phylome, RoundUp, SonicParanoid
FBgn0264707	RhoGEF3	PREX1	4	eggNOG, OrthoInspector, Phylome, RoundUp
FBgn0264707	RhoGEF3	PREX2	3	eggNOG, OrthoInspector, Phylome
FBgn0003267	ro	HOXD1	3	eggNOG, Panther, Phylome
FBgn0003267	ro	HOXB1	3	eggNOG, Panther, Phylome
FBgn0003267	ro	HOXA7	3	eggNOG, OrthoFinder, Phylome
FBgn0003267	ro	HOXB7	3	eggNOG, OrthoFinder, Phylome
FBgn0003267	ro	HOXC8	3	eggNOG, OrthoFinder, Phylome
FBgn0003267	ro	HOXA4	3	eggNOG, OrthoFinder, Phylome
FBgn0003267	ro	HOXB6	3	eggNOG, OrthoFinder, Phylome
FBgn0003267	ro	HOXA2	3	eggNOG, OrthoFinder, Phylome
FBgn0003267	ro	HOXB8	3	eggNOG, OrthoFinder, Phylome
FBgn0003267	ro	HOXB2	3	eggNOG, OrthoFinder, Phylome
FBgn0003267	ro	MNX1	3	eggNOG, OrthoFinder, Phylome
FBgn0003267	ro	HOXA6	3	eggNOG, OrthoFinder, Phylome
FBgn0003267	ro	HOXD8	3	eggNOG, OrthoFinder, Phylome
FBgn0003267	ro	GBX1	3	eggNOG, TreeFam, Phylome
FBgn0003267	ro	GBX2	3	eggNOG, TreeFam, Phylome
FBgn0066304	Rpp20	POP7	14	Compara, eggNOG, Homologene, TreeFam, Domainoid, Hieranoid, Inparanoid, OMA, OrthoFinder, OrthoInspector, orthoMCL, Panther, Phylome, RoundUp
FBgn0017545	RpS3A	RPS3A	15	Compara, eggNOG, OrthoDB, TreeFam, Domainoid, Hieranoid, Inparanoid, OMA, OrthoFinder, OrthoInspector, orthoMCL, Panther, Phylome, RoundUp, SonicParanoid
FBgn0032781	RtcB	RTCB	16	Compara, eggNOG, Homologene, OrthoDB, TreeFam, Domainoid, Hieranoid, Inparanoid, OMA, OrthoFinder, OrthoInspector, orthoMCL, Panther, Phylome, RoundUp, SonicParanoid
FBgn0003295	ru	RHBDL3	10	Compara, eggNOG, Isobase, OrthoDB, TreeFam, Domainoid, Hieranoid, OrthoFinder, Panther, Phylome
FBgn0003295	ru	RHBDL1	8	eggNOG, OrthoDB, TreeFam, Domainoid, Hieranoid, OrthoFinder, Panther, Phylome
FBgn0003295	ru	RHBDL2	4	OrthoDB, OrthoFinder, Panther, Phylome
FBgn0003295	ru	RHBDF2	4	eggNOG, OrthoDB, Phylome, SonicParanoid
FBgn0003295	ru	RHBDF1	4	eggNOG, OrthoDB, Phylome, SonicParanoid
FBgn0035390	scramb2	PLSCR1	12	Compara, eggNOG, Isobase, OrthoDB, TreeFam, Hieranoid, OrthoFinder, OrthoInspector, orthoMCL, Panther, Phylome, SonicParanoid
FBgn0035390	scramb2	PLSCR2	9	eggNOG, OrthoDB, TreeFam, Hieranoid, OrthoFinder, OrthoInspector, Panther, Phylome, SonicParanoid
FBgn0035390	scramb2	PLSCR3	8	Homologene, OrthoDB, TreeFam, Hieranoid, OrthoFinder, Panther, Phylome, SonicParanoid
FBgn0035390	scramb2	PLSCR5	8	eggNOG, OrthoDB, Hieranoid, OrthoFinder, OrthoInspector, Panther, Phylome, SonicParanoid
FBgn0035390	scramb2	PLSCR4	8	eggNOG, OrthoDB, TreeFam, Hieranoid, OrthoFinder, Panther, Phylome, SonicParanoid
FBgn0266674	Sec15	EXOC6B	15	eggNOG, Homologene, OrthoDB, TreeFam, Domainoid, Hieranoid, Inparanoid, OMA, OrthoFinder, OrthoInspector, orthoMCL, Panther, Phylome, RoundUp, SonicParanoid
FBgn0266674	Sec15	EXOC6	15	Compara, eggNOG, OrthoDB, TreeFam, Domainoid, Hieranoid, Inparanoid, OMA, OrthoFinder, OrthoInspector, orthoMCL, Panther, Phylome, RoundUp, SonicParanoid
FBgn0259962	Sfp33A1
FBgn0003372	Sgs1	MEGF9	1	SwiftOrtho
FBgn0003396	shn	HIVEP2	8	Isobase, TreeFam, Domainoid, Hieranoid, Inparanoid, OrthoInspector, Panther, RoundUp
FBgn0003396	shn	HIVEP1	8	eggNOG, TreeFam, Domainoid, Hieranoid, Inparanoid, OrthoInspector, Panther, RoundUp
FBgn0003396	shn	HIVEP3	7	TreeFam, Domainoid, Hieranoid, Inparanoid, OrthoInspector, Panther, RoundUp
FBgn0085400	side-V	NCAM2	2	Phylome, SonicParanoid
FBgn0052484	Sk2	SPHK1	15	Compara, eggNOG, Homologene, Isobase, OrthoDB, TreeFam, Domainoid, Hieranoid, OrthoFinder, OrthoInspector, orthoMCL, Panther, Phylome, RoundUp, SonicParanoid
FBgn0052484	Sk2	SPHK2	14	Compara, eggNOG, OrthoDB, TreeFam, Domainoid, Hieranoid, Inparanoid, OMA, OrthoFinder, orthoMCL, Panther, Phylome, RoundUp, SonicParanoid
FBgn0052484	Sk2	CERKL	4	Compara, eggNOG, OrthoDB, Phylome
FBgn0052484	Sk2	CERK	4	Compara, eggNOG, OrthoDB, Phylome
FBgn0065096	snmRNA:359
FBgn0086023	snoRNA:Me28S-A2589a
FBgn0086024	snoRNA:Me28S-A2589b
FBgn0086025	snoRNA:Me28S-A2589c
FBgn0083046	snoRNA:Psi18S-1389a
FBgn0083045	snoRNA:Psi18S-1389b
FBgn0086669	snoRNA:Psi18S-841a
FBgn0083018	snoRNA:Psi18S-841b
FBgn0083017	snoRNA:Psi18S-841c
FBgn0083016	snoRNA:Psi18S-841d
FBgn0082972	snoRNA:Psi28S-3316a
FBgn0082971	snoRNA:Psi28S-3316b
FBgn0082970	snoRNA:Psi28S-3316c
FBgn0082969	snoRNA:Psi28S-3316d
FBgn0082968	snoRNA:Psi28S-3316e
FBgn0082963	snoRNA:Psi28S-3378
FBgn0004185	snRNA:U1:95Ca
FBgn0042630	Sox21b	SOX21	9	Compara, eggNOG, TreeFam, Domainoid, OrthoFinder, OrthoInspector, Panther, Phylome, RoundUp
FBgn0042630	Sox21b	SOX14	8	eggNOG, TreeFam, Domainoid, OrthoFinder, OrthoInspector, Panther, Phylome, RoundUp
FBgn0042630	Sox21b	SOX2	6	eggNOG, Domainoid, OrthoFinder, OrthoInspector, Panther, Phylome
FBgn0042630	Sox21b	SOX12	6	eggNOG, Isobase, OrthoFinder, Panther, Phylome, RoundUp
FBgn0042630	Sox21b	SOX1	6	eggNOG, TreeFam, Domainoid, OrthoFinder, Panther, Phylome
FBgn0042630	Sox21b	SOX17	5	eggNOG, OrthoFinder, Panther, Phylome, RoundUp
FBgn0042630	Sox21b	SOX7	5	eggNOG, OrthoFinder, Panther, Phylome, RoundUp
FBgn0042630	Sox21b	SOX18	5	eggNOG, OrthoFinder, Panther, Phylome, RoundUp
FBgn0042630	Sox21b	SOX11	5	eggNOG, OrthoFinder, Panther, Phylome, SwiftOrtho
FBgn0042630	Sox21b	SOX3	5	eggNOG, TreeFam, OrthoFinder, Panther, Phylome
FBgn0042630	Sox21b	SOX4	5	eggNOG, Isobase, OrthoFinder, Panther, Phylome
FBgn0042630	Sox21b	SOX15	4	eggNOG, OrthoFinder, Panther, Phylome
FBgn0042630	Sox21b	SRY	3	OrthoFinder, Panther, Phylome
FBgn0042630	Sox21b	SOX9	3	eggNOG, OrthoFinder, Phylome
FBgn0042630	Sox21b	SOX10	3	eggNOG, OrthoFinder, Phylome
FBgn0042630	Sox21b	SOX13	3	eggNOG, OrthoFinder, Phylome
FBgn0042630	Sox21b	SOX8	3	eggNOG, OrthoFinder, Phylome
FBgn0259678	sqa	MYLK3	6	eggNOG, OrthoFinder, Panther, Phylome, RoundUp, SonicParanoid
FBgn0259678	sqa	MYLK2	5	Homologene, OrthoFinder, Panther, Phylome, SonicParanoid
FBgn0259678	sqa	MYLK4	4	eggNOG, OrthoFinder, Panther, Phylome
FBgn0259678	sqa	TTN	3	OrthoDB, Phylome, SwiftOrtho
FBgn0033876	Syngr	SYNGR1	16	Compara, eggNOG, Homologene, OrthoDB, TreeFam, Domainoid, Hieranoid, Inparanoid, OMA, OrthoFinder, OrthoInspector, orthoMCL, Panther, Phylome, RoundUp, SonicParanoid
FBgn0033876	Syngr	SYNGR3	14	Compara, eggNOG, OrthoDB, TreeFam, Domainoid, Hieranoid, Inparanoid, OMA, OrthoFinder, OrthoInspector, Panther, Phylome, RoundUp, SonicParanoid
FBgn0033876	Syngr	SYNGR2	14	Compara, eggNOG, OrthoDB, TreeFam, Domainoid, Hieranoid, Inparanoid, OMA, OrthoFinder, OrthoInspector, orthoMCL, Panther, Phylome, SonicParanoid
FBgn0033876	Syngr	SYNGR4	7	Compara, eggNOG, OrthoDB, TreeFam, Hieranoid, Panther, Phylome
FBgn0031650	CG14044
FBgn0039900	Syt7	SYT7	11	Compara, OrthoDB, Domainoid, Inparanoid, OMA, OrthoFinder, OrthoInspector, orthoMCL, Panther, Phylome, RoundUp
FBgn0039900	Syt7	RPH3A	4	OrthoFinder, Phylome, SonicParanoid, SwiftOrtho
FBgn0039900	Syt7	SYT17	3	OrthoDB, OrthoFinder, Phylome
FBgn0039900	Syt7	SYT3	3	OrthoDB, OrthoFinder, Phylome
FBgn0039900	Syt7	LOC102724488	3	OrthoDB, OrthoFinder, Phylome
FBgn0039900	Syt7	SYT6	3	OrthoDB, OrthoFinder, Phylome
FBgn0039900	Syt7	SYT2	3	OrthoDB, OrthoFinder, Phylome
FBgn0039900	Syt7	SYT10	3	OrthoDB, OrthoFinder, Phylome
FBgn0039900	Syt7	SYT8	3	OrthoDB, OrthoFinder, Phylome
FBgn0039900	Syt7	SYT11	3	OrthoDB, OrthoFinder, Phylome
FBgn0039900	Syt7	SYT15	3	OrthoDB, OrthoFinder, Phylome
FBgn0039900	Syt7	SYT1	3	OrthoDB, OrthoFinder, Phylome
FBgn0039900	Syt7	SYT5	3	OrthoDB, OrthoFinder, Phylome
FBgn0039900	Syt7	SYT9	3	OrthoDB, OrthoFinder, Phylome
FBgn0039900	Syt7	SYT4	3	OrthoDB, OrthoFinder, Phylome
FBgn0004359	T48
FBgn0041092	tai	NCOA3	5	Compara, eggNOG, Hieranoid, Inparanoid, Panther
FBgn0041092	tai	NCOA1	5	Compara, eggNOG, Hieranoid, Inparanoid, Panther
FBgn0041092	tai	NCOA2	5	Compara, eggNOG, Hieranoid, Inparanoid, Panther
FBgn0030558	CG1461	TAT	16	Compara, eggNOG, Homologene, Isobase, TreeFam, Domainoid, Hieranoid, Inparanoid, OMA, OrthoFinder, OrthoInspector, orthoMCL, Panther, Phylome, RoundUp, SonicParanoid
FBgn0030558	CG1461	KYAT3	3	eggNOG, Phylome, SwiftOrtho
FBgn0038855	CG5745	TBC1D22B	16	eggNOG, Homologene, Isobase, OrthoDB, TreeFam, Domainoid, Hieranoid, Inparanoid, OMA, OrthoFinder, OrthoInspector, orthoMCL, Panther, Phylome, RoundUp, SonicParanoid
FBgn0038855	CG5745	TBC1D22A	13	eggNOG, OrthoDB, TreeFam, Domainoid, Hieranoid, Inparanoid, OrthoFinder, OrthoInspector, orthoMCL, Panther, Phylome, RoundUp, SonicParanoid
FBgn0050417	tbrd-3	BRD4	5	eggNOG, OrthoFinder, Panther, Phylome, SonicParanoid
FBgn0050417	tbrd-3	BRD3	5	eggNOG, OrthoFinder, Panther, Phylome, SonicParanoid
FBgn0050417	tbrd-3	BRDT	5	eggNOG, OrthoFinder, Panther, Phylome, SonicParanoid
FBgn0050417	tbrd-3	BRD2	4	OrthoFinder, Panther, Phylome, SonicParanoid
FBgn0045035	tefu	ATM	12	Isobase, OrthoDB, Domainoid, Hieranoid, Inparanoid, OrthoFinder, OrthoInspector, orthoMCL, Panther, Phylome, RoundUp, SonicParanoid
FBgn0031309	Tfb4	GTF2H3	16	Compara, eggNOG, Homologene, Isobase, OrthoDB, TreeFam, Domainoid, Hieranoid, Inparanoid, OMA, OrthoFinder, OrthoInspector, orthoMCL, Panther, Phylome, SonicParanoid
FBgn0000964	tj	MAFB	13	Compara, eggNOG, OrthoDB, TreeFam, Domainoid, Hieranoid, Inparanoid, OrthoFinder, OrthoInspector, Panther, Phylome, RoundUp, SonicParanoid
FBgn0000964	tj	MAF	12	Compara, eggNOG, OrthoDB, TreeFam, Domainoid, Hieranoid, Inparanoid, OrthoInspector, Panther, Phylome, RoundUp, SonicParanoid
FBgn0000964	tj	MAFA	11	Compara, eggNOG, OrthoDB, TreeFam, Domainoid, Hieranoid, Inparanoid, OrthoInspector, Panther, Phylome, SonicParanoid
FBgn0000964	tj	NRL	10	Compara, eggNOG, OrthoDB, TreeFam, Domainoid, Hieranoid, OrthoInspector, Panther, Phylome, SonicParanoid
FBgn0000964	tj	MAFK	5	Compara, eggNOG, OrthoDB, Phylome, RoundUp
FBgn0000964	tj	MAFF	5	Compara, eggNOG, OrthoDB, Phylome, RoundUp
FBgn0000964	tj	MAFG	4	Compara, eggNOG, OrthoDB, Phylome
FBgn0284220	Top2	TOP2A	15	eggNOG, Homologene, OrthoDB, TreeFam, Domainoid, Hieranoid, Inparanoid, OMA, OrthoFinder, OrthoInspector, orthoMCL, Panther, Phylome, RoundUp, SonicParanoid
FBgn0284220	Top2	TOP2B	14	eggNOG, Isobase, OrthoDB, TreeFam, Domainoid, Hieranoid, Inparanoid, OMA, OrthoFinder, OrthoInspector, orthoMCL, Panther, Phylome, SonicParanoid
FBgn0035542	DOR	TP53INP1	7	eggNOG, Inparanoid, OrthoFinder, OrthoInspector, orthoMCL, Panther, Phylome
FBgn0035542	DOR	TP53INP2	6	Domainoid, Inparanoid, OrthoInspector, Panther, Phylome, SonicParanoid
FBgn0026319	Traf4	TRAF4	15	Compara, Homologene, OrthoDB, Domainoid, Hieranoid, Inparanoid, OMA, OrthoFinder, OrthoInspector, orthoMCL, Panther, Phylome, RoundUp, SonicParanoid, SwiftOrtho
FBgn0026319	Traf4	TRAF1	3	OrthoDB, Phylome, RoundUp
FBgn0026319	Traf4	TRAF2	3	OrthoDB, Phylome, RoundUp
FBgn0026319	Traf4	TRAF3	3	OrthoDB, Phylome, RoundUp
FBgn0026319	Traf4	TRAF5	3	OrthoDB, OMA, Phylome
FBgn0085410	TrissinR	OXTR	2	Phylome, SwiftOrtho
FBgn0052330	tRNA:Glu-CTC-3-1
FBgn0052328	tRNA:Glu-CTC-3-2
FBgn0052329	tRNA:Glu-CTC-3-3
FBgn0050241	tRNA:Leu-AAG-1-1
FBgn0032074	Tsp29Fa	CD63	10	eggNOG, Homologene, Domainoid, Hieranoid, Inparanoid, OrthoFinder, orthoMCL, Phylome, RoundUp, SonicParanoid
FBgn0032074	Tsp29Fa	TSPAN7	4	eggNOG, OrthoDB, TreeFam, Phylome
FBgn0032074	Tsp29Fa	TSPAN6	4	eggNOG, OrthoDB, TreeFam, Phylome
FBgn0032074	Tsp29Fa	CD151	3	eggNOG, Phylome, RoundUp
FBgn0032074	Tsp29Fa	TSPAN11	3	eggNOG, Phylome, RoundUp
FBgn0032074	Tsp29Fa	TSPAN14	3	eggNOG, Phylome, SwiftOrtho
FBgn0032075	Tsp29Fb	TSPAN7	6	eggNOG, OrthoDB, TreeFam, OrthoInspector, Phylome, SonicParanoid
FBgn0032075	Tsp29Fb	TSPAN6	6	eggNOG, OrthoDB, TreeFam, OrthoInspector, Phylome, SonicParanoid
FBgn0032075	Tsp29Fb	CD63	5	eggNOG, Hieranoid, OrthoInspector, Panther, Phylome
FBgn0032075	Tsp29Fb	TSPAN14	3	eggNOG, Phylome, SwiftOrtho
FBgn0035124	ttm2	TIMM50	13	Compara, Isobase, OrthoDB, Domainoid, Hieranoid, Inparanoid, OrthoFinder, OrthoInspector, orthoMCL, Panther, Phylome, RoundUp, SonicParanoid
FBgn0003975	vg	VGLL2	11	Compara, eggNOG, OrthoDB, TreeFam, Domainoid, OrthoFinder, OrthoInspector, Panther, Phylome, RoundUp, SonicParanoid
FBgn0003975	vg	VGLL3	9	Compara, eggNOG, OrthoDB, TreeFam, Domainoid, OrthoInspector, Panther, RoundUp, SonicParanoid
FBgn0003975	vg	VGLL1	5	Compara, OrthoDB, TreeFam, Domainoid, Panther
FBgn0033194	Vps13	VPS13A	16	Compara, eggNOG, Homologene, OrthoDB, TreeFam, Domainoid, Hieranoid, Inparanoid, OMA, OrthoFinder, OrthoInspector, orthoMCL, Panther, Phylome, RoundUp, SonicParanoid
FBgn0033194	Vps13	VPS13C	11	Compara, OrthoDB, Domainoid, OMA, OrthoFinder, OrthoInspector, orthoMCL, Panther, Phylome, RoundUp, SonicParanoid
FBgn0033194	Vps13	VPS13D	4	eggNOG, OrthoDB, Phylome, RoundUp
FBgn0033194	Vps13	VPS13B	2	eggNOG, RoundUp
FBgn0031310	Vps29	VPS29	15	Compara, eggNOG, Homologene, OrthoDB, Domainoid, Hieranoid, Inparanoid, OMA, OrthoFinder, OrthoInspector, orthoMCL, Panther, Phylome, RoundUp, SonicParanoid
FBgn0243516	Vrp1	WIPF1	4	Compara, eggNOG, TreeFam, OrthoFinder
FBgn0051665	wry	DNER	7	Isobase, OrthoDB, TreeFam, OrthoFinder, Panther, Phylome, SonicParanoid
FBgn0035432	ZnT63C	SLC30A1	13	eggNOG, Homologene, OrthoDB, Domainoid, Inparanoid, OMA, OrthoFinder, OrthoInspector, orthoMCL, Panther, Phylome, RoundUp, SonicParanoid
FBgn0035432	ZnT63C	SLC30A10	13	Compara, eggNOG, Isobase, OrthoDB, TreeFam, OMA, OrthoFinder, OrthoInspector, orthoMCL, Panther, Phylome, RoundUp, SonicParanoid
FBgn0035432	ZnT63C	SLC30A7	4	eggNOG, OMA, Phylome, RoundUp
FBgn0035432	ZnT63C	SLC30A8	4	Compara, eggNOG, OrthoDB, Phylome
FBgn0035432	ZnT63C	SLC30A5	3	eggNOG, Phylome, RoundUp
FBgn0035432	ZnT63C	SLC30A4	3	eggNOG, OrthoDB, Phylome
FBgn0035432	ZnT63C	SLC30A3	3	Compara, eggNOG, Phylome

## Sheet: Additional File 6D
Comparison of Significant Variants Across All Associations
Variant ID	Statistics	Female GWA Analysis	Male GWA Anaysis	Sex Difference GWA Analysis	Sex Average GWA Analysis	Minor Allele Frequency
3L_12593961_A_G	P-value	2.70743e-08	0.00742244	0.349	4.02e-06	0.02
	Additive Effect	0.335234	0.253177	0.0634	0.272798
	SE(Additive Effect)	0.0578733	0.073872	0.0676	0.0575183
2L_7230508_G_T	P-value	4.92123e-08	0.00242	0.397	7.10806e-07	0.118
	Additive Effect	0.140161	0.0989	0.0251	0.125611
	SE(Additive Effect)	0.0247009	0.0322	0.0295	0.0245182
2L_4529118_A_G	P-value	1.48825e-07	0.00405	0.178	8.03452e-06	0.069
	Additive Effect	0.175487	0.119	0.0503	0.144522
	SE(Additive Effect)	0.0321944	0.0409	0.0372	0.0315205
2R_23596496_A_C	P-value	1.49974e-07	0.0012	0.451	5.75538e-07	0.054
	Additive Effect	0.193101	0.144	0.0325	0.180471
	SE(Additive Effect)	0.035436	0.0438	0.043	0.0349201
2R_23596482_A_G	P-value	1.49974e-07	0.0012	0.451	5.75538e-07	0.054
	Additive Effect	0.193101	0.144	0.0325	0.180471
	SE(Additive Effect)	0.035436	0.0438	0.043	0.0349201
2L_19441164_T_A	P-value	1.64716e-07	0.0498	0.0964	8.67621e-05	0.079
	Additive Effect	0.162617	0.0765	0.058	0.122132
	SE(Additive Effect)	0.0299474	0.0387	0.0347	0.0304741
2R_22115940_G_A	P-value	2.25087e-07	0.00729	0.217	3.46167e-05	0.04
	Additive Effect	0.224616	0.1459	0.0598	0.178814
	SE(Additive Effect)	0.0418612	0.0538	0.0484	0.0421972
2L_4525075_C_T	P-value	2.33801e-07	0.00986	0.0816	1.47953e-05	0.049
	Additive Effect	0.202488	0.125	0.0757	0.164792
	SE(Additive Effect)	0.0377927	0.0479	0.0432	0.0370968
3L_2313451_A_C	P-value	2.45058e-07	0.000524688	0.307	1.30896e-06	0.035
	Additive Effect	0.23586	0.198601	0.0529	0.217411
	SE(Additive Effect)	0.0441015	0.0563244	0.0516	0.0435554
2R_12897414_T_G	P-value	3.98891e-07	0.0224	0.0688	8.96259e-05	0.087
	Additive Effect	0.156389	0.0868	0.0618	0.118036
	SE(Additive Effect)	0.0298086	0.0377	0.0338	0.0295132
2L_9362965_G_A	P-value	4.13598e-07	0.00476	0.294	3.20224e-05	0.049
	Additive Effect	0.19999	0.138	0.046	0.159322
	SE(Additive Effect)	0.0381746	0.0482	0.0437	0.0374292
2L_8232894_T_C	P-value	4.44906-07	0.00233	0.268	7.55462e-06	0.224
	Additive Effect	0.104795	0.079	0.0257	0.0923248
	SE(Additive Effect)	0.0200624	0.0256	0.0232	0.0200739
2L_19411177_C_T	P-value	5.26189e-07	0.0413	0.0629	0.000553877	0.039
	Additive Effect	0.219205	0.11	0.0903	0.150767
	SE(Additive Effect)	0.0422523	0.0537	0.0483	0.0429483
3L_2313457_C_T	P-value	5.858309-07	0.00271	0.195	2.5445e-06	0.029
	Additive Effect	0.244763	0.185	0.0719	0.227525
	SE(Additive Effect)	0.0473867	0.061	0.0552	0.0469559
3L_2313456_A_G	P-value	5.85831e-07	0.00271	0.195	2.5445e-06	0.029
	Additive Effect	0.244763	0.185	0.0719	0.227525
	SE(Additive Effect)	0.0473867	0.061	0.0552	0.0469559
3R_20363979_T_C	P-value	5.98888e-07	9.73975e-05	0.747	1.16464e-06	0.025
	Additive Effect	0.259345	0.262369	0.0199	0.258079
	SE(Additive Effect)	0.0502554	0.0659465	0.0615	0.0514414
2L_19393021_T_A	P-value	8.53917e-07	0.00502	0.276	4.04074e-05	0.05
	Additive Effect	0.192195	0.136	0.0475	0.15868
	SE(Additive Effect)	0.0377984	0.0478	0.0435	0.0377851
2L_19399573_A_G	P-value	9.01987e-07	0.0124	0.148	0.000102247	0.044
	Additive Effect	0.202047	0.127	0.0663	0.158821
	SE(Additive Effect)	0.0398282	0.0504	0.0456	0.0400498
2L_19401495_T_C	P-value	9.01987e-07	0.0124	0.148	0.000102247	0.044
	Additive Effect	0.202047	0.127	0.0663	0.158821
	SE(Additive Effect)	0.0398282	0.0504	0.0456	0.0400498
2L_19398256_A_T	P-value	9.01987e-07	0.0124	0.148	0.000102247	0.044
	Additive Effect	0.202047	0.127	0.0663	0.158821
	SE(Additive Effect)	0.0398282	0.0504	0.0456	0.0400498
2L_19396006_C_A	P-value	9.01987e-07	0.0124	0.148	0.000102247	0.044
	Additive Effect	0.202047	0.127	0.0663	0.158821
	SE(Additive Effect)	0.0398282	0.0504	0.0456	0.0400498
2L_8232541_G_A	P-value	1.13063e-06	0.00268	0.289	9.64075e-05	0.138
	Additive Effect	0.121983	0.0931	0.0294	0.0976339
	SE(Additive Effect)	0.0242792	0.0306	0.0276	0.0245267
2L_8232575_C_T	P-value	1.13063e-06	0.00268	0.289	9.64075e-05	0.138
	Additive Effect	0.121983	0.0931	0.0294	0.0976339
	SE(Additive Effect)	0.0242792	0.0306	0.0276	0.0245668
3L_12596170_C_T	P-value	1.53789e-06	0.00599	0.284	0.000108476	0.02
	Additive Effect	0.290884	0.207	0.0725	0.230879
	SE(Additive Effect)	0.0586785	0.0746	0.0676	0.0584454
3R_30350781_C_T	P-value	1.76126e-06	0.0255	0.136	0.000468814	0.11
	Additive Effect	0.1316	0.0759	0.0454	0.0949093
	SE(Additive Effect)	0.026707	0.0337	0.0303	0.02668
2L_8233346_A_G	P-value	1.89943e-06	0.015	0.214	0.000153187	0.153
	Additive Effect	0.114166	0.072	0.0329	0.0903321
	SE(Additive Effect)	0.0232474	0.0294	0.0264	0.0233996
3R_15246027_T_C	P-value	1.96867e-06	0.000328561	0.761	1.52425e-05	0.035
	Additive Effect	0.220771	0.204651	0.0157	0.197244
	SE(Additive Effect)	0.0450275	0.055976	0.0516	0.0444726
2R_23596628_A_G	P-value	2.54913e-06	0.00604	0.389	7.32956e-06	0.02
	Additive Effect	0.284341	0.208	0.0587	0.264752
	SE(Additive Effect)	0.0586772	0.0751	0.0681	0.0574772
2R_24636116_G_A	P-value	2.65277e-06	-0.00735	0.338	0.000308661	0.02
	Additive Effect	0.286677	0.202	0.0649	0.22034
	SE(Additive Effect)	0.0592677	0.0746	0.0675	0.0599924
2R_24636085_C_T	P-value	2.65277e-06	-0.00735	0.338	0.000308661	0.02
	Additive Effect	0.286677	0.202	0.0649	0.22034
	SE(Additive Effect)	0.0592677	0.0746	0.0675	0.0599924
2L_19406449_A_G	P-value	2.87986e-06	0.0336	0.0748	0.000491451	0.035
	Additive Effect	0.218078	0.123	0.0921	0.16319
	SE(Additive Effect)	0.0452569	0.0573	0.0514	0.0460455
2L_19400645_G_A	P-value	2.91191e-06	0.012	0.202	0.000114486	0.034
	Additive Effect	0.217209	0.144	0.066	0.179901
	SE(Additive Effect)	0.0450995	0.0569	0.0515	0.0457019
2L_19400736_G_T	P-value	2.91191e-06	0.012	0.202	0.000114486	0.034
	Additive Effect	0.217209	0.144	0.066	0.179901
	SE(Additive Effect)	0.0450995	0.0569	0.0515	0.0457019
3L_3848989_T_C	P-value	3.18293e-06	0.0008344	0.615	1.09408e-05	0.025
	Additive Effect	0.249543	0.230852	0.0315	0.236093
	SE(Additive Effect)	0.0520281	0.0680292	0.0625	0.0523114
3L_3849045_T_C	P-value	3.18293e-06	0.0008344	0.615	1.09408e-05	0.025
	Additive Effect	0.249543	0.230852	0.0315	0.236093
	SE(Additive Effect)	0.0520281	0.0680292	0.0625	0.0523114
2L_19440565_T_C	P-value	3.29326e-06	0.019	0.133	0.000225497	0.02
	Additive Effect	0.282289	0.178	0.102	0.224669
	SE(Additive Effect)	0.0589492	0.0754	0.0679	0.059788
3L_12594141_A_T	P-value	3.30349e-06	0.00263	0.549	0.00011673	0.015
	Additive Effect	0.326027	0.261	0.0468	0.266214
	SE(Additive Effect)	0.0680927	0.0856	0.0779	0.0677154
3L_12632260_G_T	P-value	3.31949e-06	0.0117	0.209	0.000247042	0.045
	Additive Effect	0.191265	0.129	0.0576	0.148927
	SE(Additive Effect)	0.039956	0.0505	0.0457	0.0398924
3R_29980129_C_T	P-value	3.38333e-06	0.0341	0.0563	8.62818e-05	0.03
	Additive Effect	0.230754	0.132	0.107	0.19232
	SE(Additive Effect)	0.0482484	0.0619	0.0556	0.0479704
3R_29980363_G_T	P-value	3.69463e-06	0.0337	0.0598	9.08023e-05	0.03
	Additive Effect	0.229879	0.132	0.105	0.191703
	SE(Additive Effect)	0.0482649	0.0619	0.0556	0.0479727
3R_29980226_T_A	P-value	3.69463e-06	0.0337	0.0598	9.08023e-05	0.03
	Additive Effect	0.229879	0.132	0.105	0.191703
	SE(Additive Effect)	0.0482649	0.0619	0.0556	0.0479727
3L_12593978_A_T	P-value	3.71435e-06	0.00279	0.55	0.000126101	0.015
	Additive Effect	0.324414	0.259	0.0466	0.264858
	SE(Additive Effect)	0.0681305	0.0856	0.0779	0.0677159
3L_12593968_A_C	P-value	3.71435e-06	0.00279	0.55	0.000126101	0.015
	Additive Effect	0.324414	0.259	0.0466	0.264858
	SE(Additive Effect)	0.0681305	0.0856	0.0779	0.0677159
2R_18502026_A_G	P-value	3.71705e-06	0.00274	0.33	0.000258922	0.015
	Additive Effect	0.323508	0.259	0.0761	0.262429
	SE(Additive Effect)	0.0679426	0.0855	0.0779	0.0705354
3L_4415461_A_G	P-value	3.86489e-06	0.0176	0.416	0.000392054	0.302
	Additive Effect	0.0860256	0.0548	0.0169	0.0645367
	SE(Additive Effect)	0.0181003	0.0229	0.0207	0.0178917
2L_19119010_G_A	P-value	3.961046-06	0.000260779	0.878	2.56003e-05	0.054
	Additive Effect	0.173005	0.16776	0.00641	0.155805
	SE(Additive Effect)	0.0364439	0.0451095	0.0418	0.036141
2L_4524833_G_A	P-value	3.98639e-06	0.0354	0.065	0.000193555	0.044
	Additive Effect	0.190601	0.107	0.0842	0.149967
	SE(Additive Effect)	0.0401625	0.0506	0.0454	0.0394799
2R_11188034_C_T	P-value	4.07164e-06	0.0023	0.469	2.56378e-05	0.02
	Additive Effect	0.279896	0.23	0.0494	0.254906
	SE(Additive Effect)	0.0590379	0.0744	0.0681	0.0591336
2R_9513927_C_A	P-value	4.34675e-06	0.0027	0.36	6.03103e-05	0.015
	Additive Effect	0.324264	0.26	0.0715	0.2767
	SE(Additive Effect)	0.0686102	0.0855	0.078	0.0674901
3L_12595592_C_T	P-value	4.43302e-06	7.43649e-05	0.526	2.77481e-05	0.025
	Additive Effect	0.249764	0.264641	-0.0385	0.227557
	SE(Additive Effect)	0.0528967	0.0653851	0.0606	0.0530248
3L_12595515_C_A	P-value	4.43302e-06	7.43649e-05	0.526	2.77481e-05	0.025
	Additive Effect	0.249764	0.264607	-0.0385	0.227557
	SE(Additive Effect)	0.0528967	0.0653851	0.0606	0.0530248
2L_16084908_A_T	P-value	4.73274e-06	0.00623	0.341	6.28684e-06	0.015
	Additive Effect	0.319976	0.24	0.0752	0.306806
	SE(Additive Effect)	0.0679802	0.0866	0.0788	0.0661009
2L_16084957_C_A	P-value	4.73274e-06	0.00623	0.341	6.28684e-06	0.015
	Additive Effect	0.319976	0.24	0.0752	0.306806
	SE(Additive Effect)	0.0679802	0.0866	0.0788	0.0661009
2L_19396569_C_A	P-value	4.7836e-06	0.0401	0.0901	0.000521181	0.049
	Additive Effect	0.179423	0.0996	0.0737	0.135033
	SE(Additive Effect)	0.0381388	0.0482	0.0433	0.038279
2R_16595036_T_A	P-value	4.8008e-06	0.00989	0.152	1.55144e-05	0.025
	Additive Effect	0.24878	0.176	0.0876	0.229409
	SE(Additive Effect)	0.0528907	0.0674	0.0609	0.0517738
2R_7579459_C_T	P-value	4.82465e-06	0.00154	0.248	5.79282e-05	0.08
	Additive Effect	0.145765	0.124	0.0405	0.125504
	SE(Additive Effect)	0.0309971	0.0385	0.035	0.0305365
2R_13541833_A_G	P-value	4.86647e-06	0.00769	0.185	4.02491e-05	0.104
	Additive Effect	0.127585	0.0927	0.0411	0.111509
	SE(Additive Effect)	0.0271425	0.0344	0.0309	0.0265466
3L_5965654_A_C	P-value	4.91104e-06	0.0241	0.273	0.000306467	0.029
	Additive Effect	0.222944	0.141	0.0609	0.176642
	SE(Additive Effect)	0.0474502	0.062	0.0554	0.048069
3L_5965656_C_G	P-value	4.91104e-06	0.0241	0.273	0.000306467	0.029
	Additive Effect	0.222944	0.141	0.0609	0.176642
	SE(Additive Effect)	0.0474502	0.062	0.0554	0.048069
3L_5965624_C_T	P-value	4.91104e-06	0.0241	0.273	0.000306467	0.029
	Additive Effect	0.222944	0.141	0.0609	0.176642
	SE(Additive Effect)	0.0474502	0.062	0.0554	0.048069
3L_5965666_T_A	P-value	4.91104e-06	0.0241	0.273	0.000306467	0.029
	Additive Effect	0.222944	0.141	0.0609	0.176642
	SE(Additive Effect)	0.0474502	0.062	0.0554	0.048069
X_8958574_A_T	P-value	5.31255e-06	0.000519487	0.91	5.0723e-05	0.059
	Additive Effect	0.16193	0.153755	0.00452	0.144144
	SE(Additive Effect)	0.0345959	0.0435713	0.0399	0.0347907
2L_5631484_A_T	P-value	5.76696e-06	0.00149	0.557	5.02995e-06	0.015
	Additive Effect	0.313336	0.275	0.0458	0.309508
	SE(Additive Effect)	0.0672122	0.0852	0.0779	0.0659595
2L_4528550_G_A	P-value	6.43152e-06	0.0203	0.13	9.90066e-05	0.054
	Additive Effect	0.169812	0.108	0.0629	0.142258
	SE(Additive Effect)	0.0366218	0.046	0.0414	0.0357982
2L_19393014_T_C	P-value	6.59099e-06	0.00443	0.466	7.29149e-05	0.054
	Additive Effect	0.168911	0.131	0.0304	0.146409
	SE(Additive Effect)	0.0364717	0.0457	0.0416	0.0361328
2L_19393002_G_A	P-value	6.59099e-06	0.00443	0.466	7.29149e-05	0.054
	Additive Effect	0.168911	0.131	0.0304	0.146409
	SE(Additive Effect)	0.0364717	0.0457	0.0416	0.0361328
3L_7522210_G_A	P-value	7.16036e-06	0.00093676	0.28	1.43286e-05	0.044
	Additive Effect	0.185145	0.168201	0.0499	0.174302
	SE(Additive Effect)	0.0401421	0.0500639	0.0461	0.0391708
2L_8697487_T_G	P-value	7.59781e-06	0.022	0.104	0.000925974	0.025
	Additive Effect	0.248766	0.155	0.0988	0.181549
	SE(Additive Effect)	0.0540965	0.0673	0.0606	0.0539864
2L_8697762_T_C	P-value	7.59781e-06	0.022	0.104	0.000925974	0.025
	Additive Effect	0.248766	0.155	0.0988	0.181548
	SE(Additive Effect)	0.0540965	0.0673	0.0606	0.0539864
2L_8699218_T_C	P-value	7.59781e-06	0.022	0.104	0.000925974	0.025
	Additive Effect	0.248766	0.155	0.0988	0.181548
	SE(Additive Effect)	0.0540965	0.0673	0.0606	0.0539864
2L_8699379_C_T	P-value	7.59781e-06	0.0228	0.104	0.000925974	0.025
	Additive Effect	0.248766	0.155	0.0988	0.181548
	SE(Additive Effect)	0.0540965	0.0674	0.0606	0.0539864
2L_19452145_G_C	P-value	7.63187e-06	0.0338	0.0959	0.000510898	0.025
	Additive Effect	0.245675	0.144	0.101	0.194849
	SE(Additive Effect)	0.0534363	0.0675	0.0605	0.0551478
2L_19469681_C_G	P-value	7.63187e-06	0.0338	0.0959	0.000510898	0.025
	Additive Effect	0.245675	0.144	0.101	0.194849
	SE(Additive Effect)	0.0534363	0.0675	0.0605	0.0551478
2L_19471809_G_T	P-value	7.63187e-06	0.0338	0.0959	0.000510898	0.025
	Additive Effect	0.245675	0.144	0.101	0.194849
	SE(Additive Effect)	0.0534363	0.0675	0.0605	0.0551478
2L_19471833_A_C	P-value	7.63187e-06	0.0338	0.0959	0.000510898	0.025
	Additive Effect	0.245675	0.144	0.101	0.194849
	SE(Additive Effect)	0.0534363	0.0675	0.0605	0.0551478
2L_19471838_A_T	P-value	7.63187e-06	0.0338	0.0959	0.000510898	0.025
	Additive Effect	0.245675	0.144	0.101	0.194849
	SE(Additive Effect)	0.0534363	0.0675	0.0605	0.0551478
2L_19471846_T_A	P-value	7.63187e-06	0.0338	0.0959	0.000510898	0.025
	Additive Effect	0.245675	0.144	0.101	0.194849
	SE(Additive Effect)	0.0534363	0.0675	0.0605	0.0551478
2L_19451503_T_C	P-value	7.63187e-06	0.0338	0.0959	0.000510898	0.025
	Additive Effect	0.245675	0.144	0.101	0.194849
	SE(Additive Effect)	0.0534363	0.0675	0.0605	0.0551478
2L_19445509_A_T	P-value	7.63187e-06	0.0338	0.0959	0.000510898	0.025
	Additive Effect	0.245675	0.144	0.101	0.194849
	SE(Additive Effect)	0.0534363	0.0675	0.0605	0.0551478
2L_19451794_C_G	P-value	7.63187e-06	0.0338	0.0959	0.000510898	0.025
	Additive Effect	0.245675	0.144	0.101	0.194849
	SE(Additive Effect)	0.0534363	0.0675	0.0605	0.0551478
2L_19459864_A_T	P-value	7.63187e-06	0.0338	0.0959	0.000510898	0.025
	Additive Effect	0.245675	0.144	0.101	0.194849
	SE(Additive Effect)	0.0534363	0.0675	0.0605	0.0551478
2L_19460851_C_T	P-value	7.63187e-06	0.0338	0.0959	0.000510898	0.025
	Additive Effect	0.245675	0.144	0.101	0.194849
	SE(Additive Effect)	0.0534363	0.0675	0.0605	0.0551478
2L_19462554_C_T	P-value	7.63187e-06	0.0338	0.0959	0.000510898	0.025
	Additive Effect	0.245675	0.144	0.101	0.194849
	SE(Additive Effect)	0.0534363	0.0675	0.0605	0.0551478
2L_19427310_C_A	P-value	7.63187e-06	0.0338	0.0959	0.000510898	0.025
	Additive Effect	0.245675	0.144	0.101	0.194849
	SE(Additive Effect)	0.0534363	0.0675	0.0605	0.0551478
2L_19475234_G_T	P-value	7.63187e-06	0.0338	0.0959	0.000510898	0.025
	Additive Effect	0.245675	0.144	0.101	0.194849
	SE(Additive Effect)	0.0534363	0.0675	0.0605	0.0551478
2L_19475648_G_A	P-value	7.63187e-06	0.0338	0.0959	0.000510898	0.025
	Additive Effect	0.245675	0.144	0.101	0.194849
	SE(Additive Effect)	0.0534363	0.0675	0.0605	0.0551478
2L_19478224_C_T	P-value	7.63187e-06	0.0338	0.0959	0.000510898	0.025
	Additive Effect	0.245675	0.144	0.101	0.194849
	SE(Additive Effect)	0.0534363	0.0675	0.0605	0.0551478
2L_19471847_C_A	P-value	7.63187e-06	0.0338	0.0959	0.000510898	0.025
	Additive Effect	0.245675	0.144	0.101	0.194849
	SE(Additive Effect)	0.0534363	0.0675	0.0605	0.0551478
2L_19471865_C_T	P-value	7.63187e-06	0.0338	0.0959	0.000510898	0.025
	Additive Effect	0.245675	0.144	0.101	0.194849
	SE(Additive Effect)	0.0534363	0.0675	0.0605	0.0551478
2L_19475190_C_A	P-value	7.63187e-06	0.0338	0.0959	0.000510898	0.025
	Additive Effect	0.245675	0.144	0.101	0.194849
	SE(Additive Effect)	0.0534363	0.0675	0.0605	0.0551478
2L_19445554_A_G	P-value	7.63187e-06	0.0338	0.0959	0.000510898	0.025
	Additive Effect	0.245675	0.144	0.101	0.194849
	SE(Additive Effect)	0.0534363	0.0675	0.0605	0.0551478
2L_19451428_G_A	P-value	7.63187e-06	0.0338	0.0959	0.000510898	0.025
	Additive Effect	0.245675	0.144	0.101	0.194849
	SE(Additive Effect)	0.0534363	0.0675	0.0605	0.0551478
2L_19452175_G_A	P-value	7.63187e-06	0.0338	0.0959	0.000510898	0.025
	Additive Effect	0.245675	0.144	0.101	0.194849
	SE(Additive Effect)	0.0534363	0.0675	0.0605	0.0551478
2L_19452824_G_A	P-value	7.63187e-06	0.0338	0.0959	0.000510898	0.025
	Additive Effect	0.245675	0.144	0.101	0.194849
	SE(Additive Effect)	0.0534363	0.0675	0.0605	0.0551478
2L_19453354_A_T	P-value	7.63187e-06	0.0338	0.0959	0.000510898	0.025
	Additive Effect	0.245675	0.144	0.101	0.194849
	SE(Additive Effect)	0.0534363	0.0675	0.0605	0.0551478
2L_19449277_T_G	P-value	7.63187e-06	0.0338	0.0959	0.000510898	0.025
	Additive Effect	0.245675	0.144	0.101	0.194849
	SE(Additive Effect)	0.0534363	0.0675	0.0605	0.0551478
2L_19451485_G_A	P-value	7.63187e-06	0.0338	0.0959	0.000510898	0.025
	Additive Effect	0.245675	0.144	0.101	0.194849
	SE(Additive Effect)	0.0534363	0.0675	0.0605	0.0551478
2L_19447844_G_A	P-value	7.63187e-06	0.0338	0.0959	0.000510898	0.025
	Additive Effect	0.245675	0.144	0.101	0.194849
	SE(Additive Effect)	0.0534363	0.0675	0.0605	0.0551478
2L_19446074_T_C	P-value	7.63187e-06	0.0338	0.0959	0.000510898	0.025
	Additive Effect	0.245675	0.144	0.101	0.194849
	SE(Additive Effect)	0.0534363	0.0675	0.0605	0.0551478
2L_19456249_G_A	P-value	7.63187e-06	0.0338	0.0959	0.000510898	0.025
	Additive Effect	0.245675	0.144	0.101	0.194849
	SE(Additive Effect)	0.0534363	0.0675	0.0605	0.0551478
2L_19449040_A_G	P-value	7.63187e-06	0.0338	0.0959	0.000510898	0.025
	Additive Effect	0.245675	0.144	0.101	0.194849
	SE(Additive Effect)	0.0534363	0.0675	0.0605	0.0551478
2L_19454117_T_C	P-value	7.63187e-06	0.0338	0.0959	0.000510898	0.025
	Additive Effect	0.245675	0.144	0.101	0.194849
	SE(Additive Effect)	0.0534363	0.0675	0.0605	0.0551478
2L_19449169_G_T	P-value	7.63187e-06	0.0338	0.0959	0.000510898	0.025
	Additive Effect	0.245675	0.144	0.101	0.194849
	SE(Additive Effect)	0.0534363	0.0675	0.0605	0.0551478
2L_8698500_C_A	P-value	7.7379e-06	0.0218	0.107	0.000907739	0.025
	Additive Effect	0.248567	0.156	0.0981	0.181848
	SE(Additive Effect)	0.0541028	0.0673	0.0606	0.0539823
2L_7185778_G_A	P-value	7.77907e-06	0.0164	0.175	0.000227567	0.034
	Additive Effect	0.208167	0.138	0.0702	0.167545
	SE(Additive Effect)	0.0453215	0.057	0.0516	0.0446156
3R_26884715_T_C	P-value	7.91153e-06	0.231	0.307	0.00105	0.314
	Additive Effect	0.0836358	0.0279	0.0214	0.0602
	SE(Additive Effect)	0.0182244	0.0232	0.0209	0.0181
X_14995605_T_A	P-value	8.01798e-06	0.014	0.264	6.86889e-05	0.02
	Additive Effect	0.273167	0.186	0.0757	0.2363
	SE(Additive Effect)	0.0595638	0.0749	0.0677	0.0581006
3R_29387424_G_T	P-value	8.05183e-06	0.00996	0.383	2.00871e-05	0.015
	Additive Effect	0.312519	0.226	0.0689	0.290449
	SE(Additive Effect)	0.068159	0.0868	0.0788	0.066473
3L_3831171_G_A	P-value	9.19485e-06	0.00118	0.864	6.14915e-06	0.139
	Additive Effect	0.109301	0.0979	0.0047	0.096044
	SE(Additive Effect)	0.0239991	0.0297	0.0274	0.0234541
2L_8233024_C_T	P-value	9.30461e-06	0.00268	0.44	2.29996e-05	0.172
	Additive Effect	0.10254	0.0863	0.02	0.0956189
	SE(Additive Effect)	0.0225282	0.0284	0.0259	0.0220477
2R_5890721_C_A	P-value	0.0791	7.78975e-08	0.000235134	4.14096e-05	0.169
	Additive Effect	0.0415	0.0149929	-0.0932825	0.0922311
	SE(Additive Effect)	0.0235	0.0268579	0.0248985	0.0219938
X_21583832_A_G	P-value	0.00245	1.27589e-06	0.0233	9.78678e-06	0.333
	Additive Effect	-0.0553	-0.105422	0.0452	-0.0771894
	SE(Additive Effect)	0.018	0.0210929	0.0198	0.0170049
2L_6581293_C_G	P-value	0.000199918	1.49824e-06	0.179	2.27856e-06	0.337
	Additive Effect	0.0667622	0.106559	-0.027	0.0826687
	SE(Additive Effect)	0.0176139	0.0214709	0.02	0.0169751
2R_23470436_A_G	P-value	0.0318	3.53422e-06	6.35638e-05	7.33823e-05	0.241
	Additive Effect	4.39E-02	0.112544	-0.0879887	0.0773483
	SE(Additive Effect)	0.0203	0.0235801	0.0215308	0.0190967
3L_5434904_C_G	P-value	0.522	5.54379e-06	2.78301e-05	0.00744	0.299
	SE(Additive Effect)	0.019	0.0222673	0.0198142	0.0181
	Additive Effect	0.0122	0.104008	-0.0850187	0.0492
2R_23205482_G_A	P-value	0.0424	6.09235e-06	0.00457	0.000144227	0.396
	Additive Effect	-0.0368	-0.0964065	0.0544	-0.0650824
	SE(Additive Effect)	0.018	0.0207356	0.019	0.0167901
3R_21343090_A_C	P-value	0.071	8.80734e-06	0.00759	0.00093512	0.08
	Additive Effect	0.0579	0.17165	-0.093	0.103262
	SE(Additive Effect)	0.0319	0.0376065	0.0345	0.0307328
2L_1833970_C_T	P-value	0.467	9.67995e-06	4.76535e-05	0.00196	0.458
	Additive Effect	0.0127	0.09365	-0.0762518	0.0523
	SE(Additive Effect)	0.0174	0.0206168	0.0183355	0.0167
3L_14119521_A_T	P-value	0.00929	9.74079e-06	0.0371	2.6232e-05	0.168
	Additive Effect	-0.0606	-0.125803	0.0528	-0.0936578
	SE(Additive Effect)	0.023	0.0277041	0.0252	0.0217549
2R_21319198_T_C	P-value	0.176	0.000161759	1.9054e-09	0.0804	0.039
	Additive Effect	-0.0599	0.203754	-0.293253	0.0755
	SE(Additive Effect)	0.044	0.0529718	0.0465598	0.043
2R_21329761_A_C	P-value	0.222	0.000774678	4.1021e-08	0.105	0.034
	Additive Effect	-0.057	0.194633	-0.277228	0.0749
	SE(Additive Effect)	0.0466	0.056995	0.0485569	0.0459
2L_4374432_G_A	P-value	0.289	0.000182568	8.86711e-08	0.132	0.025
	Additive Effect	-0.0596	0.250709	-0.331414	0.0816
	SE(Additive Effect)	0.056	0.0657258	0.0596594	0.0539
2L_11595367_C_A	P-value	0.184	0.00109	1.06535e-07	0.278	0.015
	Additive Effect	-0.094	0.282	-0.398409	0.0757
	SE(Additive Effect)	0.0705	0.0851	0.0722023	0.0696
2L_1012826_G_A	P-value	1.84E-01	0.00109	1.06535e-07	0.278	0.015
	Additive Effect	-0.094	0.282	-0.398409	0.0757
	SE(Additive Effect)	0.0705	0.0851	0.0722023	0.0696
2L_1012153_T_G	P-value	0.184	0.00109	1.06535e-07	0.278	0.015
	Additive Effect	-0.094	0.282	-0.398409	0.0757
	SE(Additive Effect)	0.0705	0.0851	0.0722023	0.0696
3L_273622_C_A	P-value	0.166	0.000347443	2..79396e-07	0.293	0.054
	Additive Effect	-0.0531	0.16454	-0.207373	0.0397
	SE(Additive Effect)	0.0382	0.0451944	0.0389804	0.0377
2R_23283293_C_A	P-value	0.205	0.0867	3.92307e-07	0.401	0.025
	Additive Effect	-0.0725	0.117	-0.298643	0.0462
	SE(Additive Effect)	0.057	0.0682	0.0568951	0.0549
2R_14644500_C_G	P-value	0.307	0.024	4.64648e-07	0.176	0.03
	Additive Effect	-0.0524	0.141	-0.272301	0.0673
	SE(Additive Effect)	0.0512	0.062	0.0522311	0.0496
2L_11940961_A_T	P-value	0.394	0.00218	6.02527e-07	0.331	0.015
	Additive Effect	-0.0646	0.265	-0.378118	0.0683
	SE(Additive Effect)	0.0756	0.0854	0.0733017	0.0701
2L_11932189_A_C	P-value	0.394	0.00218	6.02527e-07	0.331	0.015
	Additive Effect	-0.0646	0.265	-0.378118	0.0683
	SE(Additive Effect)	0.0756	0.0854	0.0733017	0.0701
2L_11940051_T_C	P-value	0.394	0.00218	6.02524e-07	0.331	0.015
	Additive Effect	-0.0646	0.265	-0.378118	0.0683
	SE(Additive Effect)	0.0756	0.0854	0.0733017	0.0701
2L_11949766_C_G	P-value	0.394	0.00218	6.02524e-07	0.33123	0.015
	Additive Effect	-0.0646	0.265	-0.378118	0.0683071
	SE(Additive Effect)	0.0756	0.0854	0.0733017	0.0701284
3R_23848918_A_G	P-value	0.264	0.00333	7.91561e-07	0.366	0.02
	Additive Effect	-0.0712	0.221	-0.324889	0.0549
	SE(Additive Effect)	0.0636	0.0744	0.0637018	0.0606
3R_23861454_G_T	P-value	0.243	0.00459	8.91246e-07	0.416	0.039
	Additive Effect	-0.053	0.153	-0.231054	0.0354
	SE(Additive Effect)	0.0453	0.0532	0.0455305	0.0434
2L_11117313_C_T	P-value	0.263	0.00232	9.22499e-07	0.373716	0.015
	Additive Effect	-0.0834	0.264	-0.413167	0.0623359
	SE(Additive Effect)	0.0743	0.0854	0.0815361	0.0699186
X_19742170_C_G	P-value	0.211	0.00245	1.04439e-06	0.225	0.029
	Additive Effect	-0.064	0.187	-0.264291	0.0603
	SE(Additive Effect)	0.051	0.0611	0.0524331	0.0495
2R_23284153_A_G	P-value	0.0525	0.141	1.04926e-06	0.923563	0.121
	Additive Effect	-0.0523	0.0492	-0.139435	0.00254849
	SE(Additive Effect)	0.0268	0.0333	0.0276682	0.0265277
X_5710812_C_T	P-value	0.172	0.0123	1.18936e-06	0.296455	0.015
	Additive Effect	-0.0969	0.221	-0.36559	0.0189464
	SE(Additive Effect)	0.0707	0.0873	0.0729369	0.0180989
X_3196402_T_G	P-value	0.302	0.0077	1.2306e-06	0.296455	0.325
	Additive Effect	-0.0193	0.0606	-0.0962594	0.0189464
	SE(Additive Effect)	0.0187	0.0225	0.0192326	0.0180989
2R_23284201_T_G	P-value	0.0442	0.165	1.37333e-06	0.907776	0.161
	Additive Effect	-0.0484	0.0411	-0.123063	-0.0027193
	SE(Additive Effect)	0.0239	0.0295	0.0247057	0.0234436
2L_8940107_C_A	P-value	0.264	0.0113	1.39132e-06	0.670945	0.015
	Additive Effect	-0.0813	0.224	-0.36619	0.0303644
	SE(Additive Effect)	0.0726	0.0875	0.0735569	0.0713642
2L_19745135_G_A	P-value	0.371	0.00281	1.48032e-06	0.40422	0.02
	Additive Effect	-0.058	0.225	-0.317348	0.0507434
	SE(Additive Effect)	0.0646	0.0743	0.0639197	0.0607052
2L_19745591_C_A	P-value	0.371	0.00281	1.48032e-06	0.40422	0.02
	Additive Effect	-0.058	0.225	-0.317348	0.0507434
	SE(Additive Effect)	0.0646	0.0743	0.0639197	0.0607052
2L_19745207_A_G	P-value	0.371	0.00281	1.48032e-06	0.40422	0.02
	Additive Effect	-0.058	0.225	-0.317348	0.0507434
	SE(Additive Effect)	0.0646	0.0743	0.0639197	0.0607052
2R_14986475_A_C	P-value	0.444	0.00762	1.58327e-06	0.175295	0.12
	Additive Effect	-0.0212	0.0869	-0.136758	0.03543
	SE(Additive Effect)	0.0277	0.0322	0.0276273	0.0260465
X_9596452_C_T	P-value	0.349	0.0133	1.63786e-06	0.316253	0.128
	Additive Effect	-0.0242	0.0786	-0.132214	0.0253736
	SE(Additive Effect)	0.0258	0.0315	0.0267494	0.0252541
2L_11931781_G_A	P-value	0.745	9.25104e-05	1.82928e-06	0.0810019	0.039
	Additive Effect	-0.0148	0.210188	-0.225426	0.0754873
	SE(Additive Effect)	0.0455	0.0526558	0.0458329	0.0430407
2L_6355569_G_C	P-value	0.159	0.0113	1.94349e-06	0.605136	0.015
	Additive Effect	-0.0996	0.224	-0.361023	0.0367838
	SE(Additive Effect)	0.0704	0.0875	0.0736014	0.0710308
4_285516_G_T	P-value	0.357	0.0203	2.33204e-06	0.166015	0.201
	Additive Effect	-0.0199	0.0608	-0.108268	0.0289923
	SE(Additive Effect)	0.0215	0.026	0.0222551	0.0208541
3R_21090931_C_G	P-value	0.73	2.69159e-05	2.54076e-06	0.00227821	0.074
	Additive Effect	0.0112	0.166247	-0.165047	0.0973465
	SE(Additive Effect)	0.0324	0.0386672	0.0340595	0.031488
2L_4937886_G_C	P-value	0.209	0.0837	2.72033e-06	0.298009	0.015
	Additive Effect	-0.0929	0.152	-0.39643	0.0722417
	SE(Additive Effect)	0.0737	0.0872	0.0820655	0.069233
4_245307_C_A	P-value	0.22	0.0258	3.47532e-06	0.218819	0.139
	Additive Effect	-0.0308	0.0694	-0.12349	0.0301684
	SE(Additive Effect)	0.025	0.0309	0.0258569	0.0244559
2L_11527353_G_A	P-value	0.123	0.00532	3.48508e-06	0.435516	0.02
	Additive Effect	-0.0937	0.21	-0.30945	0.0470652
	SE(Additive Effect)	0.0606	0.0745	0.0648025	0.0602338
3R_6436534_A_C	P-value	0.0955	0.00517	3.76037e-06	0.469295	0.112
	Additive Effect	-0.046	0.0944	-0.136334	0.0195826
	SE(Additive Effect)	0.0274	0.0334	0.0286526	0.0270098
4_204228_G_A	P-value	0.0355	0.106	3.94231e-06	0.697582	0.147
	Additive Effect	-0.0509	0.0489	-0.120214	0.00926305
	SE(Additive Effect)	0.0241	0.0302	0.0253212	0.0238031
3R_21100256_A_G	P-value	0.595	2.69482e-05	4.31301e-06	0.0016197	0.069
	Additive Effect	0.0178	0.171803	-0.166704	0.103781
	SE(Additive Effect)	0.0335	0.0399622	0.0352645	0.0324679
3L_3850861_T_A	P-value	0.308	0.000664539	4.35e-06	0.103477	0.039
	Additive Effect	-0.0453	0.182242	-0.21984	0.0705055
	SE(Additive Effect)	0.0443	0.052687	0.04652	0.0431024
3L_3047381_G_T	P-value	0.306	0.00919	4.40498e-06	0.42737	0.02
	Additive Effect	-0.064	0.199	-0.303464	0.0486635
	SE(Additive Effect)	0.0624	0.0755	0.0642594	0.061186
3L_3048333_G_T	P-value	0.306	0.00919	4.40498e-06	0.42737	0.02
	Additive Effect	-0.064	0.199	-0.303464	0.0486635
	SE(Additive Effect)	0.0624	0.0755	0.0642594	0.061186
X_3196403_G_C	P-value	0.256	0.0173	4.52826e-06	0.430401	0.348
	Additive Effect	-0.0208	0.0531	-0.0896709	0.0139497
	SE(Additive Effect)	0.0183	0.0221	0.0190132	0.0176551
2L_15928651_C_A	P-value	0.132	0.0421	4.55434e-06	0.489684	0.025
	Additive Effect	-0.0845	0.138	-0.288018	0.0382503
	SE(Additive Effect)	0.0559	0.0675	0.0610864	0.0552668
X_17012209_A_C	P-value	0.0934	0.0316	4.78921e-06	0.735046	0.02
	Additive Effect	-0.105	0.164	-0.30219	0.0206972
	SE(Additive Effect)	0.0624	0.0758	0.0642475	0.0610721
2L_11752550_C_A	P-value	0.187	0.028	4.80889e-06	0.818541	0.015
	Additive Effect	-0.0966	0.194	-0.348408	0.0163949
	SE(Additive Effect)	0.073	0.0878	0.0740885	0.0713667
3L_3304768_T_C	P-value	0.308	0.00214	4.89581e-06	0.229419	0.02
	Additive Effect	-0.0652	0.231	-0.326535	0.0727872
	SE(Additive Effect)	0.0638	0.0742	0.0694972	0.0603754
2L_13459194_C_G	P-value	0.604	0.000933328	4.91274e-06	0.21781	0.08
	Additive Effect	-0.017	0.133426	-0.156912	0.039882
	SE(Additive Effect)	0.0328	0.0397005	0.0334015	0.0322591
2R_23323566_T_A	P-value	0.455	0.00185	4.93608e-06	0.116489	0.015
	Additive Effect	-0.0541	0.269	-0.348866	0.109531
	SE(Additive Effect)	0.0722	0.0853	0.0742794	0.0694737
2R_23319105_G_A	P-value	0.455	0.00185	4.93608e-06	0.116489	0.015
	Additive Effect	-0.0541	0.269	-0.348866	0.109531
	SE(Additive Effect)	0.0722	0.0853	0.0742794	0.0694737
2L_11594634_C_G	P-value	0.379	0.0025	4.96566e-06	0.196652	0.02
	Additive Effect	-0.0542	0.227	-0.300636	0.07812
	SE(Additive Effect)	0.0615	0.0743	0.0640291	0.0603005
2L_11558341_T_G	P-value	0.0792	0.181	5.35355e-06	0.729528	0.02
	Additive Effect	-0.109	0.102	-0.30087	0.0209977
	SE(Additive Effect)	0.0617	0.0758	0.0643132	0.0606444
2L_11558237_G_T	P-value	0.0792	0.181	5.35355e-06	0.729528	0.02
	Additive Effect	-0.109	0.102	-0.30087	0.0209977
	SE(Additive Effect)	0.0617	0.0758	0.0643132	0.0606444
2L_11558413_C_A	P-value	0.0792	0.181	5.35355e-06	0.729528	0.02
	Additive Effect	-0.109	0.102	-0.30087	0.0209977
	SE(Additive Effect)	0.0617	0.0758	0.0643132	0.0606444
2L_11558404_T_A	P-value	0.0792	0.181	5.35355e-06	0.729528	0.02
	Additive Effect	-0.109	0.102	-0.30087	0.0209977
	SE(Additive Effect)	0.0617	0.0758	0.0643132	0.0606444
2L_19616695_T_G	P-value	0.0689	0.0872	5.81034e-06	0.966583	0.218
	Additive Effect	-0.0388	0.0439	-0.10171	0.000860869
	SE(Additive Effect)	0.0212	0.0255	0.0218285	0.0205225
4_217048_C_A	P-value	0.0658	0.0681	6.45062e-06	0.62346	0.152
	Additive Effect	-0.0439	0.0545	-0.115653	0.011583
	SE(Additive Effect)	0.0237	0.0297	0.024949	0.0235559
3R_21086492_C_A	P-value	0.857	0.000114331	6.46123e-06	0.00529965	0.075
	Additive Effect	0.00585	0.15372	-0.159416	0.0893457
	SE(Additive Effect)	0.0325	0.0390433	0.0343925	0.0316891
3R_6397804_T_C	P-value	0.31	0.0792	6.49649e-06	0.468731	0.03
	Additive Effect	-0.0516	0.112	-0.245782	0.0365647
	SE(Additive Effect)	0.0507	0.0632	0.0530394	0.0503687
3L_1376801_G_A	P-value	0.207	0.0127	6.7466e-06	0.344112	0.015
	Additive Effect	-0.0887	0.218	-0.345869	0.065694
	SE(Additive Effect)	0.07	0.0866	0.0747778	0.0692726
3L_14640517_C_A	P-value	0.468	0.00476	6.865e-06	0.0326764	0.04
	Additive Effect	-0.0317	0.151	-0.217436	0.0913283
	SE(Additive Effect)	0.0436	0.0529	0.047051	0.0424557
X_3196416_G_T	P-value	0.306	0.0225	6.9081e-06	0.41135	0.324
	Additive Effect	-0.0193	0.0518	-0.089297	0.0149061
	SE(Additive Effect)	0.0188	0.0225	0.019329	0.0181061
2R_21303081_T_G	P-value	0.392	0.00739	7.31077e-06	0.165069	0.025
	Additive Effect	-0.0479	0.181	-0.266742	0.0751449
	SE(Additive Effect)	0.0558	0.067	0.0579016	0.0539302
2L_9849898_C_T	P-value	0.846	0.000347419	7.39901e-06	0.0198494	0.029
	Additive Effect	0.00992	0.219744	-0.24356	0.115123
	SE(Additive Effect)	0.0511	0.0603571	0.0529013	0.0490254
2R_20525399_C_G	P-value	0.817	0.00113	7.54485e-06	0.0521547	0.152
	Additive Effect	-0.00562	0.0966	-0.116236	0.0461977
	SE(Additive Effect)	0.0243	0.0293	0.0252711	0.0236472
4_70804_T_C	P-value	0.155	0.0182	7.69515e-06	0.523944	0.478
	Additive Effect	-0.0252	0.0509	-0.0840926	0.0109981
	SE(Additive Effect)	0.0176	0.0214	0.0183009	0.0172273
2R_9742400_A_C	P-value	0.00849	0.134	8.08392e-06	0.97011	0.171
	Additive Effect	0.0611	-0.0426	0.110675	0.000852972
	SE(Additive Effect)	0.023	0.0283	0.0241459	0.0227354
2R_9742403_T_A	P-value	0.00849	0.134	8.08392e-06	0.97011	0.171
	Additive Effect	0.0611	-0.0426	0.110675	0.000852972
	SE(Additive Effect)	0.023	0.0283	0.0241459	0.0227354
2R_21319703_G_A	P-value	0.289	0.00788	8.24429e-06	0.225146	0.039
	Additive Effect	-0.0466	0.145	-0.212913	0.0530635
	SE(Additive Effect)	0.0438	0.0539	0.0464971	0.0436107
X_3097828_C_A	P-value	0.234	0.00572	8.25942e-06	0.236306	0.069
	Additive Effect	-0.0403	0.115	-0.162078	0.039509
	SE(Additive Effect)	0.0338	0.0411	0.0353987	0.0332603
X_14259700_T_C	P-value	0.203	0.0253	8.36497e-06	0.320091	0.417
	Additive Effect	0.0226	-0.0479	0.0840731	-0.0169788
	SE(Additive Effect)	0.0176	0.0213	0.0183743	0.0170338
3R_26479599_C_A	P-value	0.0243	0.305	8.41866e-06	0.932744	0.03
	Additive Effect	-0.115	0.0642	-0.24188	0.00422002
	SE(Additive Effect)	0.0506	0.0625	0.052879	0.0499406
3R_26005385_T_C	P-value	0.253	0.172	8.46849e-06	0.399973	0.015
	Additive Effect	-0.0835	0.12	-0.339321	0.0586342
	SE(Additive Effect)	0.0728	0.0874	0.0742035	0.0695139
X_7557058_G_C	P-value	0.184	0.091	8.62254e-06	0.687817	0.229
	SE(Additive Effect)	0.021	0.0252	0.021534	0.0201021
	Additive Effect	-0.028	0.0428	-0.0983816	0.00808926
3L_12255926_G_T	P-value	0.205	0.0183	8.66503e-06	0.336037	0.089
	Additive Effect	-0.0387	0.0875	-0.144191	0.0285409
	SE(Additive Effect)	0.0305	0.0368	0.0315687	0.0295954
2L_9225004_G_T	P-value	0.222	0.00947	9.91737e-06	0.182866	0.045
	Additive Effect	-0.0504	0.136	-0.203936	0.0543991
	SE(Additive Effect)	0.0411	0.0518	0.044958	0.0406976
2R_13846975_A_T	P-value	0.000460673	0.000155459	-0.462	1.03885e-07	0.103
	Additive Effect	-0.0995346	-0.133588	0.0229	-0.150452
	SE(Additive Effect)	0.0279394	0.0346359	0.0311	0.0272408
2L_1142522_A_T	P-value	0.000160655	0.00295	0.653	2.51787e-06	0.049
	Additive Effect	0.150931	0.144	-0.0197	0.179804
	SE(Additive Effect)	0.0392204	0.0479	0.0438	0.0370893
2L_1142520_A_T	P-value	0.000160655	0.00295	0.653	2.51787e-06	0.049
	Additive Effect	0.150931	0.144	-0.0197	0.179804
	SE(Additive Effect)	0.0392204	0.0479	0.0438	0.0370893
2R_13847934_A_G	P-value	0.000112108	0.00122	0.929	5.20129e-06	0.113
	Additive Effect	-0.104264	-0.108	0.00265	-0.121512
	SE(Additive Effect)	0.0264479	0.033	0.0298	0.0259376
2L_5857338_T_A	P-value	0.000721282	0.000219744	0.344	8.84422e-06	0.248
	Additive Effect	0.0676334	0.0909658	-0.0209	0.0857584
	SE(Additive Effect)	0.0196867	0.0241606	0.022	0.0187952
2L_1149922_G_A	P-value	1.68054e-05	0.00492	0.94	9.09291e-06	0.054
	Additive Effect	0.164298	0.131	-0.00316	0.161824
	SE(Additive Effect)	0.0372341	0.0459	0.0419	0.0355163
2L_1149728_C_T	P-value	9.73668e-05	0.00312	0.7	9.5905e-06	0.049
	Additive Effect	0.155944	0.143	-0.0169	0.169236
	SE(Additive Effect)	0.0391958	0.0479	0.0438	0.0372443
2L_7230018_G_A	P-value	0.00253	8.00204e-05	0.0885	9.7131e-06	0.167
	Additive Effect	-0.07	-0.110302	0.0431	-0.0992035
	SE(Additive Effect)	0.0229	0.0273784	0.0252	0.0218462
2L_19399413_ATAAACTTAAACT_A	P-value	4.09e-06	0.01	0.319	7.52e-05	0.059
	Additive Effect	0.166	0.115	0.0401	0.14
	SE(Additive Effect)	0.0351	0.0442	0.0401	0.0346
2L_19432551_AT_A	P-value	7.63e-06	0.0338	0.0959	0.000511	0.025
	Additive Effect	0.246	0.144	0.101	0.195
	SE(Additive Effect)	0.0534	0.0675	0.0605	0.0551
2L_19404840_CA_C	P-value	9.02e-07	0.0124	0.148	0.000102	0.044
	Additive Effect	0.202	0.127	0.0663	0.159
	SE(Additive Effect)	0.0398	0.0504	0.0456	0.04
2L_19440638_GTTCGGCAGAT_G	P-value	3.29e-06	0.019	0.133	0.000225	0.02
	Additive Effect	0.282	0.178	0.102	0.225
	SE(Additive Effect)	0.0589	0.0754	0.0679	0.0598
2L_19453012_CA_C	P-value	7.63e-06	0.0338	0.0959	0.000511	0.025
	Additive Effect	0.246	0.144	0.101	0.195
	SE(Additive Effect)	0.0534	0.0675	0.0605	0.0551
2L_19453017_TATAG_T	P-value	7.63e-06	0.0338	0.0959	0.000511	0.025
	Additive Effect	0.246	0.144	0.101	0.195
	SE(Additive Effect)	0.0534	0.0675	0.0605	0.0551
2L_19453015_T_TGAA	P-value	7.63e-06	0.0338	0.0959	0.000511	0.025
	Additive Effect	0.246	0.144	0.101	0.195
	SE(Additive Effect)	0.0534	0.0675	0.0605	0.0551
2L_19440638_GTTCGGCAGAT_G	P-value	3.29e-06	0.019	0.133	0.000225	0.02
	Additive Effect	0.282	0.178	0.102	0.225
	SE(Additive Effect)	0.0589	0.0754	0.0679	0.0598
2L_19471812_T_TG	P-value	7.63e-06	0.0338	0.0959	0.000511	0.025
	Additive Effect	0.246	0.144	0.101	0.195
	SE(Additive Effect)	0.0534	0.0675	0.0605	0.0551
2L_19471829_CTAA_C	P-value	7.63e-06	0.0338	0.0959	0.000511	0.025
	Additive Effect	0.246	0.144	0.101	0.195
	SE(Additive Effect)	0.0534	0.0675	0.0605	0.0551
2L_19471819_TGCGC_T	P-value	7.63e-06	0.0338	0.0959	0.000511	0.025
	Additive Effect	0.246	0.144	0.101	0.195
	SE(Additive Effect)	0.0534	0.0675	0.0605	0.0551
2L_19478213_GGT_G	P-value	7.63e-06	0.0338	0.0959	0.000511	0.025
	Additive Effect	0.246	0.144	0.101	0.195
	SE(Additive Effect)	0.0534	0.0675	0.0605	0.0551
2L_8697537_ACAATTTATT_A	P-value	7.6e-06	0.022	0.104	0.000926	0.025
	Additive Effect	0.249	0.155	0.0988	0.182
	SE(Additive Effect)	0.0541	0.0673	0.0606	0.054
3L_10513112_TA_T	P-value	3.34e-07	0.00232	0.261	3e-06	0.139
	Additive Effect	0.124	0.0919	0.0309	0.112
	SE(Additive Effect)	0.0235	0.02978	0.0274	0.0234
2R_19310698_AG_A	P-value	8.04e-06	0.0158	0.067	0.0011	0.124
	Additive Effect	0.115	0.0784	0.0524	0.0827
	SE(Additive Effect)	0.0251	0.0322	0.0285	0.025
3L_12593436_GT_G	P-value	8.2e-06	0.0004798	0.901	8.12e-06	0.025
	Additive Effect	0.244	0.234	0.00761	0.236
	SE(Additive Effect)	0.0532	0.06611	0.0612	0.0516
3L_12593939_AAGATACAT_A	P-value	0.0681	0.00279	0.55	0.000126	0.015
	Additive Effect	0.324	0.2593	0.0466	0.265
	SE(Additive Effect)	0.0681	0.0856	0.0779	0.0677
3L_12689569_TAA_T	P-value	8.32e-06	0.0105	0.229	0.000164	0.03
	Additive Effect	0.223	0.1584	0.0671	0.187
	SE(Additive Effect)	0.0488	0.06141	0.0556	0.0486
3L_12689436_CTT_C	P-value	7.83e-06	0.009215	0.247	0.000141	0.03
	Additive Effect	0.224	0.1614	0.0645	0.189
	SE(Additive Effect)	0.0488	0.06138	0.0556	0.0486
3L_8576566_TCC_T	P-value	2.6e-06	0.00234	0.538	0.000127	0.03
	Additive Effect	0.234	0.189	0.0343	0.191
	SE(Additive Effect)	0.0483	0.0613	0.0557	0.0489
2R_21807011_TC_T	P-value	0.0145	8.77e-06	0.00175	0.0002	0.084
	Additive Effect	0.076	0.166	-0.106	0.112
	SE(Additive Effect)	0.0308	0.0363	0.0332	0.0295
2L_1142524_C_CTT	P-value	0.000161	0.00295	0.653	2.52e-06	0.049
	Additive Effect	0.151	0.144	-0.0197	0.18
	SE(Additive Effect)	0.0392	0.0479	0.0438	0.0371
2L_1142502_CCACCTGTAGACGGAA_C	P-value	0.000161	0.00295	0.653	2.52e-06	0.049
	Additive Effect	0.151	0.144	-0.0197	0.18
	SE(Additive Effect)	0.0392	0.0479	0.0438	0.0371
2L_1142528_TATATC_T	P-value	0.000161	0.00295	0.653	2.52e-06	0.049
	Additive Effect	0.151	0.144	-0.0197	0.18
	SE(Additive Effect)	0.0392	0.0479	0.0438	0.0371
2R_18323757_TTC_T	P-value	0.388	0.0026	3.42e-06	0.277	0.015
	Additive Effect	-0.0627	0.261	-0.353	0.0762
	SE(Additive Effect)	0.0726	0.0855	0.0739	0.0699
3R_6436203_AAAAT_A	P-value	0.161	0.000904	1.44e-06	0.417	0.056
	Additive Effect	-0.0531	0.1534	-0.196	0.0303
	SE(Additive Effect)	0.0377	0.0455	0.0394	0.0372
2R_23790523_TC_T	P-value	0.171	0.00258	5.65e-08	0.195	0.035
	Additive Effect	-0.0645	0.176	-0.276	0.0599
	SE(Additive Effect)	0.0469	0.0575	0.0489	0.0461
4_285491_G_GAT	P-value	0.357	0.0203	2.33e-06	0.166	0.201
	Additive Effect	-0.0199	0.06084	-0.108	0.029
	SE(Additive Effect)	0.0215	0.026	0.0223	0.0209
X_3197254_TGGGCGGGGTCGCCAGGTTGAAGA_T	P-value	0.0473	0.0187	8.11e-06	0.811	0.02
	Additive Effect	-0.127	0.18	-0.317	0.0146
	SE(Additive Effect)	0.0637	0.0759	0.0692	0.0611
X_5359422_AACAAATCGC_A	P-value	0.455	0.0399	6.59e-06	0.189	0.02
	Additive Effect	-0.047	0.1557	-0.298	0.0801
	SE(Additive Effect)	0.0627	0.0753	0.0644	0.0608
2R_18270457_T_C	P-value	6.45e-06	0.00952	0.962	4.11e-05	0.045
	Additive Effect	0.187	0.126	0.00219	0.166
	SE(Additive Effect)	0.0404	0.0481	0.0459	0.0395
3R_5119044_T_G	P-value	1.14e-06	0.000215	0.785	7.55e-06	0.112
	Additive Effect	0.134	0.125	-0.00831	0.12
	SE(Additive Effect)	0.0267	0.03329	0.0305	0.0261
3R_20369720_G_A	P-value	6.1e-06	0.0159	0.203	5.09e-05	0.046
	Additive Effect	0.183	0.118	0.0605	0.163
	SE(Additive Effect)	0.0394	0.04852	0.0474	0.0393
3L_12318267_A_G	P-value	0.0136	4.32e-05	0.0264	9.02e-06	0.064
	Additive Effect	-0.088	-0.174	0.0864	-0.151
	SE(Additive Effect)	0.0354	0.04161	0.0386	0.0331
2L_11379923_G_A	P-value	0.383	0.00245	8.03e-06	0.166	0.025
	Additive Effect	-0.0486	0.204	-0.265	0.0753
	SE(Additive Effect)	0.0556	0.0665	0.0577	0.0541
X_19097710_C_A	P-value	0.141	0.2608	2e-06	0.69	0.02
	Additive Effect	-0.0921	0.08688	-0.315	0.0244
	SE(Additive Effect)	0.0623	0.07705	0.0643	0.0612
X_14506040_G_T	P-value	0.623	0.0244	8.36e-06	0.0252	0.108
	Additive Effect	-0.0137	0.07721	-0.134	0.0601
	SE(Additive Effect)	0.0277	0.03404	0.0293	0.0267
3R_24959093_C_A	P-value	0.349	0.00141	1.77e-06	0.208	0.025
	Additive Effect	-0.0532	0.2147	-0.3	0.0685
	SE(Additive Effect)	0.0567	0.0663	0.0608	0.0542
X_17362947_T_C	P-value	0.0563	0.36	1.84e-06	0.873	0.029
	Additive Effect	-0.0976	0.05302	-0.259	0.00798
	SE(Additive Effect)	0.0508	0.0578	0.0526	0.0498
