# Supplementary material for: Drosophila Toxicogenomics: genetic variation and sexual dimorphism in susceptibility to 4-Methylimidazole
Source: Hum Genomics. 2024 Nov 4;18:119. doi: 10.1186/s40246-024-00689-3 (PMC11533318; doi:10.1186/s40246-024-00689-3)
Supplement: Supplementary file 13 — Supplementary Material 13 [file 40246_2024_689_MOESM13_ESM.xlsx]

## Sheet: Additional File 7A
FlyBase ID Female GWAS network	Gene Symbol Female GWAS network	Gene Name Female GWAS Network		FlyBase ID Sex Difference GWAS network	Gene Symbol Sex Difference GWAS network	Gene Name Sex Difference GWAS Network		FlyBase ID Network Overlap	Gene Symbol Network Overlap
FBgn0000014	abd-A	abdominal A		FBgn0000015	Abd-B	Abdominal B		FBgn0000017	Abl
FBgn0000017	Abl	Abl tyrosine kinase		FBgn0020510	Abi	Abelson interacting protein		FBgn0013751	Awh
FBgn0015903	apt	apontic		FBgn0000017	Abl	Abl tyrosine kinase		FBgn0024811	Crk
FBgn0015904	ara	araucan		FBgn0000022	ac	achaete		FBgn0004198	ct
FBgn0014006	Ask1	Apoptotic signal-regulating kinase 1		FBgn0029791	AdamTS-B	ADAM metallopeptidase with thrombospondin type 1 motif B		FBgn0260635	Diap1
FBgn0013751	Awh	Arrowhead		FBgn0000117	arm	armadillo		FBgn0010583	dock
FBgn0004133	blow	blown fuse		FBgn0000137	ase	asense		FBgn0000490	dpp
FBgn0011206	bol	boule		FBgn0260945	Atg1	Autophagy-related 1		FBgn0011766	E2f1
FBgn0000212	brm	brahma		FBgn0036255	Atg12	Autophagy-related 12		FBgn0000546	EcR
FBgn0259246	brp	bruchpilot		FBgn0000146	aub	aubergine		FBgn0003731	Egfr
FBgn0265598	Bx	Beadex		FBgn0013751	Awh	Arrowhead		FBgn0001139	gro
FBgn0266916	Cenp-C	Centromeric protein-C		FBgn0035431	CG14968	CG14968		FBgn0004644	hh
FBgn0032783	CG10237	CG10237		FBgn0028490	CG31705	CG31705		FBgn0015239	Hr78
FBgn0085234	CG34205	CG34205		FBgn0028514	CG4793	CG4793		FBgn0004647	N
FBgn0031894	CG4496	CG4496		FBgn0035499	Chd64	Chd64		FBgn0014018	Rel
FBgn0039461	CG5500	CG5500		FBgn0013764	Chi	Chip		FBgn0003944	Ubx
FBgn0037746	CG8478	CG8478		FBgn0037728	cPges	cytosolic Prostaglandin E synthase		FBgn0284084	wg
FBgn0024811	Crk	Crk oncogene		FBgn0024811	Crk	Crk oncogene
FBgn0025680	cry	cryptochrome		FBgn0004198	ct	cut
FBgn0004179	Csp	Cysteine string protein		FBgn0267821	da	daughterless
FBgn0004198	ct	cut		FBgn0037384	dgrn	degringolade
FBgn0010382	CycE	Cyclin E		FBgn0260635	Diap1	Death-associated inhibitor of apoptosis 1
FBgn0000422	Ddc	Dopa decarboxylase		FBgn0041604	dlp	dally-like
FBgn0260635	Diap1	Death-associated inhibitor of apoptosis 1		FBgn0000479	dnc	dunce
FBgn0000463	Dl	Delta		FBgn0010583	dock	dreadlocks
FBgn0001624	dlg1	discs large 1		FBgn0020306	dom	domino
FBgn0263106	DNAJ-1	DnaJ-like-1		FBgn0000490	dpp	decapentaplegic
FBgn0010583	dock	dreadlocks		FBgn0027594	drpr	draper
FBgn0000490	dpp	decapentaplegic		FBgn0000499	dsh	dishevelled
FBgn0053196	dpy	dumpy		FBgn0002609	E(spl)m3-HLH	Enhancer of split m3, helix-loop-helix
FBgn0011766	E2f1	E2F transcription factor 1		FBgn0002631	E(spl)m5-HLH	Enhancer of split m5, helix-loop-helix
FBgn0000535	eag	ether a go-go		FBgn0002633	E(spl)m7-HLH	Enhancer of split m7, helix-loop-helix
FBgn0000546	EcR	Ecdysone receptor		FBgn0000591	E(spl)m8-HLH	Enhancer of split m8, helix-loop-helix
FBgn0003731	Egfr	Epidermal growth factor receptor		FBgn0002733	E(spl)mbeta-HLH	Enhancer of split mbeta, helix-loop-helix
FBgn0004875	enc	encore		FBgn0002734	E(spl)mdelta-HLH	Enhancer of split mdelta, helix-loop-helix
FBgn0001075	ft	fat		FBgn0002735	E(spl)mgamma-HLH	Enhancer of split mgamma, helix-loop-helix
FBgn0001139	gro	groucho		FBgn0011766	E2f1	E2F transcription factor 1
FBgn0001169	H	Hairless		FBgn0000546	EcR	Ecdysone receptor
FBgn0004644	hh	hedgehog		FBgn0003731	Egfr	Epidermal growth factor receptor
FBgn0004914	Hnf4	Hepatocyte nuclear factor 4		FBgn0033483	egr	eiger
FBgn0015239	Hr78	Hormone-receptor-like in 78		FBgn0005658	Ets65A	Ets at 65A
FBgn0266599	Hsc70-4	Heat shock protein 70 cognate 4		FBgn0028734	Fmr1	Fragile X messenger ribonucleoprotein 1
FBgn0036126	Irbp18	Inverted repeat binding protein 18 kDa		FBgn0264495	gpp	grappa
FBgn0086444	l(2)37Cb	lethal (2) 37Cb		FBgn0001139	gro	groucho
FBgn0261983	l(2)gd1	lethal (2) giant discs 1		FBgn0010303	hep	hemipterous
FBgn0041111	lilli	lilliputian		FBgn0004644	hh	hedgehog
FBgn0004367	mei-41	meiotic 41		FBgn0003997	hid	head involution defective
FBgn0014343	mirr	mirror		FBgn0004864	hop	hopscotch
FBgn0004647	N	Notch		FBgn0015239	Hr78	Hormone-receptor-like in 78
FBgn0015269	Nf1	Neurofibromin 1		FBgn0283499	InR	Insulin-like receptor
FBgn0039254	Nmnat	Nicotinamide mononucleotide adenylyltransferase		FBgn0028369	kirre	kin of irre
FBgn0003015	osk	oskar		FBgn0052179	Krn	Keren
FBgn0039044	p53	p53		FBgn0000464	Lar	Leukocyte-antigen-related-like
FBgn0041789	pax	Paxillin		FBgn0027111	miple1	midkine and pleiotrophin 1
FBgn0003041	pbl	pebble		FBgn0262432	mir-8	mir-8 stem loop
FBgn0003042	Pc	Polycomb		FBgn0263107	mir-bft	bereft
FBgn0002031	Phb1	Prohibitin 1		FBgn0002873	mud	mushroom body defect
FBgn0004860	ph-d	polyhomeotic distal		FBgn0004657	mys	myospheroid
FBgn0004861	ph-p	polyhomeotic proximal		FBgn0004647	N	Notch
FBgn0004872	piwi	P-element induced wimpy testis		FBgn0011817	nmo	nemo
FBgn0025574	Pli	Pellino		FBgn0085432	pan	pangolin
FBgn0031492	Prp40	pre-mRNA processing factor 40		FBgn0052528	parvin	parvin
FBgn0284421	psn	Presenilin		FBgn0003042	Pc	Polycomb
FBgn0004369	Ptp99A	Protein tyrosine phosphatase 99A		FBgn0033988	pcs	parcas
FBgn0243512	puc	puckered		FBgn0015279	Pi3K92E	Phosphatidylinositol 3-kinase 92E
FBgn0032006	Pvr	PDGF- and VEGF-receptor related		FBgn0039431	plum	plum
FBgn0032782	Rab9	Rab9		FBgn0267487	Ptp61F	Protein tyrosine phosphatase 61F
FBgn0003346	RanGAP	Ran GTPase activating protein		FBgn0015790	Rab11	Rab11
FBgn0261549	rdgA	retinal degeneration A		FBgn0014010	Rab5	Rab5
FBgn0014018	Rel	Relish		FBgn0010333	Rac1	Rac1
FBgn0003267	ro	rough		FBgn0015286	Rala	Ras-like protein A
FBgn0032781	RtcB	RtcB RNA ligase		FBgn0003205	Ras85D	Ras oncogene at 85D
FBgn0003396	shn	schnurri		FBgn0015799	Rbf	Retinoblastoma-family protein
FBgn0005638	slbo	slow border cells		FBgn0014018	Rel	Relish
FBgn0016917	Stat92E	Signal-transducer and activator of transcription protein at 92E		FBgn0038853	RhoGAP93B	Rho GTPase activating protein at 93B
FBgn0004359	T48	Transcript 48		FBgn0023172	RhoGEF2	Rho guanine nucleotide exchange factor 2
FBgn0037874	Tctp	Translationally controlled tumor protein		FBgn0264707	RhoGEF3	Rho guanine nucleotide exchange factor 3
FBgn0045035	tefu	telomere fusion		FBgn0017545	RpS3A	Ribosomal protein S3A
FBgn0000964	tj	traffic jam		FBgn0010408	RpS9	Ribosomal protein S9
FBgn0003716	tkv	thickveins		FBgn0003295	ru	roughoid
FBgn0284220	Top2	Topoisomerase 2		FBgn0004170	sc	scute
FBgn0026317	Tsc1	Tsc1		FBgn0263289	scrib	scribble
FBgn0003944	Ubx	Ultrabithorax		FBgn0010415	Sdc	Syndecan
FBgn0035848	Uxs	UDP-xylose synthase		FBgn0266674	Sec15	Secretory 15
FBgn0003975	vg	vestigial		FBgn0003391	shg	shotgun
FBgn0033194	Vps13	Vacuolar protein sorting 13		FBgn0024189	sns	sticks and stones
FBgn0243516	Vrp1	Verprolin 1		FBgn0005672	spi	spitz
FBgn0284084	wg	wingless		FBgn0259678	sqa	spaghetti-squash activator
				FBgn0041092	tai	taiman
				FBgn0026319	Traf4	TNF-receptor-associated factor 4
				FBgn0004889	tws	twins
				FBgn0003944	Ubx	Ultrabithorax
				FBgn0284084	wg	wingless
				FBgn0004360	Wnt2	Wnt oncogene analog 2
				FBgn0034970	yki	yorkie
				FBgn0035432	ZnT63C	Zinc transporter 63C

## Sheet: Additional File 7B
Gene Ontology Category	Gene Ontology Term	Number of Genes in Genome	Number of Genes in List	Number of Genes Expected	Over (+) or Under (-) Represented	Fold Enrichment	P-Value	FDR
Biological Process	regulation of biological process (GO:0050789)	3923	76	24.98	+	3.04	6.82e-30	2.52e-26
	regulation of cellular process (GO:0050794)	3625	74	23.08	+	3.21	5.86e-30	4.33e-26
	biological regulation (GO:0065007)	4171	77	26.56	+	2.9	3.67e-29	9.03e-26
	anatomical structure development (GO:0048856)	2508	63	15.97	+	3.95	5.2e-28	9.62e-25
	cellular developmental process (GO:0048869)	1527	52	9.72	+	5.35	9.25e-28	9.76e-25
	developmental process (GO:0032502)	2640	64	16.81	+	3.81	9.22e-28	1.14e-24
	cell differentiation (GO:0030154)	1525	52	9.71	+	5.36	8.68e-28	1.28e-24
	multicellular organism development (GO:0007275)	2060	57	13.12	+	4.35	1.81e-26	1.67e-23
	multicellular organismal process (GO:0032501)	3275	67	20.85	+	3.21	3.12e-25	2.56e-22
	imaginal disc development (GO:0007444)	556	34	3.54	+	9.6	4.78e-25	3.54e-22
	animal organ development (GO:0048513)	1129	43	7.19	+	5.98	5.51e-24	3.7e-21
	anatomical structure morphogenesis (GO:0009653)	1447	47	9.21	+	5.1	1.28e-23	7.87e-21
	anatomical structure formation involved in morphogenesis (GO:0048646)	531	32	3.38	+	9.46	2.72e-23	1.54e-20
	regulation of cellular metabolic process (GO:0031323)	1906	52	12.14	+	4.28	3.72e-23	1.96e-20
	negative regulation of biological process (GO:0048519)	1430	46	9.1	+	5.05	7.7e-23	3.8e-20
	regulation of metabolic process (GO:0019222)	2056	53	13.09	+	4.05	1.49e-22	6.87e-20
	cellular process involved in reproduction in multicellular organism (GO:0022412)	842	37	5.36	+	6.9	2.24e-22	9.74e-20
	system development (GO:0048731)	1320	44	8.4	+	5.24	2.76e-22	1.13e-19
	reproductive process (GO:0022414)	1200	42	7.64	+	5.5	6.35e-22	2.47e-19
	regulation of gene expression (GO:0010468)	1600	47	10.19	+	4.61	9.41e-22	3.48e-19
	regulation of macromolecule biosynthetic process (GO:0010556)	1615	47	10.28	+	4.57	1.4e-21	4.92e-19
	regulation of macromolecule metabolic process (GO:0060255)	1885	50	12	+	4.17	1.77e-21	5.95e-19
	regulation of cellular biosynthetic process (GO:0031326)	1639	47	10.44	+	4.5	2.61e-21	8.39e-19
	negative regulation of cellular process (GO:0048523)	1324	43	8.43	+	5.1	2.98e-21	9.18e-19
	regulation of biosynthetic process (GO:0009889)	1650	47	10.51	+	4.47	3.46e-21	1.02e-18
	cell development (GO:0048468)	1274	42	8.11	+	5.18	6.29e-21	1.79e-18
	pattern specification process (GO:0007389)	501	29	3.19	+	9.09	1.55e-20	4.25e-18
	regionalization (GO:0003002)	472	28	3.01	+	9.32	4.29e-20	1.13e-17
	positive regulation of biological process (GO:0048518)	1682	46	10.71	+	4.3	6.48e-20	1.65e-17
	instar larval or pupal morphogenesis (GO:0048707)	436	27	2.78	+	9.73	7.63e-20	1.88e-17
	tissue development (GO:0009888)	639	31	4.07	+	7.62	9.36e-20	2.23e-17
	imaginal disc morphogenesis (GO:0007560)	401	26	2.55	+	10.18	1.34e-19	3.1e-17
	developmental process involved in reproduction (GO:0003006)	888	35	5.65	+	6.19	1.56e-19	3.5e-17
	multicellular organism reproduction (GO:0032504)	1094	38	6.97	+	5.46	1.83e-19	3.87e-17
	epithelium development (GO:0060429)	549	29	3.5	+	8.3	1.93e-19	3.96e-17
	post-embryonic animal morphogenesis (GO:0009886)	451	27	2.87	+	9.4	1.83e-19	3.98e-17
	metamorphosis (GO:0007552)	462	27	2.94	+	9.18	3.41e-19	6.81e-17
	reproduction (GO:0000003)	1425	42	9.07	+	4.63	4.35e-19	8.45e-17
	nervous system development (GO:0007399)	987	36	6.28	+	5.73	4.97e-19	9.43e-17
	wing disc development (GO:0035220)	383	25	2.44	+	10.25	6.56e-19	1.21e-16
	positive regulation of cellular process (GO:0048522)	1530	43	9.74	+	4.41	7.93e-19	1.4e-16
	gamete generation (GO:0007276)	869	34	5.53	+	6.14	7.84e-19	1.41e-16
	regulation of nucleobase-containing compound metabolic process (GO:0019219)	1302	40	8.29	+	4.83	1.09e-18	1.87e-16
	multicellular organismal reproductive process (GO:0048609)	892	34	5.68	+	5.99	1.77e-18	2.97e-16
	regulation of multicellular organismal process (GO:0051239)	577	28	3.67	+	7.62	8.77e-18	1.44e-15
	female gamete generation (GO:0007292)	580	28	3.69	+	7.58	1e-17	1.61e-15
	regulation of RNA metabolic process (GO:0051252)	1244	38	7.92	+	4.8	1.47e-17	2.32e-15
	instar larval or pupal development (GO:0002165)	542	27	3.45	+	7.82	2.01e-17	3.09e-15
	animal organ morphogenesis (GO:0009887)	717	30	4.57	+	6.57	2.66e-17	4.01e-15
	embryo development (GO:0009790)	499	26	3.18	+	8.18	3.01e-17	4.46e-15
	post-embryonic development (GO:0009791)	620	28	3.95	+	7.09	5.7e-17	8.26e-15
	regulation of transcription by RNA polymerase II (GO:0006357)	867	32	5.52	+	5.8	6.42e-17	9.13e-15
	sexual reproduction (GO:0019953)	1148	36	7.31	+	4.93	6.65e-17	9.27e-15
	oogenesis (GO:0048477)	530	26	3.37	+	7.7	1.31e-16	1.79e-14
	regulation of nitrogen compound metabolic process (GO:0051171)	1670	42	10.63	+	3.95	1.53e-16	2.05e-14
	regulation of primary metabolic process (GO:0080090)	1697	42	10.81	+	3.89	2.73e-16	3.61e-14
	regulation of DNA-templated transcription (GO:0006355)	1077	34	6.86	+	4.96	5.63e-16	7.18e-14
	regulation of RNA biosynthetic process (GO:2001141)	1077	34	6.86	+	4.96	5.63e-16	7.31e-14
	regulation of developmental process (GO:0050793)	679	28	4.32	+	6.48	5.92e-16	7.42e-14
	neurogenesis (GO:0022008)	805	30	5.13	+	5.85	6.29e-16	7.75e-14
	epithelial cell differentiation (GO:0030855)	324	21	2.06	+	10.18	7.42e-16	8.99e-14
	imaginal disc-derived appendage morphogenesis (GO:0035114)	325	21	2.07	+	10.15	7.89e-16	9.41e-14
	signaling (GO:0023052)	1165	35	7.42	+	4.72	8.11e-16	9.52e-14
	appendage morphogenesis (GO:0035107)	327	21	2.08	+	10.09	8.93e-16	1.03e-13
	wing disc morphogenesis (GO:0007472)	286	20	1.82	+	10.98	9.28e-16	1.05e-13
	imaginal disc-derived appendage development (GO:0048737)	332	21	2.11	+	9.93	1.21e-15	1.36e-13
	appendage development (GO:0048736)	335	21	2.13	+	9.85	1.45e-15	1.6e-13
	positive regulation of macromolecule biosynthetic process (GO:0010557)	591	26	3.76	+	6.91	1.8e-15	1.96e-13
	positive regulation of cellular metabolic process (GO:0031325)	778	29	4.95	+	5.85	2.21e-15	2.37e-13
	tissue morphogenesis (GO:0048729)	346	21	2.2	+	9.53	2.77e-15	2.93e-13
	positive regulation of cellular biosynthetic process (GO:0031328)	610	26	3.88	+	6.69	3.84e-15	3.94e-13
	germ cell development (GO:0007281)	669	27	4.26	+	6.34	3.81e-15	3.97e-13
	positive regulation of biosynthetic process (GO:0009891)	612	26	3.9	+	6.67	4.15e-15	4.2e-13
	epithelial cell development (GO:0002064)	269	19	1.71	+	11.09	4.44e-15	4.43e-13
	positive regulation of metabolic process (GO:0009893)	872	30	5.55	+	5.4	5.41e-15	5.33e-13
	imaginal disc-derived wing morphogenesis (GO:0007476)	273	19	1.74	+	10.93	5.82e-15	5.59e-13
	cell communication (GO:0007154)	1242	35	7.91	+	4.43	5.75e-15	5.6e-13
	imaginal disc pattern formation (GO:0007447)	109	14	0.69	+	20.17	6.05e-15	5.73e-13
	post-embryonic appendage morphogenesis (GO:0035120)	316	20	2.01	+	9.94	6.31e-15	5.91e-13
	follicle cell of egg chamber development (GO:0030707)	237	18	1.51	+	11.93	7.17e-15	6.63e-13
	cell fate specification (GO:0001708)	87	13	0.55	+	23.47	7.88e-15	7.19e-13
	digestive tract development (GO:0048565)	112	14	0.71	+	19.63	8.93e-15	7.95e-13
	digestive system development (GO:0055123)	112	14	0.71	+	19.63	8.93e-15	8.05e-13
	digestive tract morphogenesis (GO:0048546)	71	12	0.45	+	26.54	1.93e-14	1.7e-12
	positive regulation of macromolecule metabolic process (GO:0010604)	785	28	5	+	5.6	2.33e-14	2.02e-12
	anterior/posterior pattern specification (GO:0009952)	181	16	1.15	+	13.88	2.44e-14	2.1e-12
	cell fate commitment (GO:0045165)	302	19	1.92	+	9.88	3.67e-14	3.12e-12
	hindgut morphogenesis (GO:0007442)	56	11	0.36	+	30.85	4.31e-14	3.62e-12
	response to stimulus (GO:0050896)	2371	46	15.1	+	3.05	5.16e-14	4.29e-12
	cell migration (GO:0016477)	268	18	1.71	+	10.55	6.1e-14	5.01e-12
	generation of neurons (GO:0048699)	752	27	4.79	+	5.64	6.57e-14	5.33e-12
	sensory organ development (GO:0007423)	461	22	2.94	+	7.5	7.79e-14	6.26e-12
	hindgut development (GO:0061525)	59	11	0.38	+	29.28	7.98e-14	6.35e-12
	morphogenesis of an epithelium (GO:0002009)	321	19	2.04	+	9.3	1.1e-13	8.68e-12
	renal tubule development (GO:0061326)	64	11	0.41	+	26.99	2.07e-13	1.59e-11
	Malpighian tubule development (GO:0072002)	64	11	0.41	+	26.99	2.07e-13	1.61e-11
	positive regulation of RNA metabolic process (GO:0051254)	489	22	3.11	+	7.07	2.57e-13	1.96e-11
	cellular component organization (GO:0016043)	2603	47	16.57	+	2.84	3.45e-13	2.6e-11
	signal transduction (GO:0007165)	953	29	6.07	+	4.78	4.06e-13	3.03e-11
	tissue migration (GO:0090130)	148	14	0.94	+	14.86	4.56e-13	3.37e-11
	cell fate commitment involved in pattern specification (GO:0060581)	34	9	0.22	+	41.57	5.21e-13	3.77e-11
	compound eye development (GO:0048749)	350	19	2.23	+	8.53	5.19e-13	3.8e-11
	cellular process (GO:0009987)	7042	77	44.84	+	1.72	5.54e-13	3.97e-11
	negative regulation of macromolecule metabolic process (GO:0010605)	696	25	4.43	+	5.64	6.95e-13	4.94e-11
	neuron differentiation (GO:0030182)	698	25	4.44	+	5.63	7.41e-13	5.22e-11
	regulation of response to stimulus (GO:0048583)	978	29	6.23	+	4.66	7.8e-13	5.44e-11
	positive regulation of nucleobase-containing compound metabolic process (GO:0045935)	518	22	3.3	+	6.67	8.19e-13	5.66e-11
	ameboidal-type cell migration (GO:0001667)	155	14	0.99	+	14.19	8.66e-13	5.93e-11
	renal system development (GO:0072001)	73	11	0.46	+	23.67	9.45e-13	6.41e-11
	sensory system development (GO:0048880)	368	19	2.34	+	8.11	1.27e-12	8.28e-11
	visual system development (GO:0150063)	368	19	2.34	+	8.11	1.27e-12	8.35e-11
	embryonic morphogenesis (GO:0048598)	233	16	1.48	+	10.79	1.25e-12	8.43e-11
	eye development (GO:0001654)	368	19	2.34	+	8.11	1.27e-12	8.43e-11
	regulation of cell cycle (GO:0051726)	280	17	1.78	+	9.54	1.69e-12	1.1e-10
	cell motility (GO:0048870)	332	18	2.11	+	8.52	2.36e-12	1.52e-10
	positive regulation of DNA-templated transcription (GO:0045893)	434	20	2.76	+	7.24	2.42e-12	1.53e-10
	positive regulation of RNA biosynthetic process (GO:1902680)	434	20	2.76	+	7.24	2.42e-12	1.54e-10
	negative regulation of developmental process (GO:0051093)	207	15	1.32	+	11.38	3.12e-12	1.96e-10
	positive regulation of transcription by RNA polymerase II (GO:0045944)	339	18	2.16	+	8.34	3.35e-12	2.08e-10
	negative regulation of metabolic process (GO:0009892)	749	25	4.77	+	5.24	3.52e-12	2.17e-10
	cellular component organization or biogenesis (GO:0071840)	2770	47	17.64	+	2.66	3.62e-12	2.21e-10
	epithelial cell migration (GO:0010631)	139	13	0.89	+	14.69	3.85e-12	2.33e-10
	epithelium migration (GO:0090132)	140	13	0.89	+	14.58	4.22e-12	2.54e-10
	cellular response to stimulus (GO:0051716)	1462	34	9.31	+	3.65	4.26e-12	2.54e-10
	Malpighian tubule morphogenesis (GO:0007443)	43	9	0.27	+	32.87	5.34e-12	3.14e-10
	renal tubule morphogenesis (GO:0061333)	43	9	0.27	+	32.87	5.34e-12	3.16e-10
	regulation of signaling (GO:0023051)	911	27	5.8	+	4.65	6.19e-12	3.57e-10
	regulation of cell population proliferation (GO:0042127)	217	15	1.38	+	10.86	6.17e-12	3.59e-10
	negative regulation of cellular metabolic process (GO:0031324)	704	24	4.48	+	5.35	6.78e-12	3.88e-10
	regulation of cell communication (GO:0010646)	916	27	5.83	+	4.63	7.03e-12	4e-10
	regulation of signal transduction (GO:0009966)	778	25	4.95	+	5.05	8.08e-12	4.56e-10
	positive regulation of nitrogen compound metabolic process (GO:0051173)	713	24	4.54	+	5.29	8.86e-12	4.96e-10
	border follicle cell migration (GO:0007298)	94	11	0.6	+	18.38	1.65e-11	9.15e-10
	negative regulation of macromolecule biosynthetic process (GO:0010558)	604	22	3.85	+	5.72	1.71e-11	9.41e-10
	embryonic hindgut morphogenesis (GO:0048619)	49	9	0.31	+	28.85	1.89e-11	1.03e-09
	negative regulation of cellular biosynthetic process (GO:0031327)	612	22	3.9	+	5.65	2.21e-11	1.2e-09
	genital disc development (GO:0035215)	50	9	0.32	+	28.27	2.29e-11	1.23e-09
	compound eye morphogenesis (GO:0001745)	282	16	1.8	+	8.91	2.29e-11	1.23e-09
	positive regulation of developmental process (GO:0051094)	239	15	1.52	+	9.86	2.47e-11	1.31e-09
	learning or memory (GO:0007611)	161	13	1.03	+	12.68	2.52e-11	1.33e-09
	negative regulation of biosynthetic process (GO:0009890)	617	22	3.93	+	5.6	2.58e-11	1.35e-09
	cognition (GO:0050890)	162	13	1.03	+	12.6	2.73e-11	1.42e-09
	multicellular organismal-level homeostasis (GO:0048871)	129	12	0.82	+	14.61	2.93e-11	1.51e-09
	tube development (GO:0035295)	245	15	1.56	+	9.62	3.51e-11	1.8e-09
	eye morphogenesis (GO:0048592)	291	16	1.85	+	8.64	3.66e-11	1.86e-09
	sensory organ morphogenesis (GO:0090596)	291	16	1.85	+	8.64	3.66e-11	1.87e-09
	embryonic development via the syncytial blastoderm (GO:0001700)	168	13	1.07	+	12.15	4.32e-11	2.17e-09
	wing disc pattern formation (GO:0035222)	78	10	0.5	+	20.14	5.73e-11	2.86e-09
	peripheral nervous system development (GO:0007422)	56	9	0.36	+	25.24	6.71e-11	3.33e-09
	follicle cell of egg chamber migration (GO:0007297)	108	11	0.69	+	16	7.65e-11	3.77e-09
	embryo development ending in birth or egg hatching (GO:0009792)	177	13	1.13	+	11.54	8.34e-11	4.08e-09
	negative regulation of response to stimulus (GO:0048585)	420	18	2.67	+	6.73	1.17e-10	5.63e-09
	dorsal/ventral pattern formation (GO:0009953)	145	12	0.92	+	13	1.17e-10	5.67e-09
	homeostasis of number of cells (GO:0048872)	41	8	0.26	+	30.65	1.57e-10	7.55e-09
	cell morphogenesis (GO:0000902)	487	19	3.1	+	6.13	1.63e-10	7.79e-09
	regulation of imaginal disc growth (GO:0045570)	42	8	0.27	+	29.92	1.93e-10	9.15e-09
	anterior/posterior pattern specification, imaginal disc (GO:0007448)	26	7	0.17	+	42.28	1.98e-10	9.34e-09
	open tracheal system development (GO:0007424)	241	14	1.53	+	9.12	3.37e-10	1.58e-08
	stem cell differentiation (GO:0048863)	28	7	0.18	+	39.26	3.54e-10	1.64e-08
	cell fate determination (GO:0001709)	125	11	0.8	+	13.82	3.77e-10	1.74e-08
	cellular anatomical entity morphogenesis (GO:0032989)	514	19	3.27	+	5.81	4.07e-10	1.87e-08
	mesoderm development (GO:0007498)	95	10	0.6	+	16.53	4.21e-10	1.92e-08
	respiratory system development (GO:0060541)	250	14	1.59	+	8.8	5.46e-10	2.48e-08
	sex differentiation (GO:0007548)	98	10	0.62	+	16.03	5.75e-10	2.59e-08
	regulation of immune system process (GO:0002682)	253	14	1.61	+	8.69	6.38e-10	2.86e-08
	tube morphogenesis (GO:0035239)	171	12	1.09	+	11.02	7.94e-10	3.54e-08
	maintenance of cell number (GO:0098727)	102	10	0.65	+	15.4	8.57e-10	3.75e-08
	behavior (GO:0007610)	537	19	3.42	+	5.56	8.47e-10	3.75e-08
	stem cell population maintenance (GO:0019827)	102	10	0.65	+	15.4	8.57e-10	3.77e-08
	cell cycle (GO:0007049)	605	20	3.85	+	5.19	9.22e-10	4.01e-08
	regulation of growth (GO:0040008)	311	15	1.98	+	7.58	9.9e-10	4.28e-08
	dorsal closure (GO:0007391)	104	10	0.66	+	15.1	1.04e-09	4.47e-08
	segmentation (GO:0035282)	224	13	1.43	+	9.11	1.54e-09	6.6e-08
	intestinal stem cell homeostasis (GO:0036335)	34	7	0.22	+	32.34	1.56e-09	6.62e-08
	dorsal/ventral pattern formation, imaginal disc (GO:0007450)	54	8	0.34	+	23.27	1.6e-09	6.76e-08
	mitotic cell cycle (GO:0000278)	384	16	2.44	+	6.54	2.16e-09	9.06e-08
	regulation of cell differentiation (GO:0045595)	278	14	1.77	+	7.91	2.17e-09	9.08e-08
	negative regulation of signaling (GO:0023057)	393	16	2.5	+	6.39	3.01e-09	1.25e-07
	negative regulation of cell communication (GO:0010648)	395	16	2.52	+	6.36	3.24e-09	1.34e-07
	positive regulation of gene expression (GO:0010628)	199	12	1.27	+	9.47	4.49e-09	1.85e-07
	morphogenesis of embryonic epithelium (GO:0016331)	121	10	0.77	+	12.98	4.61e-09	1.87e-07
	negative regulation of nucleobase-containing compound metabolic process (GO:0045934)	348	15	2.22	+	6.77	4.6e-09	1.88e-07
	cell surface receptor signaling pathway (GO:0007166)	302	14	1.92	+	7.28	6.3e-09	2.55e-07
	negative regulation of nitrogen compound metabolic process (GO:0051172)	481	17	3.06	+	5.55	7.61e-09	3.06e-07
	regulation of mitotic cell cycle (GO:0007346)	166	11	1.06	+	10.41	7.75e-09	3.1e-07
	negative regulation of multicellular organismal process (GO:0051241)	168	11	1.07	+	10.28	8.79e-09	3.49e-07
	negative regulation of signal transduction (GO:0009968)	372	15	2.37	+	6.33	1.13e-08	4.47e-07
	developmental growth (GO:0048589)	178	11	1.13	+	9.71	1.61e-08	6.29e-07
	growth (GO:0040007)	178	11	1.13	+	9.71	1.61e-08	6.32e-07
	negative regulation of RNA metabolic process (GO:0051253)	328	14	2.09	+	6.7	1.8e-08	7e-07
	positive regulation of muscle organ development (GO:0048636)	6	4	0.04	+	> 100	2.28e-08	8.82e-07
	epithelial tube morphogenesis (GO:0060562)	107	9	0.68	+	13.21	2.44e-08	9.4e-07
	wing disc dorsal/ventral pattern formation (GO:0048190)	50	7	0.32	+	21.99	2.66e-08	1.02e-06
	cell division (GO:0051301)	238	12	1.52	+	7.92	3.33e-08	1.26e-06
	regulation of developmental growth (GO:0048638)	238	12	1.52	+	7.92	3.33e-08	1.27e-06
	regulation of programmed cell death (GO:0043067)	241	12	1.53	+	7.82	3.83e-08	1.44e-06
	regulation of cell cycle process (GO:0010564)	195	11	1.24	+	8.86	4.13e-08	1.55e-06
	reproductive structure development (GO:0048608)	81	8	0.52	+	15.51	4.3e-08	1.6e-06
	reproductive system development (GO:0061458)	81	8	0.52	+	15.51	4.3e-08	1.61e-06
	muscle structure development (GO:0061061)	196	11	1.25	+	8.81	4.35e-08	1.61e-06
	positive regulation of multicellular organismal process (GO:0051240)	199	11	1.27	+	8.68	5.09e-08	1.86e-06
	embryonic pattern specification (GO:0009880)	199	11	1.27	+	8.68	5.09e-08	1.87e-06
	imaginal disc-derived wing margin morphogenesis (GO:0008587)	55	7	0.35	+	19.99	5.27e-08	1.92e-06
	regulation of apoptotic process (GO:0042981)	201	11	1.28	+	8.6	5.64e-08	2.04e-06
	establishment of ommatidial planar polarity (GO:0042067)	56	7	0.36	+	19.63	6e-08	2.16e-06
	negative regulation of DNA-templated transcription (GO:0045892)	307	13	1.95	+	6.65	6.7e-08	2.38e-06
	memory (GO:0007613)	120	9	0.76	+	11.78	6.66e-08	2.39e-06
	negative regulation of RNA biosynthetic process (GO:1902679)	307	13	1.95	+	6.65	6.7e-08	2.39e-06
	egg chorion assembly (GO:0007306)	86	8	0.55	+	14.61	6.92e-08	2.45e-06
	cell projection organization (GO:0030030)	642	18	4.09	+	4.4	9.17e-08	3.23e-06
	genital disc pattern formation (GO:0035221)	8	4	0.05	+	78.53	1.05e-07	3.67e-06
	genital disc anterior/posterior pattern formation (GO:0035224)	8	4	0.05	+	78.53	1.05e-07	3.69e-06
	larval development (GO:0002164)	168	10	1.07	+	9.35	1.07e-07	3.73e-06
	regulation of mitotic cell cycle phase transition (GO:1901990)	92	8	0.59	+	13.66	1.18e-07	4.05e-06
	morphogenesis of a polarized epithelium (GO:0001738)	92	8	0.59	+	13.66	1.18e-07	4.07e-06
	leg disc development (GO:0035218)	94	8	0.6	+	13.37	1.39e-07	4.77e-06
	eye-antennal disc morphogenesis (GO:0007455)	39	6	0.25	+	24.16	1.55e-07	5.17e-06
	immune system development (GO:0002520)	64	7	0.41	+	17.18	1.54e-07	5.18e-06
	hematopoietic or lymphoid organ development (GO:0048534)	64	7	0.41	+	17.18	1.54e-07	5.2e-06
	lymph gland development (GO:0048542)	64	7	0.41	+	17.18	1.54e-07	5.23e-06
	eye-antennal disc development (GO:0035214)	64	7	0.41	+	17.18	1.54e-07	5.25e-06
	epithelial cell type specification, open tracheal system (GO:0035153)	9	4	0.06	+	69.8	1.89e-07	6.28e-06
	circulatory system development (GO:0072359)	98	8	0.62	+	12.82	1.93e-07	6.37e-06
	heart development (GO:0007507)	98	8	0.62	+	12.82	1.93e-07	6.39e-06
	negative regulation of immune system process (GO:0002683)	99	8	0.63	+	12.69	2.09e-07	6.83e-06
	neuron fate commitment (GO:0048663)	99	8	0.63	+	12.69	2.09e-07	6.86e-06
	regulation of anatomical structure size (GO:0090066)	230	11	1.46	+	7.51	2.22e-07	7.19e-06
	central nervous system development (GO:0007417)	283	12	1.8	+	6.66	2.21e-07	7.2e-06
	regulation of G1/S transition of mitotic cell cycle (GO:2000045)	22	5	0.14	+	35.69	2.26e-07	7.25e-06
	regulation of cell cycle G1/S phase transition (GO:1902806)	22	5	0.14	+	35.69	2.26e-07	7.28e-06
	positive regulation of developmental growth (GO:0048639)	101	8	0.64	+	12.44	2.44e-07	7.81e-06
	embryonic heart tube anterior/posterior pattern specification (GO:0035054)	3	3	0.02	+	> 100	2.49e-07	7.95e-06
	blastoderm segmentation (GO:0007350)	184	10	1.17	+	8.54	2.52e-07	7.99e-06
	neuroblast differentiation (GO:0014016)	43	6	0.27	+	21.91	2.83e-07	8.94e-06
	muscle cell differentiation (GO:0042692)	104	8	0.66	+	12.08	3.06e-07	9.63e-06
	formation of anatomical boundary (GO:0048859)	44	6	0.28	+	21.42	3.26e-07	1.02e-05
	response to abiotic stimulus (GO:0009628)	415	14	2.64	+	5.3	3.3e-07	1.03e-05
	neuron development (GO:0048666)	551	16	3.51	+	4.56	3.31e-07	1.03e-05
	cardiocyte differentiation (GO:0035051)	24	5	0.15	+	32.72	3.6e-07	1.12e-05
	imaginal disc-derived wing vein morphogenesis (GO:0008586)	45	6	0.29	+	20.94	3.74e-07	1.15e-05
	cellular component assembly involved in morphogenesis (GO:0010927)	148	9	0.94	+	9.55	4.04e-07	1.24e-05
	larval lymph gland hemopoiesis (GO:0035167)	46	6	0.29	+	20.49	4.28e-07	1.3e-05
	post-embryonic hemopoiesis (GO:0035166)	46	6	0.29	+	20.49	4.28e-07	1.3e-05
	long-term memory (GO:0007616)	74	7	0.47	+	14.86	4.24e-07	1.3e-05
	regulation of biological quality (GO:0065008)	877	20	5.58	+	3.58	4.5e-07	1.36e-05
	system process (GO:0003008)	642	17	4.09	+	4.16	4.95e-07	1.49e-05
	nervous system process (GO:0050877)	572	16	3.64	+	4.39	5.46e-07	1.64e-05
	anterior Malpighian tubule development (GO:0061327)	12	4	0.08	+	52.35	7.31e-07	2.17e-05
	follicle cell of egg chamber stalk formation (GO:0030713)	12	4	0.08	+	52.35	7.31e-07	2.18e-05
	germ-line stem cell population maintenance (GO:0030718)	81	7	0.52	+	13.57	7.91e-07	2.34e-05
	cell cycle process (GO:0022402)	516	15	3.29	+	4.57	8e-07	2.36e-05
	mitotic cell cycle process (GO:1903047)	262	11	1.67	+	6.59	8.12e-07	2.38e-05
	establishment of planar polarity (GO:0001736)	82	7	0.52	+	13.41	8.6e-07	2.5e-05
	establishment of tissue polarity (GO:0007164)	82	7	0.52	+	13.41	8.6e-07	2.51e-05
	regulation of epithelial cell migration (GO:0010632)	52	6	0.33	+	18.12	9.03e-07	2.62e-05
	regulation of cell cycle phase transition (GO:1901987)	120	8	0.76	+	10.47	9.19e-07	2.66e-05
	plasma membrane bounded cell projection morphogenesis (GO:0120039)	387	13	2.46	+	5.28	9.53e-07	2.74e-05
	response to chemical (GO:0042221)	835	19	5.32	+	3.57	9.58e-07	2.75e-05
	labial disc development (GO:0035217)	4	3	0.03	+	> 100	9.93e-07	2.83e-05
	homeostatic process (GO:0042592)	455	14	2.9	+	4.83	9.96e-07	2.83e-05
	cell projection morphogenesis (GO:0048858)	389	13	2.48	+	5.25	1.01e-06	2.86e-05
	wing and notum subfield formation (GO:0035309)	13	4	0.08	+	48.33	1.05e-06	2.96e-05
	gastrulation (GO:0007369)	85	7	0.54	+	12.93	1.1e-06	3.09e-05
	dorsal appendage formation (GO:0046843)	54	6	0.34	+	17.45	1.13e-06	3.17e-05
	neuron fate specification (GO:0048665)	30	5	0.19	+	26.18	1.17e-06	3.27e-05
	positive regulation of growth (GO:0045927)	125	8	0.8	+	10.05	1.25e-06	3.47e-05
	negative regulation of transcription by RNA polymerase II (GO:0000122)	219	10	1.39	+	7.17	1.25e-06	3.47e-05
	positive regulation of response to stimulus (GO:0048584)	536	15	3.41	+	4.4	1.29e-06	3.54e-05
	regulation of cell migration (GO:0030334)	87	7	0.55	+	12.64	1.29e-06	3.55e-05
	regulation of muscle organ development (GO:0048634)	14	4	0.09	+	44.87	1.46e-06	3.99e-05
	muscle cell fate commitment (GO:0042693)	14	4	0.09	+	44.87	1.46e-06	4.01e-05
	regulation of cell motility (GO:2000145)	89	7	0.57	+	12.35	1.5e-06	4.07e-05
	response to radiation (GO:0009314)	173	9	1.1	+	8.17	1.5e-06	4.07e-05
	immune system process (GO:0002376)	280	11	1.78	+	6.17	1.56e-06	4.2e-05
	cellular response to radiation (GO:0071478)	57	6	0.36	+	16.53	1.57e-06	4.22e-05
	positive regulation of programmed cell death (GO:0043068)	90	7	0.57	+	12.22	1.62e-06	4.35e-05
	regulation of response to stress (GO:0080134)	283	11	1.8	+	6.1	1.73e-06	4.61e-05
	positive regulation of cell population proliferation (GO:0008284)	91	7	0.58	+	12.08	1.75e-06	4.65e-05
	negative regulation of gene expression (GO:0010629)	344	12	2.19	+	5.48	1.75e-06	4.65e-05
	regulation of cellular component organization (GO:0051128)	706	17	4.5	+	3.78	1.84e-06	4.86e-05
	plasma membrane bounded cell projection organization (GO:0120036)	629	16	4	+	4	1.91e-06	5.02e-05
	regulation of stem cell differentiation (GO:2000736)	33	5	0.21	+	23.8	1.92e-06	5.04e-05
	cellular response to ionizing radiation (GO:0071479)	15	4	0.1	+	41.88	1.99e-06	5.17e-05
	cardioblast differentiation (GO:0010002)	15	4	0.1	+	41.88	1.99e-06	5.19e-05
	response to oxygen-containing compound (GO:1901700)	288	11	1.83	+	6	2.05e-06	5.32e-05
	neuron projection development (GO:0031175)	415	13	2.64	+	4.92	2.08e-06	5.37e-05
	response to organic substance (GO:0010033)	421	13	2.68	+	4.85	2.43e-06	6.27e-05
	imaginal disc fusion (GO:0046528)	35	5	0.22	+	22.44	2.61e-06	6.67e-05
	imaginal disc fusion, thorax closure (GO:0046529)	35	5	0.22	+	22.44	2.61e-06	6.69e-05
	regulation of intracellular signal transduction (GO:1902531)	360	12	2.29	+	5.24	2.81e-06	7.17e-05
	developmental maturation (GO:0021700)	187	9	1.19	+	7.56	2.85e-06	7.25e-05
	cell-cell signaling (GO:0007267)	299	11	1.9	+	5.78	2.95e-06	7.46e-05
	wing disc anterior/posterior pattern formation (GO:0048100)	17	4	0.11	+	36.95	3.43e-06	8.65e-05
	cellular response to endogenous stimulus (GO:0071495)	144	8	0.92	+	8.73	3.64e-06	9.05e-05
	external encapsulating structure organization (GO:0045229)	144	8	0.92	+	8.73	3.64e-06	9.08e-05
	Unclassified (UNCLASSIFIED)	2591	2	16.5	-	0.12	3.63e-06	9.09e-05
	biological_process (GO:0008150)	11230	86	71.5	+	1.2	3.63e-06	9.13e-05
	positive regulation of reproductive process (GO:2000243)	66	6	0.42	+	14.28	3.75e-06	9.27e-05
	tissue homeostasis (GO:0001894)	66	6	0.42	+	14.28	3.75e-06	9.31e-05
	asymmetric cell division (GO:0008356)	103	7	0.66	+	10.67	4.02e-06	9.92e-05
	meiotic cell cycle process (GO:1903046)	196	9	1.25	+	7.21	4.2e-06	0.000103
	establishment or maintenance of cell polarity (GO:0007163)	197	9	1.25	+	7.18	4.38e-06	0.000107
	enzyme-linked receptor protein signaling pathway (GO:0007167)	148	8	0.94	+	8.49	4.46e-06	0.000109
	positive regulation of crystal cell differentiation (GO:0042691)	6	3	0.04	+	78.53	4.92e-06	0.000119
	equator specification (GO:0045317)	6	3	0.04	+	78.53	4.92e-06	0.00012
	response to endogenous stimulus (GO:0009719)	151	8	0.96	+	8.32	5.18e-06	0.000123
	regulation of immune response (GO:0050776)	201	9	1.28	+	7.03	5.16e-06	0.000123
	cellular response to growth factor stimulus (GO:0071363)	40	5	0.25	+	19.63	5.15e-06	0.000124
	response to growth factor (GO:0070848)	40	5	0.25	+	19.63	5.15e-06	0.000124
	positive regulation of border follicle cell migration (GO:1903688)	40	5	0.25	+	19.63	5.15e-06	0.000124
	cell morphogenesis involved in neuron differentiation (GO:0048667)	383	12	2.44	+	4.92	5.31e-06	0.000125
	cellular response to environmental stimulus (GO:0104004)	70	6	0.45	+	13.46	5.3e-06	0.000126
	cellular response to abiotic stimulus (GO:0071214)	70	6	0.45	+	13.46	5.3e-06	0.000126
	neuroblast fate determination (GO:0007400)	19	4	0.12	+	33.06	5.53e-06	0.00013
	neuron projection morphogenesis (GO:0048812)	385	12	2.45	+	4.9	5.6e-06	0.000131
	positive regulation of epithelial cell migration (GO:0010634)	41	5	0.26	+	19.15	5.84e-06	0.000137
	leg disc morphogenesis (GO:0007478)	72	6	0.46	+	13.09	6.26e-06	0.000146
	gland development (GO:0048732)	155	8	0.99	+	8.11	6.28e-06	0.000146
	meiotic cell cycle (GO:0051321)	206	9	1.31	+	6.86	6.3e-06	0.000146
	regulation of border follicle cell migration (GO:1903684)	42	5	0.27	+	18.7	6.59e-06	0.000152
	meiosis I cell cycle process (GO:0061982)	111	7	0.71	+	9.9	6.62e-06	0.000152
	ventral cord development (GO:0007419)	73	6	0.46	+	12.91	6.78e-06	0.000156
	negative regulation of growth (GO:0045926)	112	7	0.71	+	9.82	7.03e-06	0.000161
	animal organ formation (GO:0048645)	44	5	0.28	+	17.85	8.33e-06	0.00019
	regulation of salivary gland boundary specification (GO:0045704)	7	3	0.04	+	67.31	8.57e-06	0.000193
	positive regulation of hemocyte differentiation (GO:0045612)	7	3	0.04	+	67.31	8.57e-06	0.000193
	second mitotic wave involved in compound eye morphogenesis (GO:0016330)	7	3	0.04	+	67.31	8.57e-06	0.000194
	negative regulation of salivary gland boundary specification (GO:0045705)	7	3	0.04	+	67.31	8.57e-06	0.000194
	morphogenesis of larval imaginal disc epithelium (GO:0016335)	7	3	0.04	+	67.31	8.57e-06	0.000195
	stem cell division (GO:0017145)	45	5	0.29	+	17.45	9.33e-06	0.000209
	spiracle morphogenesis, open tracheal system (GO:0035277)	22	4	0.14	+	28.56	1.03e-05	0.00023
	regulation of reproductive process (GO:2000241)	120	7	0.76	+	9.16	1.11e-05	0.000246
	regulation of locomotion (GO:0040012)	120	7	0.76	+	9.16	1.11e-05	0.000247
	hemopoiesis (GO:0030097)	80	6	0.51	+	11.78	1.16e-05	0.000255
	gliogenesis (GO:0042063)	80	6	0.51	+	11.78	1.16e-05	0.000256
	cell population proliferation (GO:0008283)	122	7	0.78	+	9.01	1.23e-05	0.000272
	cell fate specification involved in pattern specification (GO:0060573)	8	3	0.05	+	58.9	1.36e-05	0.000299
	negative regulation of mitotic cell cycle phase transition (GO:1901991)	49	5	0.31	+	16.03	1.43e-05	0.000312
	negative regulation of cell cycle process (GO:0010948)	83	6	0.53	+	11.35	1.43e-05	0.000312
	gonad development (GO:0008406)	50	5	0.32	+	15.71	1.58e-05	0.000342
	development of primary sexual characteristics (GO:0045137)	50	5	0.32	+	15.71	1.58e-05	0.000343
	anatomical structure homeostasis (GO:0060249)	85	6	0.54	+	11.09	1.64e-05	0.000354
	imaginal disc-derived wing vein specification (GO:0007474)	51	5	0.32	+	15.4	1.74e-05	0.000375
	regulation of cellular component biogenesis (GO:0044087)	295	10	1.88	+	5.32	1.75e-05	0.000376
	compartment pattern specification (GO:0007386)	9	3	0.06	+	52.35	2.04e-05	0.000434
	morphogenesis of an epithelial fold (GO:0060571)	9	3	0.06	+	52.35	2.04e-05	0.000435
	compound eye photoreceptor cell differentiation (GO:0001751)	182	8	1.16	+	6.9	2.03e-05	0.000435
	dendrite morphogenesis (GO:0048813)	133	7	0.85	+	8.27	2.17e-05	0.00046
	positive regulation of immune system process (GO:0002684)	134	7	0.85	+	8.2	2.27e-05	0.000482
	axis specification (GO:0009798)	186	8	1.18	+	6.76	2.37e-05	0.0005
	eye photoreceptor cell differentiation (GO:0001754)	186	8	1.18	+	6.76	2.37e-05	0.000502
	neuroblast fate commitment (GO:0014017)	27	4	0.17	+	23.27	2.41e-05	0.000506
	response to stress (GO:0006950)	1145	20	7.29	+	2.74	2.59e-05	0.000542
	negative regulation of cell cycle (GO:0045786)	93	6	0.59	+	10.13	2.74e-05	0.000573
	dedifferentiation (GO:0043696)	10	3	0.06	+	47.12	2.9e-05	0.000594
	cell dedifferentiation (GO:0043697)	10	3	0.06	+	47.12	2.9e-05	0.000595
	determination of genital disc primordium (GO:0035225)	10	3	0.06	+	47.12	2.9e-05	0.000597
	sensory organ precursor cell division (GO:0045035)	10	3	0.06	+	47.12	2.9e-05	0.000598
	BMP signaling pathway (GO:0030509)	10	3	0.06	+	47.12	2.9e-05	0.0006
	response to BMP (GO:0071772)	10	3	0.06	+	47.12	2.9e-05	0.000602
	cellular response to BMP stimulus (GO:0071773)	10	3	0.06	+	47.12	2.9e-05	0.000604
	programmed cell death (GO:0012501)	140	7	0.89	+	7.85	3.02e-05	0.000614
	dendrite development (GO:0016358)	140	7	0.89	+	7.85	3.02e-05	0.000616
	taxis (GO:0042330)	95	6	0.6	+	9.92	3.1e-05	0.000627
	positive regulation of intracellular signal transduction (GO:1902533)	193	8	1.23	+	6.51	3.1e-05	0.000629
	mesoderm morphogenesis (GO:0048332)	29	4	0.18	+	21.66	3.23e-05	0.00065
	response to ionizing radiation (GO:0010212)	29	4	0.18	+	21.66	3.23e-05	0.000652
	germarium-derived egg chamber formation (GO:0007293)	96	6	0.61	+	9.82	3.29e-05	0.00066
	male sex differentiation (GO:0046661)	30	4	0.19	+	20.94	3.71e-05	0.00074
	response to alcohol (GO:0097305)	98	6	0.62	+	9.62	3.69e-05	0.00074
	morphogenesis of an epithelial bud (GO:0060572)	2	2	0.01	+	> 100	4.01e-05	0.000778
	determination of imaginal disc primordium (GO:0007445)	11	3	0.07	+	42.83	3.97e-05	0.000778
	dorsal vessel heart proper cell fate commitment (GO:0035053)	2	2	0.01	+	> 100	4.01e-05	0.00078
	epithelial cell proliferation (GO:0050673)	11	3	0.07	+	42.83	3.97e-05	0.00078
	regulation of cellular catabolic process (GO:0031329)	200	8	1.27	+	6.28	3.99e-05	0.000781
	Malpighian tubule bud morphogenesis (GO:0061332)	2	2	0.01	+	> 100	4.01e-05	0.000782
	cell elongation involved in imaginal disc-derived wing morphogenesis (GO:0090254)	11	3	0.07	+	42.83	3.97e-05	0.000782
	epithelial cell proliferation involved in Malpighian tubule morphogenesis (GO:0061331)	11	3	0.07	+	42.83	3.97e-05	0.000784
	epithelial cell proliferation involved in renal tubule morphogenesis (GO:2001013)	11	3	0.07	+	42.83	3.97e-05	0.000786
	cell-cell signaling involved in cell fate commitment (GO:0045168)	11	3	0.07	+	42.83	3.97e-05	0.000788
	cellular response to gamma radiation (GO:0071480)	11	3	0.07	+	42.83	3.97e-05	0.00079
	formation of primary germ layer (GO:0001704)	31	4	0.2	+	20.27	4.23e-05	0.000819
	regulation of innate immune response (GO:0045088)	149	7	0.95	+	7.38	4.5e-05	0.000868
	positive regulation of cell migration (GO:0030335)	62	5	0.39	+	12.67	4.54e-05	0.000874
	photoreceptor cell differentiation (GO:0046530)	204	8	1.3	+	6.16	4.59e-05	0.000882
	regulation of organelle organization (GO:0033043)	331	10	2.11	+	4.74	4.67e-05	0.000895
	syncytium formation (GO:0006949)	32	4	0.2	+	19.63	4.82e-05	0.000908
	regulation of response to biotic stimulus (GO:0002831)	205	8	1.31	+	6.13	4.76e-05	0.000908
	myoblast fusion (GO:0007520)	32	4	0.2	+	19.63	4.82e-05	0.00091
	syncytium formation by plasma membrane fusion (GO:0000768)	32	4	0.2	+	19.63	4.82e-05	0.000913
	myotube differentiation (GO:0014902)	32	4	0.2	+	19.63	4.82e-05	0.000915
	cell-cell fusion (GO:0140253)	32	4	0.2	+	19.63	4.82e-05	0.000917
	learning (GO:0007612)	63	5	0.4	+	12.46	4.9e-05	0.00092
	positive regulation of apoptotic process (GO:0043065)	63	5	0.4	+	12.46	4.9e-05	0.000923
	adult behavior (GO:0030534)	152	7	0.97	+	7.23	5.11e-05	0.000956
	histoblast morphogenesis (GO:0007488)	12	3	0.08	+	39.26	5.26e-05	0.00098
	cardiac cell fate commitment (GO:0060911)	12	3	0.08	+	39.26	5.26e-05	0.000983
	positive regulation of cell motility (GO:2000147)	64	5	0.41	+	12.27	5.29e-05	0.000983
	genitalia development (GO:0048806)	33	4	0.21	+	19.04	5.45e-05	0.00101
	cell death (GO:0008219)	154	7	0.98	+	7.14	5.55e-05	0.00103
	regulation of defense response (GO:0031347)	210	8	1.34	+	5.98	5.64e-05	0.00104
	epidermis development (GO:0008544)	65	5	0.41	+	12.08	5.71e-05	0.00105
	negative regulation of mitotic cell cycle (GO:0045930)	66	5	0.42	+	11.9	6.14e-05	0.00113
	positive regulation of signal transduction (GO:0009967)	415	11	2.64	+	4.16	6.28e-05	0.00115
	regulation of response to external stimulus (GO:0032101)	277	9	1.76	+	5.1	6.56e-05	0.0012
	response to wounding (GO:0009611)	109	6	0.69	+	8.65	6.72e-05	0.00122
	response to gamma radiation (GO:0010332)	13	3	0.08	+	36.24	6.81e-05	0.00123
	haltere development (GO:0007482)	13	3	0.08	+	36.24	6.81e-05	0.00123
	regulation of crystal cell differentiation (GO:0042689)	13	3	0.08	+	36.24	6.81e-05	0.00124
	segment specification (GO:0007379)	35	4	0.22	+	17.95	6.91e-05	0.00124
	glial cell migration (GO:0008347)	35	4	0.22	+	17.95	6.91e-05	0.00125
	positive regulation of locomotion (GO:0040017)	68	5	0.43	+	11.55	7.09e-05	0.00127
	positive regulation of cell cycle (GO:0045787)	68	5	0.43	+	11.55	7.09e-05	0.00127
	imaginal disc-derived leg morphogenesis (GO:0007480)	68	5	0.43	+	11.55	7.09e-05	0.00127
	negative regulation of response to biotic stimulus (GO:0002832)	69	5	0.44	+	11.38	7.61e-05	0.00136
	regulation of G2/M transition of mitotic cell cycle (GO:0010389)	36	4	0.23	+	17.45	7.74e-05	0.00137
	cell maturation (GO:0048469)	163	7	1.04	+	6.74	7.95e-05	0.00141
	regulation of cell cycle G2/M phase transition (GO:1902749)	37	4	0.24	+	16.98	8.63e-05	0.0015
	localization of cell (GO:0051674)	14	3	0.09	+	33.66	8.63e-05	0.00151
	signal transduction in response to DNA damage (GO:0042770)	37	4	0.24	+	16.98	8.63e-05	0.00151
	oocyte localization involved in germarium-derived egg chamber formation (GO:0030720)	14	3	0.09	+	33.66	8.63e-05	0.00152
	trunk segmentation (GO:0035290)	14	3	0.09	+	33.66	8.63e-05	0.00152
	haltere disc development (GO:0035216)	14	3	0.09	+	33.66	8.63e-05	0.00152
	negative regulation of defense response (GO:0031348)	71	5	0.45	+	11.06	8.73e-05	0.00152
	negative regulation of imaginal disc growth (GO:0045571)	14	3	0.09	+	33.66	8.63e-05	0.00153
	anatomical structure maturation (GO:0071695)	166	7	1.06	+	6.62	8.91e-05	0.00155
	germ-line stem cell division (GO:0042078)	38	4	0.24	+	16.53	9.6e-05	0.00166
	intracellular signal transduction (GO:0035556)	365	10	2.32	+	4.3	0.000106	0.00182
	chitin-based embryonic cuticle biosynthetic process (GO:0008362)	15	3	0.1	+	31.41	0.000107	0.00183
	negative regulation of G1/S transition of mitotic cell cycle (GO:2000134)	15	3	0.1	+	31.41	0.000107	0.00183
	negative regulation of cell cycle phase transition (GO:1901988)	74	5	0.47	+	10.61	0.000106	0.00183
	transforming growth factor beta receptor superfamily signaling pathway (GO:0141091)	15	3	0.1	+	31.41	0.000107	0.00184
	negative regulation of cell cycle G1/S phase transition (GO:1902807)	15	3	0.1	+	31.41	0.000107	0.00184
	determination of adult lifespan (GO:0008340)	171	7	1.09	+	6.43	0.000107	0.00185
	cell growth (GO:0016049)	75	5	0.48	+	10.47	0.000113	0.00193
	spectrosome organization (GO:0030721)	3	2	0.02	+	> 100	0.00012	0.00203
	wing disc proximal/distal pattern formation (GO:0007473)	3	2	0.02	+	> 100	0.00012	0.00203
	positive regulation of signaling (GO:0023056)	448	11	2.85	+	3.86	0.000124	0.00209
	positive regulation of cell communication (GO:0010647)	450	11	2.87	+	3.84	0.000129	0.00217
	ectoderm development (GO:0007398)	16	3	0.1	+	29.45	0.000132	0.0022
	regulation of stem cell proliferation (GO:0072091)	16	3	0.1	+	29.45	0.000132	0.00221
	syncytial blastoderm mitotic cell cycle (GO:0035186)	16	3	0.1	+	29.45	0.000132	0.00221
	epigenetic regulation of gene expression (GO:0040029)	126	6	0.8	+	7.48	0.00015	0.0025
	negative regulation of response to external stimulus (GO:0032102)	80	5	0.51	+	9.82	0.000154	0.00257
	cell fate commitment involved in formation of primary germ layer (GO:0060795)	17	3	0.11	+	27.72	0.000159	0.00262
	larval lymph gland hemocyte differentiation (GO:0035168)	17	3	0.11	+	27.72	0.000159	0.00263
	transmembrane receptor protein serine/threonine kinase signaling pathway (GO:0007178)	17	3	0.11	+	27.72	0.000159	0.00264
	intracellular receptor signaling pathway (GO:0030522)	17	3	0.11	+	27.72	0.000159	0.00264
	wound healing (GO:0042060)	81	5	0.52	+	9.69	0.000163	0.00269
	gastrulation with mouth forming first (GO:0001703)	44	4	0.28	+	14.28	0.000171	0.0028
	regulation of MAPK cascade (GO:0043408)	129	6	0.82	+	7.3	0.000171	0.0028
	gastrulation involving germ band extension (GO:0010004)	44	4	0.28	+	14.28	0.000171	0.00281
	photoreceptor cell fate commitment (GO:0046552)	82	5	0.52	+	9.58	0.000173	0.00283
	cellular response to chemical stimulus (GO:0070887)	315	9	2.01	+	4.49	0.000174	0.00284
	neuron projection guidance (GO:0097485)	248	8	1.58	+	5.07	0.000179	0.00291
	locomotion (GO:0040011)	131	6	0.83	+	7.19	0.000185	0.00301
	germ cell migration (GO:0008354)	45	4	0.29	+	13.96	0.000187	0.00303
	imaginal disc-derived male genitalia morphogenesis (GO:0048803)	18	3	0.11	+	26.18	0.00019	0.00304
	regulation of compound eye retinal cell programmed cell death (GO:0046669)	18	3	0.11	+	26.18	0.00019	0.00305
	regulation of retinal cell programmed cell death (GO:0046668)	18	3	0.11	+	26.18	0.00019	0.00305
	mitotic G2/M transition checkpoint (GO:0044818)	18	3	0.11	+	26.18	0.00019	0.00306
	photoreceptor cell maintenance (GO:0045494)	18	3	0.11	+	26.18	0.00019	0.00307
	positive regulation of cellular component biogenesis (GO:0044089)	133	6	0.85	+	7.09	0.000201	0.00322
	imaginal disc-derived genitalia morphogenesis (GO:0048805)	19	3	0.12	+	24.8	0.000225	0.00352
	proximal/distal pattern formation, imaginal disc (GO:0007449)	19	3	0.12	+	24.8	0.000225	0.00352
	male genitalia morphogenesis (GO:0048808)	19	3	0.12	+	24.8	0.000225	0.00353
	post-embryonic genitalia morphogenesis (GO:0035126)	19	3	0.12	+	24.8	0.000225	0.00354
	associative learning (GO:0008306)	47	4	0.3	+	13.37	0.000222	0.00354
	cell cycle comprising mitosis without cytokinesis (GO:0033301)	19	3	0.12	+	24.8	0.000225	0.00355
	male anatomical structure morphogenesis (GO:0090598)	19	3	0.12	+	24.8	0.000225	0.00355
	retina homeostasis (GO:0001895)	19	3	0.12	+	24.8	0.000225	0.00356
	positive regulation of imaginal disc growth (GO:0045572)	19	3	0.12	+	24.8	0.000225	0.00357
	heterochromatin formation (GO:0031507)	87	5	0.55	+	9.03	0.000229	0.00358
	response to external stimulus (GO:0009605)	743	14	4.73	+	2.96	0.000236	0.00367
	formation of a compartment boundary (GO:0060288)	4	2	0.03	+	78.53	0.000239	0.00371
	periodic partitioning (GO:0007365)	48	4	0.31	+	13.09	0.000241	0.00374
	neuroblast development (GO:0014019)	20	3	0.13	+	23.56	0.000263	0.00407
	negative regulation of gene expression, epigenetic (GO:0045814)	91	5	0.58	+	8.63	0.000282	0.00436
	unidimensional cell growth (GO:0009826)	21	3	0.13	+	22.44	0.000305	0.0047
	genitalia morphogenesis (GO:0035112)	21	3	0.13	+	22.44	0.000305	0.00471
	negative regulation of cell differentiation (GO:0045596)	94	5	0.6	+	8.35	0.000328	0.00504
	negative regulation of developmental growth (GO:0048640)	95	5	0.6	+	8.27	0.000345	0.00528
	heterochromatin organization (GO:0070828)	95	5	0.6	+	8.27	0.000345	0.00529
	genital disc morphogenesis (GO:0007483)	22	3	0.14	+	21.42	0.000352	0.00538
	regulation of nervous system development (GO:0051960)	210	7	1.34	+	5.24	0.000379	0.00578
	regulation of tube size (GO:0035150)	54	4	0.34	+	11.63	0.000381	0.00579
	mesodermal cell fate specification (GO:0007501)	5	2	0.03	+	62.82	0.000396	0.00591
	regulation of stress-activated protein kinase signaling cascade (GO:0070302)	5	2	0.03	+	62.82	0.000396	0.00592
	perineurial glial growth (GO:0042066)	5	2	0.03	+	62.82	0.000396	0.00594
	meiotic DNA double-strand break processing (GO:0000706)	5	2	0.03	+	62.82	0.000396	0.00595
	DNA double-strand break processing (GO:0000729)	5	2	0.03	+	62.82	0.000396	0.00596
	tissue regeneration (GO:0042246)	23	3	0.15	+	20.49	0.000403	0.00596
	genital disc sexually dimorphic development (GO:0035263)	5	2	0.03	+	62.82	0.000396	0.00597
	appendage segmentation (GO:0035285)	23	3	0.15	+	20.49	0.000403	0.00597
	notum cell fate specification (GO:0035310)	5	2	0.03	+	62.82	0.000396	0.00598
	negative regulation of G2/M transition of mitotic cell cycle (GO:0010972)	23	3	0.15	+	20.49	0.000403	0.00598
	male genitalia development (GO:0030539)	23	3	0.15	+	20.49	0.000403	0.00599
	antiviral innate immune response (GO:0140374)	5	2	0.03	+	62.82	0.000396	0.006
	imaginal disc-derived leg segmentation (GO:0036011)	23	3	0.15	+	20.49	0.000403	0.006
	establishment or maintenance of polarity of larval imaginal disc epithelium (GO:0016336)	5	2	0.03	+	62.82	0.000396	0.00601
	negative regulation of immune response (GO:0050777)	55	4	0.35	+	11.42	0.000408	0.00602
	behavioral response to ethanol (GO:0048149)	55	4	0.35	+	11.42	0.000408	0.00603
	apoptotic process (GO:0006915)	99	5	0.63	+	7.93	0.000417	0.00613
	oocyte differentiation (GO:0009994)	154	6	0.98	+	6.12	0.000443	0.0065
	imaginal disc-derived male genitalia development (GO:0007485)	24	3	0.15	+	19.63	0.000458	0.0067
	negative regulation of cell cycle G2/M phase transition (GO:1902750)	24	3	0.15	+	19.63	0.000458	0.00671
	regulation of hemocyte differentiation (GO:0045610)	25	3	0.16	+	18.85	0.000518	0.00751
	regulation of pigmentation (GO:0120305)	25	3	0.16	+	18.85	0.000518	0.00753
	regulation of developmental pigmentation (GO:0048070)	25	3	0.16	+	18.85	0.000518	0.00754
	Notch signaling pathway (GO:0007219)	25	3	0.16	+	18.85	0.000518	0.00756
	organelle organization (GO:0006996)	1533	21	9.76	+	2.15	0.000534	0.00773
	antennal development (GO:0007469)	26	3	0.17	+	18.12	0.000583	0.00832
	positive regulation of SMAD protein signal transduction (GO:0060391)	6	2	0.04	+	52.35	0.000591	0.00834
	proximal/distal pattern formation (GO:0009954)	26	3	0.17	+	18.12	0.000583	0.00834
	positive regulation of G1/S transition of mitotic cell cycle (GO:1900087)	6	2	0.04	+	52.35	0.000591	0.00836
	positive regulation of multicellular organism growth (GO:0040018)	26	3	0.17	+	18.12	0.000583	0.00836
	heart formation (GO:0060914)	6	2	0.04	+	52.35	0.000591	0.00837
	mesoderm formation (GO:0001707)	26	3	0.17	+	18.12	0.000583	0.00837
	regulation of cellular localization (GO:0060341)	162	6	1.03	+	5.82	0.00058	0.00837
	imaginal disc lineage restriction (GO:0035161)	6	2	0.04	+	52.35	0.000591	0.00839
	regulation of cell fate specification (GO:0042659)	26	3	0.17	+	18.12	0.000583	0.00839
	hemocyte proliferation (GO:0035172)	6	2	0.04	+	52.35	0.000591	0.00841
	mitotic cell cycle, embryonic (GO:0045448)	26	3	0.17	+	18.12	0.000583	0.00841
	positive regulation of cell cycle G1/S phase transition (GO:1902808)	6	2	0.04	+	52.35	0.000591	0.00842
	regulation of catabolic process (GO:0009894)	297	8	1.89	+	4.23	0.0006	0.00845
	locomotor rhythm (GO:0045475)	61	4	0.39	+	10.3	0.000607	0.00853
	imaginal disc-derived genitalia development (GO:0007484)	27	3	0.17	+	17.45	0.000653	0.00916
	DNA metabolic process (GO:0006259)	304	8	1.94	+	4.13	0.000699	0.00979
	regulation of cellular component size (GO:0032535)	168	6	1.07	+	5.61	0.000702	0.00981
	cellular component assembly (GO:0022607)	1031	16	6.56	+	2.44	0.000716	0.00999
	regulation of nucleocytoplasmic transport (GO:0046822)	28	3	0.18	+	16.83	0.000728	0.0101
	short-term memory (GO:0007614)	28	3	0.18	+	16.83	0.000728	0.0101
	regulation of DNA metabolic process (GO:0051052)	64	4	0.41	+	9.82	0.000729	0.0101
	axon development (GO:0061564)	306	8	1.95	+	4.11	0.000729	0.0101
	negative regulation of apoptotic process (GO:0043066)	113	5	0.72	+	6.95	0.000763	0.0105
	oocyte axis specification (GO:0007309)	113	5	0.72	+	6.95	0.000763	0.0106
	locomotory behavior (GO:0007626)	171	6	1.09	+	5.51	0.00077	0.0106
	mitotic DNA integrity checkpoint signaling (GO:0044774)	29	3	0.18	+	16.25	0.000809	0.0111
	negative regulation of compound eye retinal cell programmed cell death (GO:0046673)	7	2	0.04	+	44.87	0.000824	0.0112
	negative regulation of retinal cell programmed cell death (GO:0046671)	7	2	0.04	+	44.87	0.000824	0.0112
	regulation of JNK cascade (GO:0046328)	66	4	0.42	+	9.52	0.000819	0.0112
	muscle cell fate specification (GO:0042694)	7	2	0.04	+	44.87	0.000824	0.0113
	specification of segmental identity, trunk (GO:0035292)	7	2	0.04	+	44.87	0.000824	0.0113
	positive regulation of MAPK cascade (GO:0043410)	67	4	0.43	+	9.38	0.000866	0.0118
	regeneration (GO:0031099)	30	3	0.19	+	15.71	0.000894	0.012
	regulation of Toll signaling pathway (GO:0008592)	30	3	0.19	+	15.71	0.000894	0.012
	hemocyte differentiation (GO:0042386)	30	3	0.19	+	15.71	0.000894	0.012
	pole cell development (GO:0007277)	30	3	0.19	+	15.71	0.000894	0.0121
	oocyte construction (GO:0007308)	117	5	0.74	+	6.71	0.000893	0.0121
	positive regulation of cell differentiation (GO:0045597)	117	5	0.74	+	6.71	0.000893	0.0121
	transmembrane receptor protein tyrosine kinase signaling pathway (GO:0007169)	117	5	0.74	+	6.71	0.000893	0.0121
	circadian behavior (GO:0048512)	68	4	0.43	+	9.24	0.000916	0.0122
	meiotic chromosome segregation (GO:0045132)	68	4	0.43	+	9.24	0.000916	0.0123
	regulation of phosphate metabolic process (GO:0019220)	118	5	0.75	+	6.65	0.000928	0.0124
	regulation of phosphorus metabolic process (GO:0051174)	118	5	0.75	+	6.65	0.000928	0.0124
	chromosome segregation (GO:0007059)	178	6	1.13	+	5.29	0.000949	0.0126
	response to ethanol (GO:0045471)	69	4	0.44	+	9.1	0.000968	0.0128
	regulation of receptor signaling pathway via JAK-STAT (GO:0046425)	31	3	0.2	+	15.2	0.000986	0.013
	regulation of cell fate commitment (GO:0010453)	31	3	0.2	+	15.2	0.000986	0.013
	molting cycle process (GO:0022404)	31	3	0.2	+	15.2	0.000986	0.013
	ommatidial rotation (GO:0016318)	31	3	0.2	+	15.2	0.000986	0.0131
	dorsal/ventral axis specification (GO:0009950)	70	4	0.45	+	8.97	0.00102	0.0134
	rhythmic behavior (GO:0007622)	70	4	0.45	+	8.97	0.00102	0.0134
	regulation of catalytic activity (GO:0050790)	181	6	1.15	+	5.21	0.00104	0.0136
	progression of morphogenetic furrow involved in compound eye morphogenesis (GO:0007458)	8	2	0.05	+	39.26	0.00109	0.0141
	defasciculation of motor neuron axon (GO:0007415)	8	2	0.05	+	39.26	0.00109	0.0141
	regulation of SMAD protein signal transduction (GO:0060390)	8	2	0.05	+	39.26	0.00109	0.0141
	amnioserosa formation (GO:0007378)	8	2	0.05	+	39.26	0.00109	0.0141
	cell chemotaxis (GO:0060326)	8	2	0.05	+	39.26	0.00109	0.0141
	regulation of cell-cell adhesion (GO:0022407)	32	3	0.2	+	14.72	0.00108	0.0141
	regulation of DNA endoreduplication (GO:0032875)	8	2	0.05	+	39.26	0.00109	0.0142
	positive regulation of stem cell proliferation (GO:2000648)	8	2	0.05	+	39.26	0.00109	0.0142
	glial cell growth (GO:0042065)	8	2	0.05	+	39.26	0.00109	0.0142
	gonadal mesoderm development (GO:0007506)	8	2	0.05	+	39.26	0.00109	0.0142
	regulation of receptor signaling pathway via STAT (GO:1904892)	32	3	0.2	+	14.72	0.00108	0.0142
	epithelial tube formation (GO:0072175)	8	2	0.05	+	39.26	0.00109	0.0143
	negative regulation of cell population proliferation (GO:0008285)	72	4	0.46	+	8.73	0.00114	0.0145
	negative regulation of programmed cell death (GO:0043069)	124	5	0.79	+	6.33	0.00116	0.0148
	regulation of anatomical structure morphogenesis (GO:0022603)	185	6	1.18	+	5.09	0.00116	0.0148
	regulation of localization (GO:0032879)	409	9	2.6	+	3.46	0.00116	0.0148
	positive regulation of mitotic cell cycle (GO:0045931)	33	3	0.21	+	14.28	0.00119	0.0151
	positive regulation of JNK cascade (GO:0046330)	33	3	0.21	+	14.28	0.00119	0.0151
	oocyte fate determination (GO:0030716)	34	3	0.22	+	13.86	0.00129	0.0164
	regulation of DNA replication (GO:0006275)	34	3	0.22	+	13.86	0.00129	0.0164
	instar larval development (GO:0002168)	75	4	0.48	+	8.38	0.00132	0.0166
	eye photoreceptor cell fate commitment (GO:0042706)	75	4	0.48	+	8.38	0.00132	0.0167
	compound eye photoreceptor fate commitment (GO:0001752)	75	4	0.48	+	8.38	0.00132	0.0167
	ventral midline development (GO:0007418)	9	2	0.06	+	34.9	0.0014	0.0174
	neuron fate determination (GO:0048664)	9	2	0.06	+	34.9	0.0014	0.0175
	neuronal stem cell population maintenance (GO:0097150)	9	2	0.06	+	34.9	0.0014	0.0175
	foregut morphogenesis (GO:0007440)	9	2	0.06	+	34.9	0.0014	0.0175
	DNA damage checkpoint signaling (GO:0000077)	35	3	0.22	+	13.46	0.00141	0.0175
	response to lipid (GO:0033993)	35	3	0.22	+	13.46	0.00141	0.0175
	compound eye retinal cell programmed cell death (GO:0046667)	9	2	0.06	+	34.9	0.0014	0.0176
	Malpighian tubule tip cell differentiation (GO:0061382)	9	2	0.06	+	34.9	0.0014	0.0176
	cardiac muscle tissue development (GO:0048738)	9	2	0.06	+	34.9	0.0014	0.0176
	cell cycle phase transition (GO:0044770)	36	3	0.23	+	13.09	0.00153	0.0189
	midgut development (GO:0007494)	36	3	0.23	+	13.09	0.00153	0.0189
	epithelial cell migration, open tracheal system (GO:0007427)	36	3	0.23	+	13.09	0.00153	0.0189
	oocyte development (GO:0048599)	132	5	0.84	+	5.95	0.00153	0.0189
	developmental growth involved in morphogenesis (GO:0060560)	79	4	0.5	+	7.95	0.0016	0.0197
	negative regulation of defense response to bacterium (GO:1900425)	37	3	0.24	+	12.73	0.00166	0.0204
	response to temperature stimulus (GO:0009266)	135	5	0.86	+	5.82	0.00169	0.0207
	negative regulation of Toll signaling pathway (GO:0045751)	10	2	0.06	+	31.41	0.00174	0.0212
	pericardial nephrocyte differentiation (GO:0061320)	10	2	0.06	+	31.41	0.00174	0.0213
	lateral inhibition (GO:0046331)	10	2	0.06	+	31.41	0.00174	0.0213
	striated muscle tissue development (GO:0014706)	10	2	0.06	+	31.41	0.00174	0.0213
	mitotic G2 DNA damage checkpoint signaling (GO:0007095)	10	2	0.06	+	31.41	0.00174	0.0214
	positive regulation of cellular component organization (GO:0051130)	273	7	1.74	+	4.03	0.00177	0.0214
	regulation of organ growth (GO:0046620)	38	3	0.24	+	12.4	0.00179	0.0216
	reciprocal homologous recombination (GO:0140527)	38	3	0.24	+	12.4	0.00179	0.0217
	reciprocal meiotic recombination (GO:0007131)	38	3	0.24	+	12.4	0.00179	0.0217
	striated muscle cell differentiation (GO:0051146)	82	4	0.52	+	7.66	0.00184	0.0221
	regulation of multicellular organismal development (GO:2000026)	275	7	1.75	+	4	0.00184	0.0221
	chaeta development (GO:0022416)	82	4	0.52	+	7.66	0.00184	0.0222
	segment polarity determination (GO:0007367)	39	3	0.25	+	12.08	0.00193	0.023
	molting cycle (GO:0042303)	83	4	0.53	+	7.57	0.00192	0.023
	molting cycle, chitin-based cuticle (GO:0007591)	83	4	0.53	+	7.57	0.00192	0.023
	homologous recombination (GO:0035825)	39	3	0.25	+	12.08	0.00193	0.0231
	nuclear chromosome segregation (GO:0098813)	139	5	0.89	+	5.65	0.00192	0.0231
	cellular response to stress (GO:0033554)	531	10	3.38	+	2.96	0.00197	0.0235
	regulation of humoral immune response (GO:0002920)	84	4	0.53	+	7.48	0.00201	0.0239
	R8 cell differentiation (GO:0045465)	40	3	0.25	+	11.78	0.00208	0.0246
	DNA integrity checkpoint signaling (GO:0031570)	40	3	0.25	+	11.78	0.00208	0.0246
	regulation of TORC1 signaling (GO:1903432)	40	3	0.25	+	11.78	0.00208	0.0247
	regulation of development, heterochronic (GO:0040034)	11	2	0.07	+	28.56	0.00212	0.0249
	determination of digestive tract left/right asymmetry (GO:0071907)	11	2	0.07	+	28.56	0.00212	0.0249
	protein K48-linked ubiquitination (GO:0070936)	11	2	0.07	+	28.56	0.00212	0.025
	positive regulation of intracellular protein transport (GO:0090316)	11	2	0.07	+	28.56	0.00212	0.025
	retinal cell programmed cell death (GO:0046666)	11	2	0.07	+	28.56	0.00212	0.025
	oenocyte differentiation (GO:0001742)	11	2	0.07	+	28.56	0.00212	0.0251
	response to light stimulus (GO:0009416)	143	5	0.91	+	5.49	0.00218	0.0255
	negative regulation of nervous system development (GO:0051961)	86	4	0.55	+	7.3	0.00219	0.0256
	response to organic cyclic compound (GO:0014070)	87	4	0.55	+	7.22	0.00228	0.0266
	regulation of defense response to bacterium (GO:1900424)	88	4	0.56	+	7.14	0.00238	0.0277
	pole plasm protein localization (GO:0007318)	12	2	0.08	+	26.18	0.00254	0.0289
	axonogenesis (GO:0007409)	290	7	1.85	+	3.79	0.00248	0.0289
	regulation of defense response to virus by host (GO:0050691)	12	2	0.08	+	26.18	0.00254	0.029
	imaginal disc growth (GO:0007446)	12	2	0.08	+	26.18	0.00254	0.029
	axonal defasciculation (GO:0007414)	12	2	0.08	+	26.18	0.00254	0.029
	development of primary female sexual characteristics (GO:0046545)	12	2	0.08	+	26.18	0.00254	0.0291
	mesenchyme development (GO:0060485)	12	2	0.08	+	26.18	0.00254	0.0291
	mitotic cell cycle checkpoint signaling (GO:0007093)	43	3	0.27	+	10.96	0.00256	0.0291
	tube formation (GO:0035148)	43	3	0.27	+	10.96	0.00256	0.0291
	positive regulation of nucleocytoplasmic transport (GO:0046824)	12	2	0.08	+	26.18	0.00254	0.0292
	female gonad development (GO:0008585)	12	2	0.08	+	26.18	0.00254	0.0292
	cell cycle G1/S phase transition (GO:0044843)	12	2	0.08	+	26.18	0.00254	0.0293
	intrinsic apoptotic signaling pathway in response to DNA damage (GO:0008630)	12	2	0.08	+	26.18	0.00254	0.0293
	circadian rhythm (GO:0007623)	90	4	0.57	+	6.98	0.00258	0.0293
	G1/S transition of mitotic cell cycle (GO:0000082)	12	2	0.08	+	26.18	0.00254	0.0294
	positive regulation of defense response to virus by host (GO:0002230)	12	2	0.08	+	26.18	0.00254	0.0294
	regulation of adult chitin-containing cuticle pigmentation (GO:0048082)	12	2	0.08	+	26.18	0.00254	0.0295
	rhythmic process (GO:0048511)	91	4	0.58	+	6.9	0.00269	0.0304
	regulation of phosphorylation (GO:0042325)	91	4	0.58	+	6.9	0.00269	0.0305
	anterograde trans-synaptic signaling (GO:0098916)	219	6	1.39	+	4.3	0.00272	0.0306
	chemical synaptic transmission (GO:0007268)	219	6	1.39	+	4.3	0.00272	0.0307
	regulation of molecular function (GO:0065009)	219	6	1.39	+	4.3	0.00272	0.0307
	regulation of circadian rhythm (GO:0042752)	92	4	0.59	+	6.83	0.0028	0.0315
	regulation of multicellular organism growth (GO:0040014)	45	3	0.29	+	10.47	0.00292	0.0327
	anesthesia-resistant memory (GO:0007615)	13	2	0.08	+	24.16	0.00299	0.0332
	visceral muscle development (GO:0007522)	13	2	0.08	+	24.16	0.00299	0.0332
	renal filtration cell differentiation (GO:0061318)	13	2	0.08	+	24.16	0.00299	0.0333
	regulation of defense response to fungus (GO:1900150)	13	2	0.08	+	24.16	0.00299	0.0333
	response to cocaine (GO:0042220)	13	2	0.08	+	24.16	0.00299	0.0334
	nephrocyte differentiation (GO:0061319)	13	2	0.08	+	24.16	0.00299	0.0334
	posterior head segmentation (GO:0035289)	13	2	0.08	+	24.16	0.00299	0.0335
	double-strand break repair (GO:0006302)	94	4	0.6	+	6.68	0.00303	0.0335
	trans-synaptic signaling (GO:0099537)	226	6	1.44	+	4.17	0.00318	0.0351
	chromatin remodeling (GO:0006338)	226	6	1.44	+	4.17	0.00318	0.0352
	meiotic nuclear division (GO:0140013)	157	5	1	+	5	0.00326	0.036
	mesodermal cell differentiation (GO:0048333)	14	2	0.09	+	22.44	0.00347	0.0379
	negative regulation of TORC1 signaling (GO:1904262)	14	2	0.09	+	22.44	0.00347	0.038
	muscle tissue development (GO:0060537)	14	2	0.09	+	22.44	0.00347	0.038
	antennal morphogenesis (GO:0048800)	14	2	0.09	+	22.44	0.00347	0.0381
	negative regulation of cell-cell adhesion (GO:0022408)	14	2	0.09	+	22.44	0.00347	0.0381
	mesodermal cell fate commitment (GO:0001710)	14	2	0.09	+	22.44	0.00347	0.0382
	peptidyl-tyrosine dephosphorylation (GO:0035335)	14	2	0.09	+	22.44	0.00347	0.0382
	nuclear division (GO:0000280)	231	6	1.47	+	4.08	0.00354	0.0386
	regulation of synapse organization (GO:0050807)	162	5	1.03	+	4.85	0.00373	0.0406
	synaptic signaling (GO:0099536)	235	6	1.5	+	4.01	0.00385	0.0419
	positive regulation of cell cycle process (GO:0090068)	50	3	0.32	+	9.42	0.00394	0.0425
	regulation of neuroblast proliferation (GO:1902692)	50	3	0.32	+	9.42	0.00394	0.0426
	regulation of tube size, open tracheal system (GO:0035151)	50	3	0.32	+	9.42	0.00394	0.0426
	regulation of cytoskeleton organization (GO:0051493)	164	5	1.04	+	4.79	0.00393	0.0426
	morphogenesis of follicular epithelium (GO:0016333)	50	3	0.32	+	9.42	0.00394	0.0427
	cholesterol homeostasis (GO:0042632)	15	2	0.1	+	20.94	0.00399	0.0429
	regulation of tube diameter (GO:0035296)	15	2	0.1	+	20.94	0.00399	0.0429
	regulation of cuticle pigmentation (GO:0048079)	15	2	0.1	+	20.94	0.00399	0.043
	cellular component biogenesis (GO:0044085)	1214	16	7.73	+	2.07	0.00417	0.0447
	axon guidance (GO:0007411)	240	6	1.53	+	3.93	0.00427	0.0457
	regulation of TOR signaling (GO:0032006)	52	3	0.33	+	9.06	0.0044	0.0471
	DNA damage response (GO:0006974)	242	6	1.54	+	3.89	0.00444	0.0474
	determination of left/right symmetry (GO:0007368)	16	2	0.1	+	19.63	0.00454	0.0479
	phagocytosis, engulfment (GO:0006911)	16	2	0.1	+	19.63	0.00454	0.048
	positive regulation of nervous system development (GO:0051962)	105	4	0.67	+	5.98	0.0045	0.048
	female meiosis chromosome segregation (GO:0016321)	16	2	0.1	+	19.63	0.00454	0.0481
	primary sex determination (GO:0007538)	16	2	0.1	+	19.63	0.00454	0.0481
	sterol homeostasis (GO:0055092)	16	2	0.1	+	19.63	0.00454	0.0482
	regulation of cell development (GO:0060284)	170	5	1.08	+	4.62	0.00457	0.0482
	regulation of oskar mRNA translation (GO:0046011)	16	2	0.1	+	19.63	0.00454	0.0483
	R3/R4 cell differentiation (GO:0048056)	16	2	0.1	+	19.63	0.00454	0.0483
	organelle fission (GO:0048285)	244	6	1.55	+	3.86	0.00462	0.0487
	regulation of actin cytoskeleton organization (GO:0032956)	106	4	0.67	+	5.93	0.00465	0.0489
	protein-DNA complex organization (GO:0071824)	326	7	2.08	+	3.37	0.00473	0.0496
PANTHER Pathways	p53 pathway feedback loops 2 (P04398)	22	4	0.14	+	28.56	1.03e-05	0.000802
	Angiogenesis (P00005)	51	5	0.32	+	15.4	1.74e-05	0.000905
	p53 pathway (P00059)	29	4	0.18	+	21.66	3.23e-05	0.00126
	DPP-SCW signaling pathway (P06212)	21	3	0.13	+	22.44	0.000305	0.00953
	EGF receptor signaling pathway (P00018)	61	4	0.39	+	10.3	0.000607	0.0135
	Wnt signaling pathway (P00057)	112	5	0.71	+	7.01	0.000733	0.0143
	Notch signaling pathway (P00045)	26	3	0.17	+	18.12	0.000583	0.0152
	Cadherin signaling pathway (P00012)	45	3	0.29	+	10.47	0.00292	0.0455
	Alzheimer disease-presenilin pathway (P00004)	44	3	0.28	+	10.71	0.00274	0.0474

## Sheet: Additional File 7C
Gene Ontology Category	Gene Ontology Term	Number of Genes in Genome	Number of Genes in List	Number of Genes Expected	Over (+) or Under (-) Represented	Fold Enrichment	P-Value	FDR
Biological Process	cellular developmental process (GO:0048869)	1527	72	10.16	+	7.08	2.65e-51	9.79e-48
	cell differentiation (GO:0030154)	1525	72	10.15	+	7.09	2.41e-51	1.78e-47
	multicellular organism development (GO:0007275)	2060	78	13.71	+	5.69	1.38e-50	3.39e-47
	anatomical structure development (GO:0048856)	2508	81	16.69	+	4.85	2.05e-48	3.78e-45
	developmental process (GO:0032502)	2640	82	17.57	+	4.67	3.76e-48	5.55e-45
	system development (GO:0048731)	1320	66	8.79	+	7.51	5.27e-47	6.5e-44
	anatomical structure morphogenesis (GO:0009653)	1447	66	9.63	+	6.85	2.02e-44	1.87e-41
	neurogenesis (GO:0022008)	805	55	5.36	+	10.26	1.92e-44	2.03e-41
	nervous system development (GO:0007399)	987	58	6.57	+	8.83	1.17e-43	9.61e-41
	generation of neurons (GO:0048699)	752	53	5.01	+	10.59	3.21e-43	2.38e-40
	animal organ development (GO:0048513)	1129	60	7.52	+	7.98	5.5e-43	3.7e-40
	multicellular organismal process (GO:0032501)	3275	83	21.8	+	3.81	4.67e-42	2.65e-39
	neuron differentiation (GO:0030182)	698	51	4.65	+	10.98	4.31e-42	2.66e-39
	regulation of developmental process (GO:0050793)	679	49	4.52	+	10.84	6.51e-40	3.44e-37
	regulation of multicellular organismal process (GO:0051239)	577	45	3.84	+	11.72	1.03e-37	5.07e-35
	regulation of cellular process (GO:0050794)	3625	81	24.13	+	3.36	9.05e-36	4.18e-33
	tissue development (GO:0009888)	639	45	4.25	+	10.58	9.75e-36	4.24e-33
	animal organ morphogenesis (GO:0009887)	717	46	4.77	+	9.64	8.27e-35	3.4e-32
	positive regulation of cellular process (GO:0048522)	1530	59	10.18	+	5.79	3.88e-34	1.51e-31
	cell morphogenesis (GO:0000902)	487	40	3.24	+	12.34	5.47e-34	2.02e-31
	cell development (GO:0048468)	1274	55	8.48	+	6.49	9.48e-34	3.34e-31
	pattern specification process (GO:0007389)	501	40	3.33	+	11.99	1.69e-33	5.68e-31
	epithelium development (GO:0060429)	549	41	3.65	+	11.22	3.07e-33	9.88e-31
	regulation of biological process (GO:0050789)	3923	81	26.11	+	3.1	4.23e-33	1.3e-30
	positive regulation of biological process (GO:0048518)	1682	60	11.2	+	5.36	5.64e-33	1.67e-30
	sensory organ development (GO:0007423)	461	38	3.07	+	12.38	3.32e-32	9.44e-30
	regionalization (GO:0003002)	472	38	3.14	+	12.09	8.09e-32	2.21e-29
	biological regulation (GO:0065007)	4171	81	27.76	+	2.92	4.84e-31	1.28e-28
	embryo development (GO:0009790)	499	38	3.32	+	11.44	6.55e-31	1.67e-28
	epithelial cell migration (GO:0010631)	139	25	0.93	+	27.02	1.52e-29	3.76e-27
	epithelium migration (GO:0090132)	140	25	0.93	+	26.83	1.85e-29	4.4e-27
	epithelial cell differentiation (GO:0030855)	324	32	2.16	+	14.84	2.41e-29	5.56e-27
	imaginal disc development (GO:0007444)	556	38	3.7	+	10.27	3.71e-29	8.31e-27
	cell migration (GO:0016477)	268	30	1.78	+	16.82	4.25e-29	9.24e-27
	epithelial cell development (GO:0002064)	269	30	1.79	+	16.75	4.76e-29	1.01e-26
	tissue migration (GO:0090130)	148	25	0.99	+	25.38	8.13e-29	1.67e-26
	tissue morphogenesis (GO:0048729)	346	32	2.3	+	13.89	1.99e-28	3.97e-26
	developmental process involved in reproduction (GO:0003006)	888	44	5.91	+	7.44	2.47e-28	4.81e-26
	ameboidal-type cell migration (GO:0001667)	155	25	1.03	+	24.23	2.77e-28	5.25e-26
	embryonic morphogenesis (GO:0048598)	233	28	1.55	+	18.05	5.41e-28	1e-25
	cellular anatomical entity morphogenesis (GO:0032989)	514	36	3.42	+	10.52	7.03e-28	1.27e-25
	cell motility (GO:0048870)	332	31	2.21	+	14.03	1.24e-27	2.18e-25
	regulation of cell population proliferation (GO:0042127)	217	27	1.44	+	18.69	2.14e-27	3.69e-25
	neuron development (GO:0048666)	551	36	3.67	+	9.82	8.04e-27	1.35e-24
	follicle cell of egg chamber development (GO:0030707)	237	27	1.58	+	17.11	2.45e-26	4.03e-24
	negative regulation of cellular process (GO:0048523)	1324	49	8.81	+	5.56	3.05e-26	4.91e-24
	post-embryonic development (GO:0009791)	620	37	4.13	+	8.97	3.24e-26	5.09e-24
	post-embryonic animal morphogenesis (GO:0009886)	451	33	3	+	10.99	4.94e-26	7.6e-24
	cellular process involved in reproduction in multicellular organism (GO:0022412)	842	41	5.6	+	7.32	7.18e-26	1.08e-23
	cell morphogenesis involved in neuron differentiation (GO:0048667)	383	31	2.55	+	12.16	1.01e-25	1.5e-23
	metamorphosis (GO:0007552)	462	33	3.08	+	10.73	1.07e-25	1.56e-23
	plasma membrane bounded cell projection morphogenesis (GO:0120039)	387	31	2.58	+	12.03	1.39e-25	1.98e-23
	cell projection morphogenesis (GO:0048858)	389	31	2.59	+	11.97	1.63e-25	2.27e-23
	morphogenesis of an epithelium (GO:0002009)	321	29	2.14	+	13.57	2.21e-25	3.02e-23
	instar larval or pupal morphogenesis (GO:0048707)	436	32	2.9	+	11.03	3.01e-25	4.04e-23
	reproductive process (GO:0022414)	1200	46	7.99	+	5.76	5.42e-25	7.16e-23
	sensory system development (GO:0048880)	368	30	2.45	+	12.25	5.91e-25	7.28e-23
	oogenesis (GO:0048477)	530	34	3.53	+	9.64	5.64e-25	7.32e-23
	visual system development (GO:0150063)	368	30	2.45	+	12.25	5.91e-25	7.4e-23
	eye development (GO:0001654)	368	30	2.45	+	12.25	5.91e-25	7.53e-23
	female gamete generation (GO:0007292)	580	35	3.86	+	9.07	7.36e-25	8.92e-23
	cell fate commitment (GO:0045165)	302	28	2.01	+	13.93	8.4e-25	1e-22
	negative regulation of biological process (GO:0048519)	1430	49	9.52	+	5.15	9.94e-25	1.17e-22
	regulation of multicellular organismal development (GO:2000026)	275	27	1.83	+	14.75	1.42e-24	1.64e-22
	neuron projection morphogenesis (GO:0048812)	385	30	2.56	+	11.71	2.24e-24	2.55e-22
	embryonic development via the syncytial blastoderm (GO:0001700)	168	23	1.12	+	20.57	2.61e-24	2.93e-22
	compound eye development (GO:0048749)	350	29	2.33	+	12.45	2.66e-24	2.93e-22
	follicle cell of egg chamber migration (GO:0007297)	108	20	0.72	+	27.82	6.02e-24	6.55e-22
	imaginal disc morphogenesis (GO:0007560)	401	30	2.67	+	11.24	7.43e-24	7.96e-22
	embryo development ending in birth or egg hatching (GO:0009792)	177	23	1.18	+	19.52	9.04e-24	9.55e-22
	anatomical structure formation involved in morphogenesis (GO:0048646)	531	33	3.53	+	9.34	9.22e-24	9.6e-22
	instar larval or pupal development (GO:0002165)	542	33	3.61	+	9.15	1.77e-23	1.81e-21
	positive regulation of developmental process (GO:0051094)	239	25	1.59	+	15.71	1.97e-23	2e-21
	neuron projection development (GO:0031175)	415	30	2.76	+	10.86	2.03e-23	2.03e-21
	open tracheal system development (GO:0007424)	241	25	1.6	+	15.58	2.44e-23	2.4e-21
	gamete generation (GO:0007276)	869	39	5.78	+	6.74	3.54e-23	3.44e-21
	respiratory system development (GO:0060541)	250	25	1.66	+	15.02	6.12e-23	5.88e-21
	germ cell development (GO:0007281)	669	35	4.45	+	7.86	8.63e-23	8.18e-21
	multicellular organismal reproductive process (GO:0048609)	892	39	5.94	+	6.57	9.14e-23	8.55e-21
	multicellular organism reproduction (GO:0032504)	1094	42	7.28	+	5.77	1.57e-22	1.45e-20
	cell projection organization (GO:0030030)	642	34	4.27	+	7.96	2.88e-22	2.62e-20
	digestive tract development (GO:0048565)	112	19	0.75	+	25.49	5.28e-22	4.7e-20
	digestive system development (GO:0055123)	112	19	0.75	+	25.49	5.28e-22	4.76e-20
	border follicle cell migration (GO:0007298)	94	18	0.63	+	28.77	6.86e-22	6.04e-20
	regulation of growth (GO:0040008)	311	26	2.07	+	12.56	7.55e-22	6.49e-20
	reproduction (GO:0000003)	1425	46	9.49	+	4.85	7.54e-22	6.55e-20
	tube development (GO:0035295)	245	24	1.63	+	14.72	8.3e-22	7.06e-20
	signal transduction (GO:0007165)	953	39	6.34	+	6.15	9.98e-22	8.39e-20
	developmental growth involved in morphogenesis (GO:0060560)	79	17	0.53	+	32.33	1.2e-21	9.97e-20
	compound eye morphogenesis (GO:0001745)	282	25	1.88	+	13.32	1.24e-21	1.01e-19
	cell communication (GO:0007154)	1242	43	8.27	+	5.2	2.24e-21	1.82e-19
	eye morphogenesis (GO:0048592)	291	25	1.94	+	12.91	2.69e-21	2.14e-19
	sensory organ morphogenesis (GO:0090596)	291	25	1.94	+	12.91	2.69e-21	2.16e-19
	cellular component organization (GO:0016043)	2603	58	17.33	+	3.35	1.03e-20	8.07e-19
	anterior/posterior pattern specification (GO:0009952)	181	21	1.2	+	17.43	1.14e-20	8.84e-19
	regulation of nervous system development (GO:0051960)	210	22	1.4	+	15.74	1.19e-20	9.16e-19
	renal system development (GO:0072001)	73	16	0.49	+	32.93	1.47e-20	1.12e-18
	cellular response to stimulus (GO:0051716)	1462	45	9.73	+	4.62	1.87e-20	1.41e-18
	plasma membrane bounded cell projection organization (GO:0120036)	629	32	4.19	+	7.64	2.31e-20	1.72e-18
	cell growth (GO:0016049)	75	16	0.5	+	32.05	2.36e-20	1.75e-18
	cellular component organization or biogenesis (GO:0071840)	2770	59	18.44	+	3.2	3.36e-20	2.46e-18
	response to stimulus (GO:0050896)	2371	55	15.78	+	3.48	4.11e-20	2.98e-18
	signaling (GO:0023052)	1165	40	7.75	+	5.16	1.46e-19	1.05e-17
	wing disc development (GO:0035220)	383	26	2.55	+	10.2	1.48e-19	1.06e-17
	developmental growth (GO:0048589)	178	20	1.18	+	16.88	2e-19	1.39e-17
	growth (GO:0040007)	178	20	1.18	+	16.88	2e-19	1.41e-17
	regulation of response to stimulus (GO:0048583)	978	37	6.51	+	5.68	2.36e-19	1.63e-17
	regulation of cell differentiation (GO:0045595)	278	23	1.85	+	12.43	3.13e-19	2.14e-17
	imaginal disc-derived appendage morphogenesis (GO:0035114)	325	24	2.16	+	11.09	6.68e-19	4.53e-17
	sexual reproduction (GO:0019953)	1148	39	7.64	+	5.1	7.4e-19	4.98e-17
	appendage morphogenesis (GO:0035107)	327	24	2.18	+	11.03	7.71e-19	5.13e-17
	axonogenesis (GO:0007409)	290	23	1.93	+	11.91	8.11e-19	5.35e-17
	imaginal disc-derived appendage development (GO:0048737)	332	24	2.21	+	10.86	1.1e-18	7.18e-17
	appendage development (GO:0048736)	335	24	2.23	+	10.76	1.35e-18	8.77e-17
	regulation of cell development (GO:0060284)	170	19	1.13	+	16.79	1.94e-18	1.25e-16
	regulation of cellular metabolic process (GO:0031323)	1906	48	12.69	+	3.78	2.21e-18	1.41e-16
	morphogenesis of embryonic epithelium (GO:0016331)	121	17	0.81	+	21.11	2.67e-18	1.69e-16
	axon development (GO:0061564)	306	23	2.04	+	11.29	2.71e-18	1.7e-16
	regulation of developmental growth (GO:0048638)	238	21	1.58	+	13.26	3.62e-18	2.25e-16
	renal tubule development (GO:0061326)	64	14	0.43	+	32.86	4.38e-18	2.67e-16
	Malpighian tubule development (GO:0072002)	64	14	0.43	+	32.86	4.38e-18	2.7e-16
	dorsal closure (GO:0007391)	104	16	0.69	+	23.11	6.3e-18	3.82e-16
	regulation of metabolic process (GO:0019222)	2056	49	13.69	+	3.58	7.77e-18	4.67e-16
	regulation of neurogenesis (GO:0050767)	129	17	0.86	+	19.8	8.21e-18	4.9e-16
	wing disc morphogenesis (GO:0007472)	286	22	1.9	+	11.56	9.98e-18	5.9e-16
	digestive tract morphogenesis (GO:0048546)	71	14	0.47	+	29.62	2.12e-17	1.24e-15
	cell surface receptor signaling pathway (GO:0007166)	302	22	2.01	+	10.94	3.19e-17	1.86e-15
	positive regulation of multicellular organismal process (GO:0051240)	199	19	1.32	+	14.34	3.9e-17	2.26e-15
	imaginal disc-derived wing morphogenesis (GO:0007476)	273	21	1.82	+	11.56	6.11e-17	3.5e-15
	regulation of macromolecule metabolic process (GO:0060255)	1885	46	12.55	+	3.67	6.43e-17	3.66e-15
	post-embryonic appendage morphogenesis (GO:0035120)	316	22	2.1	+	10.46	8.37e-17	4.72e-15
	regulation of biosynthetic process (GO:0009889)	1650	43	10.98	+	3.92	1.13e-16	6.31e-15
	neuron projection guidance (GO:0097485)	248	20	1.65	+	12.12	1.47e-16	8.18e-15
	multicellular organismal-level homeostasis (GO:0048871)	129	16	0.86	+	18.63	2.22e-16	1.22e-14
	regulation of gene expression (GO:0010468)	1600	42	10.65	+	3.94	2.42e-16	1.33e-14
	regulation of macromolecule biosynthetic process (GO:0010556)	1615	42	10.75	+	3.91	3.4e-16	1.85e-14
	regulation of cellular biosynthetic process (GO:0031326)	1639	42	10.91	+	3.85	5.78e-16	3.1e-14
	positive regulation of response to stimulus (GO:0048584)	536	26	3.57	+	7.29	5.76e-16	3.11e-14
	establishment or maintenance of cell polarity (GO:0007163)	197	18	1.31	+	13.73	6.29e-16	3.35e-14
	positive regulation of cell population proliferation (GO:0008284)	91	14	0.61	+	23.11	8.47e-16	4.47e-14
	cellular process (GO:0009987)	7042	83	46.88	+	1.77	9.94e-16	5.21e-14
	tube morphogenesis (GO:0035239)	171	17	1.14	+	14.93	1.05e-15	5.48e-14
	photoreceptor cell differentiation (GO:0046530)	204	18	1.36	+	13.26	1.17e-15	6.05e-14
	positive regulation of cell differentiation (GO:0045597)	117	15	0.78	+	19.26	1.24e-15	6.38e-14
	sex differentiation (GO:0007548)	98	14	0.65	+	21.46	2.49e-15	1.27e-13
	hindgut development (GO:0061525)	59	12	0.39	+	30.55	3.13e-15	1.57e-13
	negative regulation of metabolic process (GO:0009892)	749	29	4.99	+	5.82	3.11e-15	1.57e-13
	regulation of biological quality (GO:0065008)	877	31	5.84	+	5.31	3.23e-15	1.61e-13
	cell fate determination (GO:0001709)	125	15	0.83	+	18.03	3.42e-15	1.7e-13
	maintenance of cell number (GO:0098727)	102	14	0.68	+	20.62	4.44e-15	2.18e-13
	stem cell population maintenance (GO:0019827)	102	14	0.68	+	20.62	4.44e-15	2.19e-13
	negative regulation of cellular metabolic process (GO:0031324)	704	28	4.69	+	5.97	5.4e-15	2.62e-13
	establishment of planar polarity (GO:0001736)	82	13	0.55	+	23.82	6.43e-15	3.09e-13
	establishment of tissue polarity (GO:0007164)	82	13	0.55	+	23.82	6.43e-15	3.11e-13
	positive regulation of nervous system development (GO:0051962)	105	14	0.7	+	20.03	6.75e-15	3.22e-13
	positive regulation of cell development (GO:0010720)	83	13	0.55	+	23.53	7.58e-15	3.59e-13
	regulation of signal transduction (GO:0009966)	778	29	5.18	+	5.6	8.35e-15	3.91e-13
	positive regulation of cellular metabolic process (GO:0031325)	778	29	5.18	+	5.6	8.35e-15	3.93e-13
	gastrulation (GO:0007369)	85	13	0.57	+	22.98	1.05e-14	4.87e-13
	imaginal disc pattern formation (GO:0007447)	109	14	0.73	+	19.3	1.15e-14	5.34e-13
	regulation of transcription by RNA polymerase II (GO:0006357)	867	30	5.77	+	5.2	1.82e-14	8.38e-13
	axon guidance (GO:0007411)	240	18	1.6	+	11.27	2.04e-14	9.32e-13
	response to external stimulus (GO:0009605)	743	28	4.95	+	5.66	2.09e-14	9.49e-13
	positive regulation of metabolic process (GO:0009893)	872	30	5.8	+	5.17	2.12e-14	9.58e-13
	regulation of programmed cell death (GO:0043067)	241	18	1.6	+	11.22	2.2e-14	9.84e-13
	morphogenesis of a polarized epithelium (GO:0001738)	92	13	0.61	+	21.23	3.05e-14	1.36e-12
	regulation of cellular component organization (GO:0051128)	706	27	4.7	+	5.75	4.83e-14	2.14e-12
	compound eye photoreceptor cell differentiation (GO:0001751)	182	16	1.21	+	13.21	5.55e-14	2.44e-12
	cell population proliferation (GO:0008283)	122	14	0.81	+	17.24	5.75e-14	2.51e-12
	regulation of signaling (GO:0023051)	911	30	6.06	+	4.95	6.74e-14	2.93e-12
	peripheral nervous system development (GO:0007422)	56	11	0.37	+	29.51	7.16e-14	3.04e-12
	regulation of primary metabolic process (GO:0080090)	1697	40	11.3	+	3.54	7.06e-14	3.05e-12
	hindgut morphogenesis (GO:0007442)	56	11	0.37	+	29.51	7.16e-14	3.06e-12
	establishment of ommatidial planar polarity (GO:0042067)	56	11	0.37	+	29.51	7.16e-14	3.08e-12
	eye photoreceptor cell differentiation (GO:0001754)	186	16	1.24	+	12.92	7.81e-14	3.28e-12
	regulation of cell communication (GO:0010646)	916	30	6.1	+	4.92	7.78e-14	3.29e-12
	segmentation (GO:0035282)	224	17	1.49	+	11.4	9.62e-14	4.02e-12
	regulation of nucleobase-containing compound metabolic process (GO:0019219)	1302	35	8.67	+	4.04	1.17e-13	4.85e-12
	negative regulation of biosynthetic process (GO:0009890)	617	25	4.11	+	6.09	1.43e-13	5.9e-12
	regulation of RNA metabolic process (GO:0051252)	1244	34	8.28	+	4.11	1.88e-13	7.74e-12
	chaeta development (GO:0022416)	82	12	0.55	+	21.98	2.05e-13	8.35e-12
	embryonic pattern specification (GO:0009880)	199	16	1.32	+	12.08	2.25e-13	9.13e-12
	regulation of nitrogen compound metabolic process (GO:0051171)	1670	39	11.12	+	3.51	2.33e-13	9.42e-12
	negative regulation of macromolecule metabolic process (GO:0010605)	696	26	4.63	+	5.61	2.75e-13	1.1e-11
	larval development (GO:0002164)	168	15	1.12	+	13.41	2.9e-13	1.16e-11
	axon extension (GO:0048675)	32	9	0.21	+	42.25	4.25e-13	1.69e-11
	regulation of cell migration (GO:0030334)	87	12	0.58	+	20.72	4.26e-13	1.69e-11
	positive regulation of macromolecule biosynthetic process (GO:0010557)	591	24	3.93	+	6.1	4.65e-13	1.83e-11
	positive regulation of neurogenesis (GO:0050769)	66	11	0.44	+	25.04	4.89e-13	1.9e-11
	positive regulation of reproductive process (GO:2000243)	66	11	0.44	+	25.04	4.89e-13	1.91e-11
	regulation of cell motility (GO:2000145)	89	12	0.59	+	20.26	5.64e-13	2.18e-11
	positive regulation of macromolecule metabolic process (GO:0010604)	785	27	5.23	+	5.17	6.12e-13	2.36e-11
	negative regulation of macromolecule biosynthetic process (GO:0010558)	604	24	4.02	+	5.97	7.43e-13	2.84e-11
	neuron projection extension (GO:1990138)	34	9	0.23	+	39.77	7.87e-13	3e-11
	spiracle morphogenesis, open tracheal system (GO:0035277)	22	8	0.15	+	54.63	8.37e-13	3.14e-11
	regulation of DNA-templated transcription (GO:0006355)	1077	31	7.17	+	4.32	8.33e-13	3.14e-11
	regulation of RNA biosynthetic process (GO:2001141)	1077	31	7.17	+	4.32	8.33e-13	3.16e-11
	genital disc development (GO:0035215)	50	10	0.33	+	30.05	8.54e-13	3.19e-11
	positive regulation of cellular biosynthetic process (GO:0031328)	610	24	4.06	+	5.91	9.18e-13	3.41e-11
	positive regulation of biosynthetic process (GO:0009891)	612	24	4.07	+	5.89	9.85e-13	3.62e-11
	negative regulation of cellular biosynthetic process (GO:0031327)	612	24	4.07	+	5.89	9.85e-13	3.64e-11
	regulation of reproductive process (GO:2000241)	120	13	0.8	+	16.27	1.03e-12	3.75e-11
	regulation of locomotion (GO:0040012)	120	13	0.8	+	16.27	1.03e-12	3.77e-11
	blastoderm segmentation (GO:0007350)	184	15	1.22	+	12.25	1.1e-12	4e-11
	mesoderm development (GO:0007498)	95	12	0.63	+	18.98	1.26e-12	4.54e-11
	regulation of epithelial cell migration (GO:0010632)	52	10	0.35	+	28.89	1.3e-12	4.67e-11
	gland development (GO:0048732)	155	14	1.03	+	13.57	1.63e-12	5.83e-11
	circulatory system development (GO:0072359)	98	12	0.65	+	18.4	1.84e-12	6.51e-11
	heart development (GO:0007507)	98	12	0.65	+	18.4	1.84e-12	6.54e-11
	developmental cell growth (GO:0048588)	55	10	0.37	+	27.31	2.37e-12	8.33e-11
	muscle structure development (GO:0061061)	196	15	1.3	+	11.5	2.77e-12	9.72e-11
	positive regulation of border follicle cell migration (GO:1903688)	40	9	0.27	+	33.8	3.97e-12	1.38e-10
	hemopoiesis (GO:0030097)	80	11	0.53	+	20.66	4.42e-12	1.54e-10
	regulation of neural precursor cell proliferation (GO:2000177)	59	10	0.39	+	25.46	4.97e-12	1.72e-10
	positive regulation of epithelial cell migration (GO:0010634)	41	9	0.27	+	32.98	5.06e-12	1.74e-10
	reproductive system development (GO:0061458)	81	11	0.54	+	20.4	5.09e-12	1.74e-10
	reproductive structure development (GO:0048608)	81	11	0.54	+	20.4	5.09e-12	1.74e-10
	epithelial tube morphogenesis (GO:0060562)	107	12	0.71	+	16.85	5.35e-12	1.81e-10
	negative regulation of developmental process (GO:0051093)	207	15	1.38	+	10.89	6.11e-12	2.05e-10
	Malpighian tubule tip cell differentiation (GO:0061382)	9	6	0.06	+	> 100	6.1e-12	2.06e-10
	regulation of border follicle cell migration (GO:1903684)	42	9	0.28	+	32.19	6.4e-12	2.14e-10
	stem cell differentiation (GO:0048863)	28	8	0.19	+	42.92	7.88e-12	2.62e-10
	Malpighian tubule morphogenesis (GO:0007443)	43	9	0.29	+	31.44	8.06e-12	2.66e-10
	renal tubule morphogenesis (GO:0061333)	43	9	0.29	+	31.44	8.06e-12	2.67e-10
	positive regulation of cell migration (GO:0030335)	62	10	0.41	+	24.23	8.37e-12	2.75e-10
	anatomical structure homeostasis (GO:0060249)	85	11	0.57	+	19.44	8.77e-12	2.87e-10
	regulation of immune system process (GO:0002682)	253	16	1.68	+	9.5	9.03e-12	2.94e-10
	cell fate specification (GO:0001708)	87	11	0.58	+	18.99	1.14e-11	3.69e-10
	positive regulation of cell motility (GO:2000147)	64	10	0.43	+	23.47	1.17e-11	3.77e-10
	positive regulation of programmed cell death (GO:0043068)	90	11	0.6	+	18.36	1.66e-11	5.35e-10
	ommatidial rotation (GO:0016318)	31	8	0.21	+	38.77	1.97e-11	6.3e-10
	regulation of intracellular signal transduction (GO:1902531)	360	18	2.4	+	7.51	2.03e-11	6.45e-10
	positive regulation of locomotion (GO:0040017)	68	10	0.45	+	22.09	2.19e-11	6.96e-10
	positive regulation of signal transduction (GO:0009967)	415	19	2.76	+	6.88	2.4e-11	7.58e-10
	embryonic hindgut morphogenesis (GO:0048619)	49	9	0.33	+	27.59	2.84e-11	8.94e-10
	regulation of synapse structure or activity (GO:0050803)	193	14	1.28	+	10.9	3.24e-11	1.02e-09
	epithelial cell proliferation involved in renal tubule morphogenesis (GO:2001013)	11	6	0.07	+	81.94	3.32e-11	1.03e-09
	epithelial cell proliferation involved in Malpighian tubule morphogenesis (GO:0061331)	11	6	0.07	+	81.94	3.32e-11	1.03e-09
	epithelial cell proliferation (GO:0050673)	11	6	0.07	+	81.94	3.32e-11	1.03e-09
	regulation of neuroblast proliferation (GO:1902692)	50	9	0.33	+	27.04	3.45e-11	1.06e-09
	regulation of cell cycle (GO:0051726)	280	16	1.86	+	8.58	4.16e-11	1.27e-09
	immune system process (GO:0002376)	280	16	1.86	+	8.58	4.16e-11	1.28e-09
	cell fate commitment involved in pattern specification (GO:0060581)	34	8	0.23	+	35.35	4.45e-11	1.36e-09
	positive regulation of gene expression (GO:0010628)	199	14	1.32	+	10.57	4.9e-11	1.48e-09
	central nervous system development (GO:0007417)	283	16	1.88	+	8.49	4.88e-11	1.48e-09
	unidimensional cell growth (GO:0009826)	21	7	0.14	+	50.08	4.95e-11	1.49e-09
	regulation of MAPK cascade (GO:0043408)	129	12	0.86	+	13.97	5.01e-11	1.5e-09
	regulation of apoptotic process (GO:0042981)	201	14	1.34	+	10.46	5.6e-11	1.67e-09
	positive regulation of signaling (GO:0023056)	448	19	2.98	+	6.37	8.93e-11	2.65e-09
	positive regulation of cell communication (GO:0010647)	450	19	3	+	6.34	9.64e-11	2.85e-09
	homeostatic process (GO:0042592)	455	19	3.03	+	6.27	1.16e-10	3.43e-09
	eye-antennal disc morphogenesis (GO:0007455)	39	8	0.26	+	30.82	1.47e-10	4.31e-09
	intracellular signal transduction (GO:0035556)	365	17	2.43	+	7	2.37e-10	6.92e-09
	positive regulation of neuroblast proliferation (GO:0002052)	26	7	0.17	+	40.45	2.73e-10	7.93e-09
	chaeta morphogenesis (GO:0008407)	42	8	0.28	+	28.61	2.77e-10	8.01e-09
	regulation of imaginal disc growth (GO:0045570)	42	8	0.28	+	28.61	2.77e-10	8.04e-09
	eye-antennal disc development (GO:0035214)	64	9	0.43	+	21.13	3.51e-10	1.01e-08
	positive regulation of neural precursor cell proliferation (GO:2000179)	27	7	0.18	+	38.95	3.66e-10	1.05e-08
	positive regulation of RNA metabolic process (GO:0051254)	489	19	3.26	+	5.84	3.94e-10	1.13e-08
	animal organ formation (GO:0048645)	44	8	0.29	+	27.31	4.12e-10	1.16e-08
	gastrulation involving germ band extension (GO:0010004)	44	8	0.29	+	27.31	4.12e-10	1.17e-08
	gastrulation with mouth forming first (GO:0001703)	44	8	0.29	+	27.31	4.12e-10	1.17e-08
	positive regulation of intracellular signal transduction (GO:1902533)	193	13	1.28	+	10.12	4.36e-10	1.22e-08
	positive regulation of MAPK cascade (GO:0043410)	67	9	0.45	+	20.18	5.36e-10	1.5e-08
	regulation of stem cell proliferation (GO:0072091)	16	6	0.11	+	56.34	5.6e-10	1.56e-08
	phagocytosis, engulfment (GO:0006911)	16	6	0.11	+	56.34	5.6e-10	1.56e-08
	positive regulation of growth (GO:0045927)	125	11	0.83	+	13.22	6.14e-10	1.7e-08
	adherens junction organization (GO:0034332)	29	7	0.19	+	36.26	6.36e-10	1.76e-08
	learning or memory (GO:0007611)	161	12	1.07	+	11.2	6.71e-10	1.85e-08
	cognition (GO:0050890)	162	12	1.08	+	11.13	7.21e-10	1.97e-08
	regulation of synapse organization (GO:0050807)	162	12	1.08	+	11.13	7.21e-10	1.97e-08
	periodic partitioning (GO:0007365)	48	8	0.32	+	25.04	8.58e-10	2.33e-08
	regulation of cellular component biogenesis (GO:0044087)	295	15	1.96	+	7.64	9.12e-10	2.47e-08
	neuron fate commitment (GO:0048663)	99	10	0.66	+	15.17	9.93e-10	2.68e-08
	negative regulation of nucleobase-containing compound metabolic process (GO:0045934)	348	16	2.32	+	6.91	1.03e-09	2.76e-08
	positive regulation of nitrogen compound metabolic process (GO:0051173)	713	22	4.75	+	4.64	1.04e-09	2.76e-08
	muscle organ development (GO:0007517)	72	9	0.48	+	18.78	1.04e-09	2.77e-08
	positive regulation of nucleobase-containing compound metabolic process (GO:0045935)	518	19	3.45	+	5.51	1.03e-09	2.77e-08
	negative regulation of multicellular organismal process (GO:0051241)	168	12	1.12	+	10.73	1.1e-09	2.91e-08
	cell junction organization (GO:0034330)	252	14	1.68	+	8.35	1.11e-09	2.94e-08
	positive regulation of developmental growth (GO:0048639)	101	10	0.67	+	14.87	1.21e-09	3.19e-08
	positive regulation of immune system process (GO:0002684)	134	11	0.89	+	12.33	1.3e-09	3.4e-08
	morphogenesis of an epithelial fold (GO:0060571)	9	5	0.06	+	83.46	1.44e-09	3.76e-08
	epithelial cell type specification, open tracheal system (GO:0035153)	9	5	0.06	+	83.46	1.44e-09	3.77e-08
	negative regulation of transcription by RNA polymerase II (GO:0000122)	219	13	1.46	+	8.92	2.06e-09	5.34e-08
	dendrite development (GO:0016358)	140	11	0.93	+	11.8	2.07e-09	5.35e-08
	germ-line stem cell population maintenance (GO:0030718)	81	9	0.54	+	16.69	3.03e-09	7.81e-08
	regulation of anatomical structure morphogenesis (GO:0022603)	185	12	1.23	+	9.74	3.3e-09	8.45e-08
	positive regulation of DNA-templated transcription (GO:0045893)	434	17	2.89	+	5.88	3.33e-09	8.45e-08
	response to stress (GO:0006950)	1145	27	7.62	+	3.54	3.3e-09	8.47e-08
	positive regulation of RNA biosynthetic process (GO:1902680)	434	17	2.89	+	5.88	3.33e-09	8.48e-08
	regulation of cell morphogenesis (GO:0022604)	82	9	0.55	+	16.49	3.39e-09	8.58e-08
	germ-line stem-cell niche homeostasis (GO:0060250)	21	6	0.14	+	42.92	3.69e-09	9.32e-08
	developmental maturation (GO:0021700)	187	12	1.24	+	9.64	3.73e-09	9.39e-08
	negative regulation of RNA metabolic process (GO:0051253)	328	15	2.18	+	6.87	3.9e-09	9.77e-08
	biological process involved in interspecies interaction between organisms (GO:0044419)	446	17	2.97	+	5.73	5.01e-09	1.25e-07
	cell elongation involved in imaginal disc-derived wing morphogenesis (GO:0090254)	11	5	0.07	+	68.29	5.24e-09	1.3e-07
	system process (GO:0003008)	642	20	4.27	+	4.68	5.86e-09	1.45e-07
	segment polarity determination (GO:0007367)	39	7	0.26	+	26.96	5.94e-09	1.46e-07
	negative regulation of signaling (GO:0023057)	393	16	2.62	+	6.12	5.91e-09	1.46e-07
	positive regulation of transcription by RNA polymerase II (GO:0045944)	339	15	2.26	+	6.65	6.09e-09	1.5e-07
	negative regulation of cell communication (GO:0010648)	395	16	2.63	+	6.09	6.35e-09	1.55e-07
	regulation of cell shape (GO:0008360)	63	8	0.42	+	19.08	8.12e-09	1.98e-07
	homeostasis of number of cells (GO:0048872)	41	7	0.27	+	25.65	8.59e-09	2.09e-07
	immune system development (GO:0002520)	64	8	0.43	+	18.78	9.23e-09	2.22e-07
	hematopoietic or lymphoid organ development (GO:0048534)	64	8	0.43	+	18.78	9.23e-09	2.23e-07
	lymph gland development (GO:0048542)	64	8	0.43	+	18.78	9.23e-09	2.24e-07
	cell maturation (GO:0048469)	163	11	1.09	+	10.14	1.03e-08	2.48e-07
	regulation of JNK cascade (GO:0046328)	66	8	0.44	+	18.21	1.18e-08	2.83e-07
	regulation of mitotic cell cycle (GO:0007346)	166	11	1.1	+	9.95	1.25e-08	2.97e-07
	anatomical structure maturation (GO:0071695)	166	11	1.1	+	9.95	1.25e-08	2.98e-07
	negative regulation of DNA-templated transcription (GO:0045892)	307	14	2.04	+	6.85	1.41e-08	3.32e-07
	negative regulation of RNA biosynthetic process (GO:1902679)	307	14	2.04	+	6.85	1.41e-08	3.33e-07
	defense response to other organism (GO:0098542)	362	15	2.41	+	6.22	1.47e-08	3.47e-07
	embryonic hemopoiesis (GO:0035162)	26	6	0.17	+	34.67	1.53e-08	3.58e-07
	negative regulation of nitrogen compound metabolic process (GO:0051172)	481	17	3.2	+	5.31	1.54e-08	3.6e-07
	dendrite morphogenesis (GO:0048813)	133	10	0.89	+	11.3	1.79e-08	4.17e-07
	response to chemical (GO:0042221)	835	22	5.56	+	3.96	1.89e-08	4.4e-07
	cellular response to chemical stimulus (GO:0070887)	315	14	2.1	+	6.68	1.95e-08	4.51e-07
	cellular response to external stimulus (GO:0071496)	100	9	0.67	+	13.52	1.99e-08	4.61e-07
	defense response (GO:0006952)	375	15	2.5	+	6.01	2.36e-08	5.43e-07
	heart formation (GO:0060914)	6	4	0.04	+	> 100	2.73e-08	6.27e-07
	muscle cell differentiation (GO:0042692)	104	9	0.69	+	13	2.82e-08	6.45e-07
	positive regulation of cellular component organization (GO:0051130)	273	13	1.82	+	7.15	2.91e-08	6.64e-07
	plasma membrane invagination (GO:0099024)	29	6	0.19	+	31.08	3.1e-08	7.02e-07
	membrane invagination (GO:0010324)	29	6	0.19	+	31.08	3.1e-08	7.05e-07
	gonad development (GO:0008406)	50	7	0.33	+	21.03	3.64e-08	8.19e-07
	development of primary sexual characteristics (GO:0045137)	50	7	0.33	+	21.03	3.64e-08	8.22e-07
	regulation of anatomical structure size (GO:0090066)	230	12	1.53	+	7.84	3.8e-08	8.54e-07
	hemocyte differentiation (GO:0042386)	30	6	0.2	+	30.05	3.85e-08	8.63e-07
	cellular component assembly (GO:0022607)	1031	24	6.86	+	3.5	4.02e-08	8.98e-07
	response to wounding (GO:0009611)	109	9	0.73	+	12.4	4.26e-08	9.48e-07
	wing disc pattern formation (GO:0035222)	78	8	0.52	+	15.41	4.53e-08	1.01e-06
	enzyme-linked receptor protein signaling pathway (GO:0007167)	148	10	0.99	+	10.15	4.98e-08	1.1e-06
	cellular component assembly involved in morphogenesis (GO:0010927)	148	10	0.99	+	10.15	4.98e-08	1.1e-06
	cellular component biogenesis (GO:0044085)	1214	26	8.08	+	3.22	5.09e-08	1.12e-06
	response to other organism (GO:0051707)	402	15	2.68	+	5.61	5.9e-08	1.29e-06
	response to biotic stimulus (GO:0009607)	402	15	2.68	+	5.61	5.9e-08	1.29e-06
	response to external biotic stimulus (GO:0043207)	402	15	2.68	+	5.61	5.9e-08	1.3e-06
	canonical Wnt signaling pathway (GO:0060070)	17	5	0.11	+	44.18	6.8e-08	1.47e-06
	cell fate commitment involved in formation of primary germ layer (GO:0060795)	17	5	0.11	+	44.18	6.8e-08	1.47e-06
	photoreceptor cell fate commitment (GO:0046552)	82	8	0.55	+	14.66	6.74e-08	1.47e-06
	protein autophosphorylation (GO:0046777)	33	6	0.22	+	27.31	7.07e-08	1.52e-06
	imaginal disc-derived wing margin morphogenesis (GO:0008587)	55	7	0.37	+	19.12	7.19e-08	1.55e-06
	behavior (GO:0007610)	537	17	3.57	+	4.76	7.68e-08	1.65e-06
	transmembrane receptor protein tyrosine kinase signaling pathway (GO:0007169)	117	9	0.78	+	11.56	7.9e-08	1.69e-06
	embryonic organ development (GO:0048568)	56	7	0.37	+	18.78	8.17e-08	1.74e-06
	cellular response to starvation (GO:0009267)	84	8	0.56	+	14.31	8.16e-08	1.74e-06
	intestinal stem cell homeostasis (GO:0036335)	34	6	0.23	+	26.51	8.54e-08	1.81e-06
	adherens junction assembly (GO:0034333)	18	5	0.12	+	41.73	9.37e-08	1.98e-06
	egg chorion assembly (GO:0007306)	86	8	0.57	+	13.97	9.82e-08	2.07e-06
	memory (GO:0007613)	120	9	0.8	+	11.27	9.84e-08	2.07e-06
	negative regulation of response to stimulus (GO:0048585)	420	15	2.8	+	5.37	1.05e-07	2.19e-06
	epithelial cell migration, open tracheal system (GO:0007427)	36	6	0.24	+	25.04	1.22e-07	2.56e-06
	ventral furrow formation (GO:0007370)	19	5	0.13	+	39.53	1.27e-07	2.58e-06
	somatic stem cell population maintenance (GO:0035019)	19	5	0.13	+	39.53	1.27e-07	2.59e-06
	hemocyte migration (GO:0035099)	19	5	0.13	+	39.53	1.27e-07	2.6e-06
	genital disc pattern formation (GO:0035221)	8	4	0.05	+	75.11	1.26e-07	2.61e-06
	positive regulation of imaginal disc growth (GO:0045572)	19	5	0.13	+	39.53	1.27e-07	2.61e-06
	cell competition in a multicellular organism (GO:0035212)	19	5	0.13	+	39.53	1.27e-07	2.61e-06
	genital disc anterior/posterior pattern formation (GO:0035224)	8	4	0.05	+	75.11	1.26e-07	2.62e-06
	positive regulation of apoptotic process involved in development (GO:1904747)	8	4	0.05	+	75.11	1.26e-07	2.63e-06
	regulation of plasma membrane bounded cell projection organization (GO:0120035)	165	10	1.1	+	9.1	1.39e-07	2.83e-06
	cellular response to nutrient levels (GO:0031669)	90	8	0.6	+	13.35	1.4e-07	2.85e-06
	heart morphogenesis (GO:0003007)	37	6	0.25	+	24.36	1.45e-07	2.94e-06
	negative regulation of signal transduction (GO:0009968)	372	14	2.48	+	5.65	1.54e-07	3.11e-06
	cellular response to extracellular stimulus (GO:0031668)	92	8	0.61	+	13.06	1.67e-07	3.36e-06
	regulation of cell projection organization (GO:0031344)	169	10	1.12	+	8.89	1.74e-07	3.5e-06
	positive regulation of apoptotic process (GO:0043065)	63	7	0.42	+	16.69	1.88e-07	3.76e-06
	regulation of hemocyte proliferation (GO:0035206)	39	6	0.26	+	23.11	2.02e-07	4.03e-06
	genitalia morphogenesis (GO:0035112)	21	5	0.14	+	35.77	2.19e-07	4.37e-06
	compartment pattern specification (GO:0007386)	9	4	0.06	+	66.77	2.26e-07	4.46e-06
	dorsal closure, spreading of leading edge cells (GO:0007395)	9	4	0.06	+	66.77	2.26e-07	4.48e-06
	neuron fate determination (GO:0048664)	9	4	0.06	+	66.77	2.26e-07	4.49e-06
	epidermis development (GO:0008544)	65	7	0.43	+	16.18	2.34e-07	4.61e-06
	positive regulation of cellular component biogenesis (GO:0044089)	133	9	0.89	+	10.17	2.39e-07	4.69e-06
	cell adhesion (GO:0007155)	178	10	1.18	+	8.44	2.82e-07	5.54e-06
	response to cytokine (GO:0034097)	23	5	0.15	+	32.66	3.58e-07	6.99e-06
	male genitalia development (GO:0030539)	23	5	0.15	+	32.66	3.58e-07	7.01e-06
	neuroblast differentiation (GO:0014016)	43	6	0.29	+	20.96	3.69e-07	7.18e-06
	determination of genital disc primordium (GO:0035225)	10	4	0.07	+	60.09	3.74e-07	7.27e-06
	negative regulation of gene expression (GO:0010629)	344	13	2.29	+	5.68	4.26e-07	8.24e-06
	external encapsulating structure organization (GO:0045229)	144	9	0.96	+	9.39	4.69e-07	9.06e-06
	phagocytosis (GO:0006909)	45	6	0.3	+	20.03	4.88e-07	9.36e-06
	regulation of localization (GO:0032879)	409	14	2.72	+	5.14	4.87e-07	9.38e-06
	dorsal/ventral pattern formation (GO:0009953)	145	9	0.97	+	9.32	4.98e-07	9.53e-06
	regulation of actin cytoskeleton organization (GO:0032956)	106	8	0.71	+	11.34	5.01e-07	9.57e-06
	ventral cord development (GO:0007419)	73	7	0.49	+	14.41	5.24e-07	9.98e-06
	regulation of cell size (GO:0008361)	107	8	0.71	+	11.23	5.38e-07	1.02e-05
	post-embryonic hemopoiesis (GO:0035166)	46	6	0.31	+	19.59	5.58e-07	1.05e-05
	larval lymph gland hemopoiesis (GO:0035167)	46	6	0.31	+	19.59	5.58e-07	1.06e-05
	regulation of actin filament-based process (GO:0032970)	108	8	0.72	+	11.13	5.78e-07	1.09e-05
	engulfment of apoptotic cell (GO:0043652)	11	4	0.07	+	54.63	5.85e-07	1.1e-05
	determination of imaginal disc primordium (GO:0007445)	11	4	0.07	+	54.63	5.85e-07	1.1e-05
	instar larval development (GO:0002168)	75	7	0.5	+	14.02	6.31e-07	1.18e-05
	regulation of cell cycle process (GO:0010564)	195	10	1.3	+	7.7	6.56e-07	1.22e-05
	cell-cell junction organization (GO:0045216)	76	7	0.51	+	13.84	6.92e-07	1.29e-05
	regulation of cellular catabolic process (GO:0031329)	200	10	1.33	+	7.51	8.27e-07	1.54e-05
	imaginal disc-derived genitalia development (GO:0007484)	27	5	0.18	+	27.82	8.42e-07	1.55e-05
	neuroblast fate commitment (GO:0014017)	27	5	0.18	+	27.82	8.42e-07	1.56e-05
	Wnt signaling pathway (GO:0016055)	27	5	0.18	+	27.82	8.42e-07	1.56e-05
	response to starvation (GO:0042594)	155	9	1.03	+	8.72	8.74e-07	1.61e-05
	regulation of cell projection assembly (GO:0060491)	50	6	0.33	+	18.03	9.26e-07	1.69e-05
	regulation of plasma membrane bounded cell projection assembly (GO:0120032)	50	6	0.33	+	18.03	9.26e-07	1.7e-05
	labial disc development (GO:0035217)	4	3	0.03	+	> 100	1.14e-06	2.07e-05
	cell junction assembly (GO:0034329)	118	8	0.79	+	10.18	1.14e-06	2.07e-05
	mesoderm morphogenesis (GO:0048332)	29	5	0.19	+	25.9	1.23e-06	2.22e-05
	cell-cell signaling by wnt (GO:0198738)	29	5	0.19	+	25.9	1.23e-06	2.23e-05
	renal filtration cell differentiation (GO:0061318)	13	4	0.09	+	46.22	1.26e-06	2.25e-05
	regulation of actin filament bundle assembly (GO:0032231)	13	4	0.09	+	46.22	1.26e-06	2.25e-05
	regulation of apoptotic process involved in development (GO:1904748)	13	4	0.09	+	46.22	1.26e-06	2.26e-05
	nephrocyte differentiation (GO:0061319)	13	4	0.09	+	46.22	1.26e-06	2.26e-05
	wing and notum subfield formation (GO:0035309)	13	4	0.09	+	46.22	1.26e-06	2.27e-05
	male sex differentiation (GO:0046661)	30	5	0.2	+	25.04	1.46e-06	2.61e-05
	dorsal/ventral pattern formation, imaginal disc (GO:0007450)	54	6	0.36	+	16.69	1.47e-06	2.62e-05
	dorsal appendage formation (GO:0046843)	54	6	0.36	+	16.69	1.47e-06	2.63e-05
	endocytosis (GO:0006897)	166	9	1.1	+	8.14	1.55e-06	2.75e-05
	regulation of cell growth (GO:0001558)	86	7	0.57	+	12.23	1.61e-06	2.85e-05
	regulation of cellular component size (GO:0032535)	168	9	1.12	+	8.05	1.71e-06	3.02e-05
	negative regulation of cell-cell adhesion (GO:0022408)	14	4	0.09	+	42.92	1.75e-06	3.04e-05
	positive regulation of plasma membrane bounded cell projection assembly (GO:0120034)	31	5	0.21	+	24.23	1.74e-06	3.04e-05
	regulation of muscle organ development (GO:0048634)	14	4	0.09	+	42.92	1.75e-06	3.05e-05
	formation of primary germ layer (GO:0001704)	31	5	0.21	+	24.23	1.74e-06	3.05e-05
	trunk segmentation (GO:0035290)	14	4	0.09	+	42.92	1.75e-06	3.06e-05
	female germ-line stem cell population maintenance (GO:0036099)	31	5	0.21	+	24.23	1.74e-06	3.06e-05
	actin filament-based process (GO:0030029)	272	11	1.81	+	6.08	1.84e-06	3.19e-05
	syncytium formation (GO:0006949)	32	5	0.21	+	23.47	2.05e-06	3.5e-05
	myoblast fusion (GO:0007520)	32	5	0.21	+	23.47	2.05e-06	3.51e-05
	syncytium formation by plasma membrane fusion (GO:0000768)	32	5	0.21	+	23.47	2.05e-06	3.52e-05
	cell-cell fusion (GO:0140253)	32	5	0.21	+	23.47	2.05e-06	3.53e-05
	myotube differentiation (GO:0014902)	32	5	0.21	+	23.47	2.05e-06	3.53e-05
	vascular endothelial growth factor receptor signaling pathway (GO:0048010)	32	5	0.21	+	23.47	2.05e-06	3.54e-05
	response to nutrient levels (GO:0031667)	173	9	1.15	+	7.82	2.18e-06	3.73e-05
	response to extracellular stimulus (GO:0009991)	175	9	1.16	+	7.73	2.4e-06	4.07e-05
	positive regulation of JNK cascade (GO:0046330)	33	5	0.22	+	22.76	2.4e-06	4.08e-05
	genitalia development (GO:0048806)	33	5	0.22	+	22.76	2.4e-06	4.09e-05
	Unclassified (UNCLASSIFIED)	2591	2	17.25	-	0.12	2.51e-06	4.23e-05
	biological_process (GO:0008150)	11230	90	74.75	+	1.2	2.51e-06	4.24e-05
	regulation of response to stress (GO:0080134)	283	11	1.88	+	5.84	2.7e-06	4.55e-05
	genital disc sexually dimorphic development (GO:0035263)	5	3	0.03	+	90.14	2.83e-06	4.75e-05
	leg disc development (GO:0035218)	94	7	0.63	+	11.19	2.94e-06	4.93e-05
	segment specification (GO:0007379)	35	5	0.23	+	21.46	3.25e-06	5.43e-05
	intracellular signaling cassette (GO:0141124)	184	9	1.22	+	7.35	3.63e-06	6.06e-05
	sex determination (GO:0007530)	36	5	0.24	+	20.87	3.75e-06	6.23e-05
	regulation of filopodium assembly (GO:0051489)	36	5	0.24	+	20.87	3.75e-06	6.25e-05
	defense response to symbiont (GO:0140546)	185	9	1.23	+	7.31	3.79e-06	6.29e-05
	axis specification (GO:0009798)	186	9	1.24	+	7.27	3.97e-06	6.56e-05
	cell division (GO:0051301)	238	10	1.58	+	6.31	3.98e-06	6.56e-05
	response to organic substance (GO:0010033)	421	13	2.8	+	4.64	4.05e-06	6.67e-05
	larval lymph gland hemocyte differentiation (GO:0035168)	17	4	0.11	+	35.35	4.1e-06	6.73e-05
	programmed cell death (GO:0012501)	140	8	0.93	+	8.58	4.12e-06	6.76e-05
	tissue homeostasis (GO:0001894)	66	6	0.44	+	13.66	4.86e-06	7.95e-05
	cellular response to endogenous stimulus (GO:0071495)	144	8	0.96	+	8.35	5.09e-06	8.3e-05
	imaginal disc-derived male genitalia morphogenesis (GO:0048803)	18	4	0.12	+	33.38	5.24e-06	8.49e-05
	regulation of retinal cell programmed cell death (GO:0046668)	18	4	0.12	+	33.38	5.24e-06	8.51e-05
	regulation of compound eye retinal cell programmed cell death (GO:0046669)	18	4	0.12	+	33.38	5.24e-06	8.53e-05
	photoreceptor cell fate determination (GO:0043703)	6	3	0.04	+	75.11	5.63e-06	9.04e-05
	cellular response to organic substance (GO:0071310)	194	9	1.29	+	6.97	5.59e-06	9.05e-05
	stem cell fate commitment (GO:0048865)	6	3	0.04	+	75.11	5.63e-06	9.06e-05
	positive regulation of crystal cell differentiation (GO:0042691)	6	3	0.04	+	75.11	5.63e-06	9.08e-05
	motor neuron axon guidance (GO:0008045)	69	6	0.46	+	13.06	6.31e-06	0.000101
	proximal/distal pattern formation, imaginal disc (GO:0007449)	19	4	0.13	+	31.63	6.6e-06	0.000104
	neuroblast fate determination (GO:0007400)	19	4	0.13	+	31.63	6.6e-06	0.000104
	germ-band shortening (GO:0007390)	19	4	0.13	+	31.63	6.6e-06	0.000104
	negative regulation of cell adhesion (GO:0007162)	19	4	0.13	+	31.63	6.6e-06	0.000105
	male anatomical structure morphogenesis (GO:0090598)	19	4	0.13	+	31.63	6.6e-06	0.000105
	post-embryonic genitalia morphogenesis (GO:0035126)	19	4	0.13	+	31.63	6.6e-06	0.000105
	male genitalia morphogenesis (GO:0048808)	19	4	0.13	+	31.63	6.6e-06	0.000105
	imaginal disc-derived genitalia morphogenesis (GO:0048805)	19	4	0.13	+	31.63	6.6e-06	0.000105
	cytokine-mediated signaling pathway (GO:0019221)	19	4	0.13	+	31.63	6.6e-06	0.000106
	regulation of protein localization (GO:0032880)	107	7	0.71	+	9.83	6.98e-06	0.00011
	response to endogenous stimulus (GO:0009719)	151	8	1.01	+	7.96	7.23e-06	0.000113
	actin cytoskeleton organization (GO:0030036)	255	10	1.7	+	5.89	7.32e-06	0.000114
	negative regulation of cell population proliferation (GO:0008285)	72	6	0.48	+	12.52	8.1e-06	0.000126
	apoptotic cell clearance (GO:0043277)	20	4	0.13	+	30.05	8.21e-06	0.000128
	cellular response to cytokine stimulus (GO:0071345)	20	4	0.13	+	30.05	8.21e-06	0.000128
	cell death (GO:0008219)	154	8	1.03	+	7.8	8.35e-06	0.000129
	neuron remodeling (GO:0016322)	43	5	0.29	+	17.47	9.23e-06	0.000143
	long-term memory (GO:0007616)	74	6	0.49	+	12.18	9.5e-06	0.000147
	larval visceral muscle development (GO:0007523)	7	3	0.05	+	64.38	9.8e-06	0.000149
	positive regulation of hemocyte differentiation (GO:0045612)	7	3	0.05	+	64.38	9.8e-06	0.000149
	negative regulation of retinal cell programmed cell death (GO:0046671)	7	3	0.05	+	64.38	9.8e-06	0.00015
	nephrocyte filtration (GO:0097206)	7	3	0.05	+	64.38	9.8e-06	0.00015
	renal filtration (GO:0097205)	7	3	0.05	+	64.38	9.8e-06	0.00015
	specification of segmental identity, trunk (GO:0035292)	7	3	0.05	+	64.38	9.8e-06	0.000151
	negative regulation of compound eye retinal cell programmed cell death (GO:0046673)	7	3	0.05	+	64.38	9.8e-06	0.000151
	oocyte axis specification (GO:0007309)	113	7	0.75	+	9.31	1e-05	0.000152
	negative regulation of apoptotic process (GO:0043066)	113	7	0.75	+	9.31	1e-05	0.000152
	eye photoreceptor cell fate commitment (GO:0042706)	75	6	0.5	+	12.02	1.03e-05	0.000155
	compound eye photoreceptor fate commitment (GO:0001752)	75	6	0.5	+	12.02	1.03e-05	0.000155
	formation of anatomical boundary (GO:0048859)	44	5	0.29	+	17.07	1.04e-05	0.000156
	positive regulation of cell projection organization (GO:0031346)	76	6	0.51	+	11.86	1.11e-05	0.000167
	innate immune response (GO:0045087)	115	7	0.77	+	9.14	1.12e-05	0.000168
	neuron maturation (GO:0042551)	45	5	0.3	+	16.69	1.16e-05	0.000174
	cell-cell adhesion (GO:0098609)	116	7	0.77	+	9.07	1.19e-05	0.000178
	regulation of organelle organization (GO:0033043)	331	11	2.2	+	4.99	1.2e-05	0.000179
	regulation of cellular localization (GO:0060341)	162	8	1.08	+	7.42	1.21e-05	0.00018
	genital disc morphogenesis (GO:0007483)	22	4	0.15	+	27.31	1.23e-05	0.000182
	oocyte construction (GO:0007308)	117	7	0.78	+	8.99	1.26e-05	0.000186
	regulation of autophagy (GO:0010506)	117	7	0.78	+	8.99	1.26e-05	0.000186
	regulation of neuromuscular junction development (GO:1904396)	117	7	0.78	+	8.99	1.26e-05	0.000186
	regulation of cytoskeleton organization (GO:0051493)	164	8	1.09	+	7.33	1.32e-05	0.000195
	regulation of synapse assembly (GO:0051963)	119	7	0.79	+	8.84	1.41e-05	0.000207
	female sex differentiation (GO:0046660)	23	4	0.15	+	26.13	1.48e-05	0.000217
	regulation of response to external stimulus (GO:0032101)	277	10	1.84	+	5.42	1.51e-05	0.000221
	gonadal mesoderm development (GO:0007506)	8	3	0.05	+	56.34	1.56e-05	0.000228
	cell chemotaxis (GO:0060326)	8	3	0.05	+	56.34	1.56e-05	0.000228
	regulation of embryonic development (GO:0045995)	48	5	0.32	+	15.65	1.6e-05	0.000233
	wound healing (GO:0042060)	81	6	0.54	+	11.13	1.6e-05	0.000233
	regulation of cell junction assembly (GO:1901888)	122	7	0.81	+	8.62	1.65e-05	0.00024
	striated muscle cell differentiation (GO:0051146)	82	6	0.55	+	10.99	1.72e-05	0.000249
	imaginal disc-derived male genitalia development (GO:0007485)	24	4	0.16	+	25.04	1.76e-05	0.000254
	cardiocyte differentiation (GO:0035051)	24	4	0.16	+	25.04	1.76e-05	0.000255
	determination of adult lifespan (GO:0008340)	171	8	1.14	+	7.03	1.79e-05	0.000258
	negative regulation of programmed cell death (GO:0043069)	124	7	0.83	+	8.48	1.84e-05	0.000264
	wing disc dorsal/ventral pattern formation (GO:0048190)	50	5	0.33	+	15.02	1.96e-05	0.000281
	neuromuscular junction development (GO:0007528)	84	6	0.56	+	10.73	1.98e-05	0.000283
	epidermal growth factor receptor signaling pathway (GO:0007173)	25	4	0.17	+	24.04	2.09e-05	0.000298
	ERBB signaling pathway (GO:0038127)	25	4	0.17	+	24.04	2.09e-05	0.000298
	imaginal disc-derived wing vein specification (GO:0007474)	51	5	0.34	+	14.73	2.16e-05	0.000307
	import into cell (GO:0098657)	230	9	1.53	+	5.88	2.19e-05	0.000311
	zonula adherens assembly (GO:0045186)	9	3	0.06	+	50.08	2.33e-05	0.000329
	stem cell proliferation (GO:0072089)	9	3	0.06	+	50.08	2.33e-05	0.00033
	nervous system process (GO:0050877)	572	14	3.81	+	3.68	2.36e-05	0.000334
	positive regulation of defense response (GO:0031349)	129	7	0.86	+	8.15	2.38e-05	0.000335
	anterior/posterior pattern specification, imaginal disc (GO:0007448)	26	4	0.17	+	23.11	2.46e-05	0.000343
	proximal/distal pattern formation (GO:0009954)	26	4	0.17	+	23.11	2.46e-05	0.000344
	regulation of cell fate specification (GO:0042659)	26	4	0.17	+	23.11	2.46e-05	0.000345
	positive regulation of filopodium assembly (GO:0051491)	26	4	0.17	+	23.11	2.46e-05	0.000345
	regulation of catabolic process (GO:0009894)	297	10	1.98	+	5.06	2.75e-05	0.000383
	oocyte development (GO:0048599)	132	7	0.88	+	7.97	2.76e-05	0.000384
	cell projection assembly (GO:0030031)	182	8	1.21	+	6.6	2.81e-05	0.000391
	positive regulation of response to wounding (GO:1903036)	27	4	0.18	+	22.26	2.87e-05	0.000397
	renal system process (GO:0003014)	27	4	0.18	+	22.26	2.87e-05	0.000397
	cytoskeleton organization (GO:0007010)	582	14	3.87	+	3.61	2.86e-05	0.000397
	regulation of cell adhesion (GO:0030155)	55	5	0.37	+	13.66	3.13e-05	0.000432
	immune response (GO:0006955)	185	8	1.23	+	6.5	3.16e-05	0.000435
	negative regulation of cellular response to insulin stimulus (GO:1900077)	28	4	0.19	+	21.46	3.33e-05	0.000457
	negative regulation of insulin receptor signaling pathway (GO:0046627)	28	4	0.19	+	21.46	3.33e-05	0.000458
	establishment of cell polarity (GO:0030010)	56	5	0.37	+	13.41	3.42e-05	0.000469
	salivary gland development (GO:0007431)	94	6	0.63	+	9.59	3.75e-05	0.000512
	exocrine system development (GO:0035272)	94	6	0.63	+	9.59	3.75e-05	0.000513
	regulation of extent of cell growth (GO:0061387)	29	4	0.19	+	20.72	3.84e-05	0.000522
	regulation of axon extension (GO:0030516)	29	4	0.19	+	20.72	3.84e-05	0.000523
	negative regulation of developmental growth (GO:0048640)	95	6	0.63	+	9.49	3.99e-05	0.00054
	taxis (GO:0042330)	95	6	0.63	+	9.49	3.99e-05	0.000541
	morphogenesis of an epithelial bud (GO:0060572)	2	2	0.01	+	> 100	4.38e-05	0.000589
	epithelial structure maintenance (GO:0010669)	30	4	0.2	+	20.03	4.41e-05	0.000589
	Malpighian tubule bud morphogenesis (GO:0061332)	2	2	0.01	+	> 100	4.38e-05	0.00059
	regulation of Toll signaling pathway (GO:0008592)	30	4	0.2	+	20.03	4.41e-05	0.00059
	regulation of long-term neuronal synaptic plasticity (GO:0048169)	2	2	0.01	+	> 100	4.38e-05	0.000591
	regulation of embryonic cell shape (GO:0016476)	30	4	0.2	+	20.03	4.41e-05	0.000591
	positive regulation of response to external stimulus (GO:0032103)	142	7	0.95	+	7.41	4.41e-05	0.000591
	cell cycle (GO:0007049)	605	14	4.03	+	3.48	4.38e-05	0.000591
	germ-band extension (GO:0007377)	11	3	0.07	+	40.97	4.53e-05	0.0006
	determination of digestive tract left/right asymmetry (GO:0071907)	11	3	0.07	+	40.97	4.53e-05	0.000601
	dorsal closure, amnioserosa morphology change (GO:0046664)	11	3	0.07	+	40.97	4.53e-05	0.000603
	chorion-containing eggshell pattern formation (GO:0030381)	11	3	0.07	+	40.97	4.53e-05	0.000604
	mitotic cell cycle (GO:0000278)	384	11	2.56	+	4.3	4.72e-05	0.000624
	cellular response to stress (GO:0033554)	531	13	3.53	+	3.68	4.75e-05	0.000627
	regulation of cell fate commitment (GO:0010453)	31	4	0.21	+	19.38	5.04e-05	0.000664
	programmed cell death involved in cell development (GO:0010623)	61	5	0.41	+	12.31	5.19e-05	0.000682
	cell-cell junction assembly (GO:0007043)	61	5	0.41	+	12.31	5.19e-05	0.000683
	regulation of cell-cell adhesion (GO:0022407)	32	4	0.21	+	18.78	5.73e-05	0.000751
	mesenchyme development (GO:0060485)	12	3	0.08	+	37.56	6.01e-05	0.000781
	establishment of monopolar cell polarity (GO:0061162)	12	3	0.08	+	37.56	6.01e-05	0.000783
	development of primary female sexual characteristics (GO:0046545)	12	3	0.08	+	37.56	6.01e-05	0.000784
	establishment or maintenance of monopolar cell polarity (GO:0061339)	12	3	0.08	+	37.56	6.01e-05	0.000785
	female gonad development (GO:0008585)	12	3	0.08	+	37.56	6.01e-05	0.000787
	asymmetric cell division (GO:0008356)	103	6	0.69	+	8.75	6.28e-05	0.000815
	chemotaxis (GO:0006935)	33	4	0.22	+	18.21	6.49e-05	0.000834
	establishment or maintenance of bipolar cell polarity (GO:0061245)	33	4	0.22	+	18.21	6.49e-05	0.000836
	establishment or maintenance of apical/basal cell polarity (GO:0035088)	33	4	0.22	+	18.21	6.49e-05	0.000837
	regulation of response to wounding (GO:1903034)	33	4	0.22	+	18.21	6.49e-05	0.000839
	regulation of stem cell differentiation (GO:2000736)	33	4	0.22	+	18.21	6.49e-05	0.00084
	defense response to bacterium (GO:0042742)	205	8	1.36	+	5.86	6.55e-05	0.00084
	oocyte differentiation (GO:0009994)	154	7	1.03	+	6.83	7.38e-05	0.000945
	visceral muscle development (GO:0007522)	13	3	0.09	+	34.67	7.78e-05	0.000988
	establishment of epithelial cell polarity (GO:0090162)	13	3	0.09	+	34.67	7.78e-05	0.00099
	maintenance of epithelial integrity, open tracheal system (GO:0035160)	13	3	0.09	+	34.67	7.78e-05	0.000992
	regulation of defense response (GO:0031347)	210	8	1.4	+	5.72	7.75e-05	0.000992
	regulation of crystal cell differentiation (GO:0042689)	13	3	0.09	+	34.67	7.78e-05	0.000993
	muscle attachment (GO:0016203)	35	4	0.23	+	17.17	8.22e-05	0.00104
	imaginal disc fusion, thorax closure (GO:0046529)	35	4	0.23	+	17.17	8.22e-05	0.00104
	imaginal disc fusion (GO:0046528)	35	4	0.23	+	17.17	8.22e-05	0.00104
	skeletal muscle organ development (GO:0060538)	35	4	0.23	+	17.17	8.22e-05	0.00104
	defense response to Gram-negative bacterium (GO:0050829)	110	6	0.73	+	8.19	9.07e-05	0.00114
	olfactory learning (GO:0008355)	36	4	0.24	+	16.69	9.2e-05	0.00116
	regulation of synaptic assembly at neuromuscular junction (GO:0008582)	111	6	0.74	+	8.12	9.54e-05	0.0012
	positive regulation of neuron remodeling (GO:1904801)	14	3	0.09	+	32.19	9.85e-05	0.00122
	morphogenesis of an epithelial sheet (GO:0002011)	14	3	0.09	+	32.19	9.85e-05	0.00122
	haltere disc development (GO:0035216)	14	3	0.09	+	32.19	9.85e-05	0.00122
	positive regulation of wound healing (GO:0090303)	14	3	0.09	+	32.19	9.85e-05	0.00122
	mesodermal cell differentiation (GO:0048333)	14	3	0.09	+	32.19	9.85e-05	0.00122
	positive regulation of cell maturation (GO:1903431)	14	3	0.09	+	32.19	9.85e-05	0.00123
	muscle cell fate commitment (GO:0042693)	14	3	0.09	+	32.19	9.85e-05	0.00123
	mesodermal cell fate commitment (GO:0001710)	14	3	0.09	+	32.19	9.85e-05	0.00123
	tumor necrosis factor-mediated signaling pathway (GO:0033209)	14	3	0.09	+	32.19	9.85e-05	0.00123
	positive regulation of neuron maturation (GO:0014042)	14	3	0.09	+	32.19	9.85e-05	0.00123
	negative regulation of growth (GO:0045926)	112	6	0.75	+	8.05	0.0001	0.00123
	olfactory behavior (GO:0042048)	70	5	0.47	+	10.73	0.000101	0.00124
	membrane organization (GO:0061024)	281	9	1.87	+	4.81	0.000104	0.00127
	vesicle-mediated transport (GO:0016192)	495	12	3.29	+	3.64	0.000105	0.00128
	cellularization (GO:0007349)	113	6	0.75	+	7.98	0.000105	0.00129
	cellular response to hormone stimulus (GO:0032870)	71	5	0.47	+	10.58	0.000108	0.00132
	regulation of supramolecular fiber organization (GO:1902903)	114	6	0.76	+	7.91	0.000111	0.00135
	regulation of organ growth (GO:0046620)	38	4	0.25	+	15.81	0.000114	0.00139
	germ-line stem cell division (GO:0042078)	38	4	0.25	+	15.81	0.000114	0.00139
	response to tumor necrosis factor (GO:0034612)	15	3	0.1	+	30.05	0.000123	0.00148
	cardioblast differentiation (GO:0010002)	15	3	0.1	+	30.05	0.000123	0.00149
	cellular response to tumor necrosis factor (GO:0071356)	15	3	0.1	+	30.05	0.000123	0.00149
	head involution (GO:0008258)	39	4	0.26	+	15.41	0.000127	0.00153
	regulation of synapse structural plasticity (GO:0051823)	3	2	0.02	+	> 100	0.000131	0.00157
	ectodermal cell differentiation (GO:0010668)	3	2	0.02	+	> 100	0.000131	0.00157
	embryonic heart tube anterior/posterior pattern specification (GO:0035054)	3	2	0.02	+	> 100	0.000131	0.00157
	ectodermal cell fate commitment (GO:0001712)	3	2	0.02	+	> 100	0.000131	0.00158
	ectoderm formation (GO:0001705)	3	2	0.02	+	> 100	0.000131	0.00158
	R8 cell differentiation (GO:0045465)	40	4	0.27	+	15.02	0.00014	0.00167
	regulation of cell cycle phase transition (GO:1901987)	120	6	0.8	+	7.51	0.000147	0.00175
	primary sex determination (GO:0007538)	16	3	0.11	+	28.17	0.00015	0.00178
	leg disc proximal/distal pattern formation (GO:0007479)	16	3	0.11	+	28.17	0.00015	0.00178
	ectoderm development (GO:0007398)	16	3	0.11	+	28.17	0.00015	0.00178
	determination of left/right symmetry (GO:0007368)	16	3	0.11	+	28.17	0.00015	0.00178
	R3/R4 cell differentiation (GO:0048056)	16	3	0.11	+	28.17	0.00015	0.00179
	regulation of wound healing (GO:0061041)	16	3	0.11	+	28.17	0.00015	0.00179
	cell-cell signaling (GO:0007267)	299	9	1.99	+	4.52	0.000166	0.00196
	response to hormone (GO:0009725)	78	5	0.52	+	9.63	0.000169	0.00198
	regulation of actin filament organization (GO:0110053)	78	5	0.52	+	9.63	0.000169	0.00198
	regulation of neuron projection development (GO:0010975)	123	6	0.82	+	7.33	0.000168	0.00198
	positive regulation of immune response (GO:0050778)	123	6	0.82	+	7.33	0.000168	0.00198
	response to bacterium (GO:0009617)	236	8	1.57	+	5.09	0.000174	0.00204
	regulation of binding (GO:0051098)	17	3	0.11	+	26.51	0.000181	0.00209
	tracheal outgrowth, open tracheal system (GO:0007426)	17	3	0.11	+	26.51	0.000181	0.0021
	heart process (GO:0003015)	17	3	0.11	+	26.51	0.000181	0.0021
	circulatory system process (GO:0003013)	17	3	0.11	+	26.51	0.000181	0.0021
	regulation of neuron remodeling (GO:1904799)	17	3	0.11	+	26.51	0.000181	0.00211
	left/right pattern formation (GO:0060972)	17	3	0.11	+	26.51	0.000181	0.00211
	regulation of lamellipodium assembly (GO:0010591)	17	3	0.11	+	26.51	0.000181	0.00211
	regulation of cell maturation (GO:1903429)	17	3	0.11	+	26.51	0.000181	0.00212
	intracellular receptor signaling pathway (GO:0030522)	17	3	0.11	+	26.51	0.000181	0.00212
	regulation of neuron maturation (GO:0014041)	17	3	0.11	+	26.51	0.000181	0.00212
	melanization defense response (GO:0035006)	43	4	0.29	+	13.97	0.000186	0.00214
	gliogenesis (GO:0042063)	80	5	0.53	+	9.39	0.00019	0.00218
	positive regulation of response to biotic stimulus (GO:0002833)	126	6	0.84	+	7.15	0.000192	0.0022
	regulation of neuron differentiation (GO:0045664)	82	5	0.55	+	9.16	0.000213	0.00244
	positive regulation of amide metabolic process (GO:0034250)	82	5	0.55	+	9.16	0.000213	0.00245
	columnar/cuboidal epithelial cell differentiation (GO:0002065)	18	3	0.12	+	25.04	0.000217	0.00246
	regulation of lamellipodium organization (GO:1902743)	18	3	0.12	+	25.04	0.000217	0.00247
	apical protein localization (GO:0045176)	18	3	0.12	+	25.04	0.000217	0.00247
	crystal cell differentiation (GO:0042688)	18	3	0.12	+	25.04	0.000217	0.00248
	stem cell division (GO:0017145)	45	4	0.3	+	13.35	0.000222	0.00251
	regulation of multicellular organism growth (GO:0040014)	45	4	0.3	+	13.35	0.000222	0.00252
	germ cell migration (GO:0008354)	45	4	0.3	+	13.35	0.000222	0.00252
	regulation of ERK1 and ERK2 cascade (GO:0070372)	45	4	0.3	+	13.35	0.000222	0.00252
	synapse organization (GO:0050808)	184	7	1.22	+	5.72	0.000223	0.00252
	positive regulation of innate immune response (GO:0045089)	83	5	0.55	+	9.05	0.000226	0.00254
	negative regulation of cell cycle process (GO:0010948)	83	5	0.55	+	9.05	0.000226	0.00255
	locomotion (GO:0040011)	131	6	0.87	+	6.88	0.000237	0.00266
	regulation of cellular response to insulin stimulus (GO:1900076)	46	4	0.31	+	13.06	0.000242	0.00271
	positive regulation of cell growth (GO:0030307)	46	4	0.31	+	13.06	0.000242	0.00272
	chitin-based larval cuticle pattern formation (GO:0035293)	19	3	0.13	+	23.72	0.000256	0.00286
	specification of segmental identity, abdomen (GO:0007385)	4	2	0.03	+	75.11	0.000261	0.00289
	nephrocyte diaphragm assembly (GO:0036059)	4	2	0.03	+	75.11	0.000261	0.0029
	garland nephrocyte differentiation (GO:0061321)	4	2	0.03	+	75.11	0.000261	0.0029
	compartment boundary maintenance (GO:0060289)	4	2	0.03	+	75.11	0.000261	0.00291
	formation of a compartment boundary (GO:0060288)	4	2	0.03	+	75.11	0.000261	0.00291
	associative learning (GO:0008306)	47	4	0.31	+	12.79	0.000263	0.00292
	negative regulation of nervous system development (GO:0051961)	86	5	0.57	+	8.73	0.000267	0.00295
	melanin metabolic process (GO:0006582)	48	4	0.32	+	12.52	0.000286	0.00316
	regulation of insulin receptor signaling pathway (GO:0046626)	48	4	0.32	+	12.52	0.000286	0.00316
	neuroblast development (GO:0014019)	20	3	0.13	+	22.53	0.0003	0.0033
	leg disc pattern formation (GO:0035223)	20	3	0.13	+	22.53	0.0003	0.0033
	R7 cell differentiation (GO:0045466)	49	4	0.33	+	12.26	0.00031	0.0034
	positive regulation of Toll signaling pathway (GO:0045752)	21	3	0.14	+	21.46	0.000348	0.00379
	tube fusion (GO:0035146)	21	3	0.14	+	21.46	0.000348	0.0038
	cell fate determination involved in pattern specification (GO:0060582)	21	3	0.14	+	21.46	0.000348	0.0038
	sensory organ precursor cell fate determination (GO:0016360)	21	3	0.14	+	21.46	0.000348	0.00381
	branch fusion, open tracheal system (GO:0035147)	21	3	0.14	+	21.46	0.000348	0.00381
	regulation of canonical Wnt signaling pathway (GO:0060828)	91	5	0.61	+	8.25	0.000347	0.00381
	regulation of axonogenesis (GO:0050770)	51	4	0.34	+	11.78	0.000362	0.00393
	regulation of tube architecture, open tracheal system (GO:0035152)	92	5	0.61	+	8.16	0.000365	0.00396
	regulation of mitotic cell cycle phase transition (GO:1901990)	92	5	0.61	+	8.16	0.000365	0.00396
	head development (GO:0060322)	143	6	0.95	+	6.3	0.000379	0.00411
	regulation of immune response (GO:0050776)	201	7	1.34	+	5.23	0.000382	0.00413
	negative regulation of cell cycle (GO:0045786)	93	5	0.62	+	8.08	0.000384	0.00414
	regulation of TOR signaling (GO:0032006)	52	4	0.35	+	11.56	0.00039	0.0042
	specification of symmetry (GO:0009799)	22	3	0.15	+	20.49	0.000401	0.0043
	regulation of G1/S transition of mitotic cell cycle (GO:2000045)	22	3	0.15	+	20.49	0.000401	0.0043
	determination of bilateral symmetry (GO:0009855)	22	3	0.15	+	20.49	0.000401	0.00431
	negative regulation of cell differentiation (GO:0045596)	94	5	0.63	+	7.99	0.000403	0.00431
	regulation of behavior (GO:0050795)	94	5	0.63	+	7.99	0.000403	0.00431
	regulation of cell cycle G1/S phase transition (GO:1902806)	22	3	0.15	+	20.49	0.000401	0.00432
	larval behavior (GO:0030537)	53	4	0.35	+	11.34	0.00042	0.00448
	positive regulation of nurse cell apoptotic process (GO:0045850)	5	2	0.03	+	60.09	0.000433	0.00456
	regulation of cardiac cell fate specification (GO:2000043)	5	2	0.03	+	60.09	0.000433	0.00456
	regulation of execution phase of apoptosis (GO:1900117)	5	2	0.03	+	60.09	0.000433	0.00457
	response to abiotic stimulus (GO:0009628)	415	10	2.76	+	3.62	0.000429	0.00457
	filtration diaphragm assembly (GO:0036058)	5	2	0.03	+	60.09	0.000433	0.00458
	regulation of cardioblast cell fate specification (GO:0042686)	5	2	0.03	+	60.09	0.000433	0.00458
	regulation of response to biotic stimulus (GO:0002831)	205	7	1.36	+	5.13	0.00043	0.00458
	myoblast differentiation (GO:0045445)	5	2	0.03	+	60.09	0.000433	0.00459
	centripetally migrating follicle cell migration (GO:0060269)	5	2	0.03	+	60.09	0.000433	0.0046
	germarium-derived egg chamber formation (GO:0007293)	96	5	0.64	+	7.82	0.000444	0.00467
	regulation of tube size (GO:0035150)	54	4	0.36	+	11.13	0.000451	0.00473
	epidermal cell differentiation (GO:0009913)	54	4	0.36	+	11.13	0.000451	0.00473
	positive regulation of ERK1 and ERK2 cascade (GO:0070374)	23	3	0.15	+	19.59	0.000459	0.00481
	regulation of innate immune response (GO:0045088)	149	6	0.99	+	6.05	0.000472	0.00494
	chorion-containing eggshell formation (GO:0007304)	55	4	0.37	+	10.93	0.000484	0.00505
	spermatogenesis (GO:0007283)	275	8	1.83	+	4.37	0.000487	0.00508
	apoptotic process (GO:0006915)	99	5	0.66	+	7.59	0.000512	0.00533
	positive regulation of protein localization (GO:1903829)	56	4	0.37	+	10.73	0.000518	0.00539
	sensory organ boundary specification (GO:0008052)	24	3	0.16	+	18.78	0.000522	0.00541
	dendrite guidance (GO:0070983)	24	3	0.16	+	18.78	0.000522	0.00542
	eggshell formation (GO:0030703)	57	4	0.38	+	10.54	0.000555	0.00574
	chemosensory behavior (GO:0007635)	101	5	0.67	+	7.44	0.000561	0.0058
	regulation of Wnt signaling pathway (GO:0030111)	102	5	0.68	+	7.36	0.000587	0.00605
	regulation of hemocyte differentiation (GO:0045610)	25	3	0.17	+	18.03	0.00059	0.00606
	small GTPase-mediated signal transduction (GO:0007264)	102	5	0.68	+	7.36	0.000587	0.00606
	larval midgut cell programmed cell death (GO:0035096)	25	3	0.17	+	18.03	0.00059	0.00607
	establishment of imaginal disc-derived wing hair orientation (GO:0001737)	25	3	0.17	+	18.03	0.00059	0.00608
	organelle organization (GO:0006996)	1533	22	10.2	+	2.16	0.000605	0.00621
	hemocyte development (GO:0007516)	6	2	0.04	+	50.08	0.000646	0.00651
	neuroepithelial cell differentiation (GO:0060563)	6	2	0.04	+	50.08	0.000646	0.00652
	positive regulation of muscle organ development (GO:0048636)	6	2	0.04	+	50.08	0.000646	0.00653
	neuroendocrine cell differentiation (GO:0061101)	6	2	0.04	+	50.08	0.000646	0.00653
	regulation of molecular function (GO:0065009)	219	7	1.46	+	4.8	0.000638	0.00653
	regulation of muscle tissue development (GO:1901861)	6	2	0.04	+	50.08	0.000646	0.00654
	negative regulation of stem cell proliferation (GO:2000647)	6	2	0.04	+	50.08	0.000646	0.00655
	regulation of cardiocyte differentiation (GO:1905207)	6	2	0.04	+	50.08	0.000646	0.00656
	regulation of striated muscle tissue development (GO:0016202)	6	2	0.04	+	50.08	0.000646	0.00657
	establishment of epithelial cell apical/basal polarity (GO:0045198)	6	2	0.04	+	50.08	0.000646	0.00658
	regulation of cardioblast differentiation (GO:0051890)	6	2	0.04	+	50.08	0.000646	0.00659
	R1/R6 cell differentiation (GO:0048052)	6	2	0.04	+	50.08	0.000646	0.0066
	polarized epithelial cell differentiation (GO:0030859)	6	2	0.04	+	50.08	0.000646	0.00661
	antennal development (GO:0007469)	26	3	0.17	+	17.33	0.000664	0.00666
	axon midline choice point recognition (GO:0016199)	26	3	0.17	+	17.33	0.000664	0.00667
	mesoderm formation (GO:0001707)	26	3	0.17	+	17.33	0.000664	0.00668
	photoreceptor cell development (GO:0042461)	105	5	0.7	+	7.15	0.00067	0.0067
	positive regulation of cellular catabolic process (GO:0031331)	105	5	0.7	+	7.15	0.00067	0.00671
	phenol-containing compound metabolic process (GO:0018958)	60	4	0.4	+	10.02	0.000674	0.00672
	branching involved in open tracheal system development (GO:0060446)	60	4	0.4	+	10.02	0.000674	0.00673
	branching morphogenesis of an epithelial tube (GO:0048754)	60	4	0.4	+	10.02	0.000674	0.00674
	morphogenesis of a branching structure (GO:0001763)	61	4	0.41	+	9.85	0.000718	0.00714
	morphogenesis of a branching epithelium (GO:0061138)	61	4	0.41	+	9.85	0.000718	0.00714
	regulation of transport (GO:0051049)	292	8	1.94	+	4.12	0.000723	0.00717
	regulation of establishment of protein localization (GO:0070201)	63	4	0.42	+	9.54	0.000811	0.00803
	learning (GO:0007612)	63	4	0.42	+	9.54	0.000811	0.00804
	negative regulation of JNK cascade (GO:0046329)	28	3	0.19	+	16.1	0.000829	0.00815
	larval midgut histolysis (GO:0035069)	28	3	0.19	+	16.1	0.000829	0.00816
	axon choice point recognition (GO:0016198)	28	3	0.19	+	16.1	0.000829	0.00817
	MAPK cascade (GO:0000165)	28	3	0.19	+	16.1	0.000829	0.00818
	negative regulation of cell projection organization (GO:0031345)	28	3	0.19	+	16.1	0.000829	0.00819
	regulation of protein stability (GO:0031647)	64	4	0.43	+	9.39	0.000861	0.00845
	regulation of salivary gland boundary specification (GO:0045704)	7	2	0.05	+	42.92	0.000901	0.00869
	negative regulation of salivary gland boundary specification (GO:0045705)	7	2	0.05	+	42.92	0.000901	0.0087
	positive regulation of actin filament bundle assembly (GO:0032233)	7	2	0.05	+	42.92	0.000901	0.00872
	positive regulation of hemocyte proliferation (GO:0035208)	7	2	0.05	+	42.92	0.000901	0.00873
	receptor signaling pathway via STAT (GO:0097696)	7	2	0.05	+	42.92	0.000901	0.00874
	second mitotic wave involved in compound eye morphogenesis (GO:0016330)	7	2	0.05	+	42.92	0.000901	0.00875
	morphogenesis of larval imaginal disc epithelium (GO:0016335)	7	2	0.05	+	42.92	0.000901	0.00876
	muscle cell fate specification (GO:0042694)	7	2	0.05	+	42.92	0.000901	0.00877
	regulation of eye pigmentation (GO:0048073)	7	2	0.05	+	42.92	0.000901	0.00878
	regulation of compound eye pigmentation (GO:0048076)	7	2	0.05	+	42.92	0.000901	0.0088
	regulation of adherens junction organization (GO:1903391)	7	2	0.05	+	42.92	0.000901	0.00881
	retrotransposon silencing by mRNA destabilization (GO:0141008)	7	2	0.05	+	42.92	0.000901	0.00882
	receptor signaling pathway via JAK-STAT (GO:0007259)	7	2	0.05	+	42.92	0.000901	0.00883
	establishment or maintenance of polarity of follicular epithelium (GO:0016334)	29	3	0.19	+	15.54	0.00092	0.00887
	autophagy (GO:0006914)	114	5	0.76	+	6.59	0.000972	0.00934
	process utilizing autophagic mechanism (GO:0061919)	114	5	0.76	+	6.59	0.000972	0.00935
	negative regulation of autophagy (GO:0010507)	30	3	0.2	+	15.02	0.00102	0.00974
	heterophilic cell-cell adhesion via plasma membrane cell adhesion molecules (GO:0007157)	30	3	0.2	+	15.02	0.00102	0.00976
	pole cell development (GO:0007277)	30	3	0.2	+	15.02	0.00102	0.00977
	neuron recognition (GO:0008038)	116	5	0.77	+	6.48	0.00105	0.01
	regulation of receptor signaling pathway via JAK-STAT (GO:0046425)	31	3	0.21	+	14.54	0.00112	0.0107
	male gamete generation (GO:0048232)	315	8	2.1	+	3.82	0.00118	0.0112
	positive regulation of stem cell proliferation (GO:2000648)	8	2	0.05	+	37.56	0.0012	0.0113
	establishment of apical/basal cell polarity (GO:0035089)	8	2	0.05	+	37.56	0.0012	0.0113
	lamellipodium assembly (GO:0030032)	8	2	0.05	+	37.56	0.0012	0.0113
	cell fate specification involved in pattern specification (GO:0060573)	8	2	0.05	+	37.56	0.0012	0.0113
	progression of morphogenetic furrow involved in compound eye morphogenesis (GO:0007458)	8	2	0.05	+	37.56	0.0012	0.0113
	salivary gland morphogenesis (GO:0007435)	70	4	0.47	+	8.58	0.00121	0.0113
	epithelial tube formation (GO:0072175)	8	2	0.05	+	37.56	0.0012	0.0114
	regulation of DNA endoreduplication (GO:0032875)	8	2	0.05	+	37.56	0.0012	0.0114
	lamellipodium organization (GO:0097581)	8	2	0.05	+	37.56	0.0012	0.0114
	gland morphogenesis (GO:0022612)	70	4	0.47	+	8.58	0.00121	0.0114
	dorsal/ventral axis specification (GO:0009950)	70	4	0.47	+	8.58	0.00121	0.0114
	regulation of receptor signaling pathway via STAT (GO:1904892)	32	3	0.21	+	14.08	0.00123	0.0115
	epithelial cell morphogenesis (GO:0003382)	32	3	0.21	+	14.08	0.00123	0.0115
	positive regulation of kinase activity (GO:0033674)	32	3	0.21	+	14.08	0.00123	0.0115
	actin filament organization (GO:0007015)	120	5	0.8	+	6.26	0.00122	0.0115
	cell recognition (GO:0008037)	121	5	0.81	+	6.21	0.00127	0.0119
	positive regulation of protein transport (GO:0051222)	33	3	0.22	+	13.66	0.00135	0.0125
	leg disc morphogenesis (GO:0007478)	72	4	0.48	+	8.35	0.00134	0.0125
	larval chitin-based cuticle development (GO:0008363)	33	3	0.22	+	13.66	0.00135	0.0126
	cuticle pattern formation (GO:0035017)	34	3	0.23	+	13.26	0.00147	0.0136
	cuticle development involved in chitin-based cuticle molting cycle (GO:0042337)	34	3	0.23	+	13.26	0.00147	0.0137
	regulation of DNA replication (GO:0006275)	34	3	0.23	+	13.26	0.00147	0.0137
	ventral midline development (GO:0007418)	9	2	0.06	+	33.38	0.00153	0.014
	dorsal closure, elongation of leading edge cells (GO:0007394)	9	2	0.06	+	33.38	0.00153	0.014
	compound eye retinal cell programmed cell death (GO:0046667)	9	2	0.06	+	33.38	0.00153	0.0141
	positive regulation of lamellipodium assembly (GO:0010592)	9	2	0.06	+	33.38	0.00153	0.0141
	regulation of stress fiber assembly (GO:0051492)	9	2	0.06	+	33.38	0.00153	0.0141
	neuronal stem cell population maintenance (GO:0097150)	9	2	0.06	+	33.38	0.00153	0.0141
	substrate adhesion-dependent cell spreading (GO:0034446)	9	2	0.06	+	33.38	0.00153	0.0141
	foregut morphogenesis (GO:0007440)	9	2	0.06	+	33.38	0.00153	0.0141
	epigenetic regulation of gene expression (GO:0040029)	126	5	0.84	+	5.96	0.00152	0.0141
	neuron migration (GO:0001764)	9	2	0.06	+	33.38	0.00153	0.0142
	formation of animal organ boundary (GO:0010160)	35	3	0.23	+	12.88	0.0016	0.0146
	glial cell migration (GO:0008347)	35	3	0.23	+	12.88	0.0016	0.0147
	protein phosphorylation (GO:0006468)	191	6	1.27	+	4.72	0.00172	0.0157
	positive regulation of establishment of protein localization (GO:1904951)	36	3	0.24	+	12.52	0.00174	0.0158
	positive regulation of transferase activity (GO:0051347)	36	3	0.24	+	12.52	0.00174	0.0158
	synaptic assembly at neuromuscular junction (GO:0051124)	36	3	0.24	+	12.52	0.00174	0.0158
	midgut development (GO:0007494)	36	3	0.24	+	12.52	0.00174	0.0158
	regulation of endocytosis (GO:0030100)	78	4	0.52	+	7.7	0.0018	0.0163
	cell-cell adhesion via plasma-membrane adhesion molecules (GO:0098742)	78	4	0.52	+	7.7	0.0018	0.0163
	larval locomotory behavior (GO:0008345)	37	3	0.25	+	12.18	0.00188	0.017
	epithelial cell morphogenesis involved in gastrulation (GO:0003381)	10	2	0.07	+	30.05	0.00191	0.0171
	negative regulation of feeding behavior (GO:2000252)	10	2	0.07	+	30.05	0.00191	0.0171
	regulation of DNA binding (GO:0051101)	10	2	0.07	+	30.05	0.00191	0.0171
	regulation of nurse cell apoptotic process (GO:0045477)	10	2	0.07	+	30.05	0.00191	0.0172
	positive regulation of lamellipodium organization (GO:1902745)	10	2	0.07	+	30.05	0.00191	0.0172
	pericardial nephrocyte differentiation (GO:0061320)	10	2	0.07	+	30.05	0.00191	0.0172
	apical constriction involved in gastrulation (GO:0003384)	10	2	0.07	+	30.05	0.00191	0.0172
	secondary metabolic process (GO:0019748)	80	4	0.53	+	7.51	0.00198	0.0177
	positive regulation of synaptic assembly at neuromuscular junction (GO:0045887)	38	3	0.25	+	11.86	0.00203	0.0182
	positive regulation of transport (GO:0051050)	136	5	0.91	+	5.52	0.00212	0.019
	anatomical structure regression (GO:0060033)	39	3	0.26	+	11.56	0.00219	0.0196
	molting cycle, chitin-based cuticle (GO:0007591)	83	4	0.55	+	7.24	0.00226	0.0201
	regulation of vesicle-mediated transport (GO:0060627)	138	5	0.92	+	5.44	0.00226	0.0201
	initiation of dorsal closure (GO:0007392)	11	2	0.07	+	27.31	0.00232	0.0202
	lipid homeostasis (GO:0055088)	83	4	0.55	+	7.24	0.00226	0.0202
	molting cycle (GO:0042303)	83	4	0.55	+	7.24	0.00226	0.0202
	lymph gland crystal cell differentiation (GO:0035170)	11	2	0.07	+	27.31	0.00232	0.0203
	retinal cell programmed cell death (GO:0046666)	11	2	0.07	+	27.31	0.00232	0.0203
	negative regulation of cell motility (GO:2000146)	11	2	0.07	+	27.31	0.00232	0.0203
	primary sex determination, soma (GO:0007539)	11	2	0.07	+	27.31	0.00232	0.0203
	regulation of lamellocyte differentiation (GO:0035203)	11	2	0.07	+	27.31	0.00232	0.0204
	piecemeal microautophagy of the nucleus (GO:0034727)	11	2	0.07	+	27.31	0.00232	0.0204
	negative regulation of cell migration (GO:0030336)	11	2	0.07	+	27.31	0.00232	0.0204
	protein localization to cell junction (GO:1902414)	11	2	0.07	+	27.31	0.00232	0.0204
	nucleophagy (GO:0044804)	11	2	0.07	+	27.31	0.00232	0.0205
	cellular response to gamma radiation (GO:0071480)	11	2	0.07	+	27.31	0.00232	0.0205
	cell-cell signaling involved in cell fate commitment (GO:0045168)	11	2	0.07	+	27.31	0.00232	0.0205
	multicellular organism growth (GO:0035264)	11	2	0.07	+	27.31	0.00232	0.0205
	response to growth factor (GO:0070848)	40	3	0.27	+	11.27	0.00236	0.0205
	endocytic recycling (GO:0032456)	40	3	0.27	+	11.27	0.00236	0.0205
	positive regulation of neuromuscular junction development (GO:1904398)	40	3	0.27	+	11.27	0.00236	0.0205
	retinal ganglion cell axon guidance (GO:0031290)	11	2	0.07	+	27.31	0.00232	0.0206
	oenocyte differentiation (GO:0001742)	11	2	0.07	+	27.31	0.00232	0.0206
	cellular response to growth factor stimulus (GO:0071363)	40	3	0.27	+	11.27	0.00236	0.0206
	positive regulation of cell size (GO:0045793)	41	3	0.27	+	10.99	0.00253	0.022
	compound eye photoreceptor development (GO:0042051)	86	4	0.57	+	6.99	0.00258	0.0223
	heterochromatin formation (GO:0031507)	87	4	0.58	+	6.91	0.00269	0.0233
	positive regulation of synapse assembly (GO:0051965)	42	3	0.28	+	10.73	0.00272	0.0235
	regulation of generation of precursor metabolites and energy (GO:0043467)	42	3	0.28	+	10.73	0.00272	0.0235
	histoblast morphogenesis (GO:0007488)	12	2	0.08	+	25.04	0.00277	0.0236
	R3/R4 cell fate commitment (GO:0007464)	12	2	0.08	+	25.04	0.00277	0.0236
	imaginal disc growth (GO:0007446)	12	2	0.08	+	25.04	0.00277	0.0236
	pole plasm protein localization (GO:0007318)	12	2	0.08	+	25.04	0.00277	0.0236
	peptidyl-tyrosine phosphorylation (GO:0018108)	12	2	0.08	+	25.04	0.00277	0.0237
	positive regulation of phagocytosis (GO:0050766)	12	2	0.08	+	25.04	0.00277	0.0237
	regulation of hemopoiesis (GO:1903706)	12	2	0.08	+	25.04	0.00277	0.0237
	microautophagy (GO:0016237)	12	2	0.08	+	25.04	0.00277	0.0238
	intrinsic apoptotic signaling pathway in response to DNA damage (GO:0008630)	12	2	0.08	+	25.04	0.00277	0.0238
	cardiac cell fate commitment (GO:0060911)	12	2	0.08	+	25.04	0.00277	0.0238
	anterior Malpighian tubule development (GO:0061327)	12	2	0.08	+	25.04	0.00277	0.0238
	eye photoreceptor cell development (GO:0042462)	88	4	0.59	+	6.83	0.0028	0.0238
	follicle cell of egg chamber stalk formation (GO:0030713)	12	2	0.08	+	25.04	0.00277	0.0239
	compound eye cone cell differentiation (GO:0042675)	12	2	0.08	+	25.04	0.00277	0.0239
	negative regulation of neurogenesis (GO:0050768)	43	3	0.29	+	10.48	0.00291	0.0245
	positive regulation of translation (GO:0045727)	43	3	0.29	+	10.48	0.00291	0.0245
	positive regulation of cell junction assembly (GO:1901890)	43	3	0.29	+	10.48	0.00291	0.0246
	negative regulation of neuromuscular junction development (GO:1904397)	43	3	0.29	+	10.48	0.00291	0.0246
	negative regulation of synaptic assembly at neuromuscular junction (GO:0045886)	43	3	0.29	+	10.48	0.00291	0.0246
	tube formation (GO:0035148)	43	3	0.29	+	10.48	0.00291	0.0247
	circadian rhythm (GO:0007623)	90	4	0.6	+	6.68	0.00304	0.0256
	negative regulation of synapse organization (GO:1905809)	44	3	0.29	+	10.24	0.0031	0.026
	negative regulation of cellular catabolic process (GO:0031330)	44	3	0.29	+	10.24	0.0031	0.0261
	negative regulation of synapse assembly (GO:0051964)	44	3	0.29	+	10.24	0.0031	0.0261
	cytokinetic process (GO:0032506)	44	3	0.29	+	10.24	0.0031	0.0261
	rhythmic process (GO:0048511)	91	4	0.61	+	6.6	0.00316	0.0265
	negative regulation of gene expression, epigenetic (GO:0045814)	91	4	0.61	+	6.6	0.00316	0.0265
	transcription initiation-coupled chromatin remodeling (GO:0045815)	13	2	0.09	+	23.11	0.00326	0.027
	haltere development (GO:0007482)	13	2	0.09	+	23.11	0.00326	0.027
	sensory perception of touch (GO:0050975)	13	2	0.09	+	23.11	0.00326	0.0271
	negative regulation of DNA replication (GO:0008156)	13	2	0.09	+	23.11	0.00326	0.0271
	response to gamma radiation (GO:0010332)	13	2	0.09	+	23.11	0.00326	0.0271
	positive regulation of axon guidance (GO:1902669)	13	2	0.09	+	23.11	0.00326	0.0272
	positive regulation of organ growth (GO:0046622)	13	2	0.09	+	23.11	0.00326	0.0272
	response to cocaine (GO:0042220)	13	2	0.09	+	23.11	0.00326	0.0272
	regulation of circadian rhythm (GO:0042752)	92	4	0.61	+	6.53	0.00329	0.0272
	positive regulation of gene expression, epigenetic (GO:0141137)	13	2	0.09	+	23.11	0.00326	0.0273
	negative regulation of cell junction assembly (GO:1901889)	45	3	0.3	+	10.02	0.00331	0.0273
	imaginal disc-derived wing vein morphogenesis (GO:0008586)	45	3	0.3	+	10.02	0.00331	0.0274
	negative regulation of cellular component organization (GO:0051129)	152	5	1.01	+	4.94	0.00344	0.0284
	phosphorylation (GO:0016310)	220	6	1.46	+	4.1	0.00347	0.0286
	heterochromatin organization (GO:0070828)	95	4	0.63	+	6.33	0.00369	0.0304
	regulation of carbohydrate catabolic process (GO:0043470)	14	2	0.09	+	21.46	0.00379	0.0306
	regulation of epidermal growth factor receptor signaling pathway (GO:0042058)	47	3	0.31	+	9.59	0.00375	0.0306
	antennal morphogenesis (GO:0048800)	14	2	0.09	+	21.46	0.00379	0.0307
	negative regulation of cell fate specification (GO:0009996)	14	2	0.09	+	21.46	0.00379	0.0307
	regulation of phagocytosis (GO:0050764)	14	2	0.09	+	21.46	0.00379	0.0307
	homophilic cell adhesion via plasma membrane adhesion molecules (GO:0007156)	47	3	0.31	+	9.59	0.00375	0.0307
	negative regulation of cell development (GO:0010721)	47	3	0.31	+	9.59	0.00375	0.0307
	defense response to virus (GO:0051607)	47	3	0.31	+	9.59	0.00375	0.0307
	peptidyl-tyrosine dephosphorylation (GO:0035335)	14	2	0.09	+	21.46	0.00379	0.0308
	localization of cell (GO:0051674)	14	2	0.09	+	21.46	0.00379	0.0308
	peptidyl-tyrosine modification (GO:0018212)	14	2	0.09	+	21.46	0.00379	0.0308
	apical junction assembly (GO:0043297)	47	3	0.31	+	9.59	0.00375	0.0308
	regulation of ERBB signaling pathway (GO:1901184)	47	3	0.31	+	9.59	0.00375	0.0308
	regulation of neuronal synaptic plasticity (GO:0048168)	14	2	0.09	+	21.46	0.00379	0.0309
	oocyte localization involved in germarium-derived egg chamber formation (GO:0030720)	14	2	0.09	+	21.46	0.00379	0.0309
	glycophagy (GO:0061723)	14	2	0.09	+	21.46	0.00379	0.0309
	imaginal disc-derived wing hair organization (GO:0035317)	48	3	0.32	+	9.39	0.00398	0.0321
	response to alcohol (GO:0097305)	98	4	0.65	+	6.13	0.00412	0.0333
	hair cell differentiation (GO:0035315)	49	3	0.33	+	9.2	0.00421	0.0339
	non-sensory hair organization (GO:0035316)	49	3	0.33	+	9.2	0.00421	0.034
	negative regulation of immune system process (GO:0002683)	99	4	0.66	+	6.07	0.00428	0.0344
	localization (GO:0051179)	2022	24	13.46	+	1.78	0.00428	0.0344
	regulation of tube diameter (GO:0035296)	15	2	0.1	+	20.03	0.00435	0.0347
	negative regulation of G1/S transition of mitotic cell cycle (GO:2000134)	15	2	0.1	+	20.03	0.00435	0.0347
	positive regulation of axon extension (GO:0045773)	15	2	0.1	+	20.03	0.00435	0.0347
	nonassociative learning (GO:0046958)	15	2	0.1	+	20.03	0.00435	0.0348
	cellular response to ionizing radiation (GO:0071479)	15	2	0.1	+	20.03	0.00435	0.0348
	positive regulation of lipid storage (GO:0010884)	15	2	0.1	+	20.03	0.00435	0.0348
	negative regulation of cell cycle G1/S phase transition (GO:1902807)	15	2	0.1	+	20.03	0.00435	0.0349
	cholesterol homeostasis (GO:0042632)	15	2	0.1	+	20.03	0.00435	0.0349
	establishment of organelle localization (GO:0051656)	161	5	1.07	+	4.67	0.00439	0.0349
	regulation of tube size, open tracheal system (GO:0035151)	50	3	0.33	+	9.01	0.00446	0.0354
	positive regulation of autophagy (GO:0010508)	50	3	0.33	+	9.01	0.00446	0.0354
	positive regulation of cell cycle process (GO:0090068)	50	3	0.33	+	9.01	0.00446	0.0354
	morphogenesis of follicular epithelium (GO:0016333)	50	3	0.33	+	9.01	0.00446	0.0355
	regulation of dendrite development (GO:0050773)	51	3	0.34	+	8.84	0.00472	0.0374
	cellular response to amino acid starvation (GO:0034198)	16	2	0.11	+	18.78	0.00495	0.039
	regulation of protein localization to membrane (GO:1905475)	16	2	0.11	+	18.78	0.00495	0.0391
	sterol homeostasis (GO:0055092)	16	2	0.11	+	18.78	0.00495	0.0391
	negative regulation of behavior (GO:0048521)	16	2	0.11	+	18.78	0.00495	0.0391
	neuroblast proliferation (GO:0007405)	52	3	0.35	+	8.67	0.00498	0.0391
	negative regulation of MAPK cascade (GO:0043409)	52	3	0.35	+	8.67	0.00498	0.0391
	positive regulation of defense response to bacterium (GO:1900426)	52	3	0.35	+	8.67	0.00498	0.0392
	neural precursor cell proliferation (GO:0061351)	52	3	0.35	+	8.67	0.00498	0.0392
	positive regulation of canonical Wnt signaling pathway (GO:0090263)	52	3	0.35	+	8.67	0.00498	0.0392
	pigment metabolic process (GO:0042440)	104	4	0.69	+	5.78	0.00509	0.0399
	plasma membrane bounded cell projection assembly (GO:0120031)	167	5	1.11	+	4.5	0.00512	0.0401
	positive regulation of phosphorylation (GO:0042327)	53	3	0.35	+	8.5	0.00526	0.0411
	DNA damage response (GO:0006974)	242	6	1.61	+	3.72	0.00552	0.0431
	thermosensory behavior (GO:0040040)	17	2	0.11	+	17.67	0.00559	0.0432
	negative regulation of receptor signaling pathway via JAK-STAT (GO:0046426)	17	2	0.11	+	17.67	0.00559	0.0432
	DNA endoreduplication (GO:0042023)	17	2	0.11	+	17.67	0.00559	0.0432
	cortical actin cytoskeleton organization (GO:0030866)	54	3	0.36	+	8.35	0.00554	0.0432
	asymmetric protein localization involved in cell fate determination (GO:0045167)	17	2	0.11	+	17.67	0.00559	0.0433
	photoreceptor cell morphogenesis (GO:0008594)	17	2	0.11	+	17.67	0.00559	0.0433
	negative regulation of receptor signaling pathway via STAT (GO:1904893)	17	2	0.11	+	17.67	0.00559	0.0434
	negative regulation of neuron projection development (GO:0010977)	17	2	0.11	+	17.67	0.00559	0.0434
	JNK cascade (GO:0007254)	17	2	0.11	+	17.67	0.00559	0.0435
	male germ-line stem cell population maintenance (GO:0036098)	17	2	0.11	+	17.67	0.00559	0.0435
	locomotory behavior (GO:0007626)	171	5	1.14	+	4.39	0.00566	0.0437
	response to virus (GO:0009615)	55	3	0.37	+	8.19	0.00583	0.0448
	behavioral response to ethanol (GO:0048149)	55	3	0.37	+	8.19	0.00583	0.0449
	establishment of vesicle localization (GO:0051650)	55	3	0.37	+	8.19	0.00583	0.0449
	embryonic axis specification (GO:0000578)	108	4	0.72	+	5.56	0.00582	0.0449
	regulation of kinase activity (GO:0043549)	56	3	0.37	+	8.05	0.00613	0.0471
	medium-term memory (GO:0072375)	18	2	0.12	+	16.69	0.00626	0.0477
	positive regulation of lipid localization (GO:1905954)	18	2	0.12	+	16.69	0.00626	0.0478
	somatic sex determination (GO:0018993)	18	2	0.12	+	16.69	0.00626	0.0478
	peptidoglycan recognition protein signaling pathway (GO:0061057)	18	2	0.12	+	16.69	0.00626	0.0479
	secondary piRNA processing (GO:0140965)	18	2	0.12	+	16.69	0.00626	0.0479
	response to amino acid starvation (GO:1990928)	18	2	0.12	+	16.69	0.00626	0.048
	anterior midgut invagination (GO:0007375)	1	1	0.01	+	> 100	0.00666	0.0487
	negative regulation of homotypic cell-cell adhesion (GO:0034111)	1	1	0.01	+	> 100	0.00666	0.0488
	positive regulation of plasmatocyte differentiation (GO:0045615)	1	1	0.01	+	> 100	0.00666	0.0488
	renal zinc excretion (GO:0180002)	1	1	0.01	+	> 100	0.00666	0.0489
	branchiomotor neuron axon guidance (GO:0021785)	1	1	0.01	+	> 100	0.00666	0.0489
	positive regulation of fat cell proliferation (GO:0070346)	1	1	0.01	+	> 100	0.00666	0.049
	negative regulation of cell-cell adhesion mediated by cadherin (GO:2000048)	1	1	0.01	+	> 100	0.00666	0.049
	positive regulation of production of molecular mediator of immune response (GO:0002702)	57	3	0.38	+	7.91	0.00644	0.049
	positive regulation of immune effector process (GO:0002699)	57	3	0.38	+	7.91	0.00644	0.049
	maternal determination of dorsal/ventral axis, ovarian follicular epithelium, soma encoded (GO:0008071)	1	1	0.01	+	> 100	0.00666	0.0491
	negative regulation of striated muscle tissue development (GO:0045843)	1	1	0.01	+	> 100	0.00666	0.0491
	carbohydrate homeostasis (GO:0033500)	57	3	0.38	+	7.91	0.00644	0.0491
	positive regulation of antimicrobial peptide production (GO:0002225)	57	3	0.38	+	7.91	0.00644	0.0491
	negative regulation of lamellipodium assembly (GO:0010593)	1	1	0.01	+	> 100	0.00666	0.0492
	synapse pruning (GO:0098883)	1	1	0.01	+	> 100	0.00666	0.0492
	positive regulation of reactive oxygen species metabolic process (GO:2000379)	1	1	0.01	+	> 100	0.00666	0.0493
	neurotransmitter receptor transport postsynaptic membrane to endosome (GO:0098968)	1	1	0.01	+	> 100	0.00666	0.0493
	positive regulation of antimicrobial humoral response (GO:0002760)	58	3	0.39	+	7.77	0.00676	0.0493
	regulation of protein transport (GO:0051223)	58	3	0.39	+	7.77	0.00676	0.0493
	negative regulation of muscle tissue development (GO:1901862)	1	1	0.01	+	> 100	0.00666	0.0494
	self proteolysis (GO:0097264)	1	1	0.01	+	> 100	0.00666	0.0494
	positive regulation of Wnt signaling pathway (GO:0030177)	58	3	0.39	+	7.77	0.00676	0.0494
	positive regulation of humoral immune response (GO:0002922)	58	3	0.39	+	7.77	0.00676	0.0494
	protein localization to plasma membrane (GO:0072659)	58	3	0.39	+	7.77	0.00676	0.0494
	cell rearrangement involved in Malpighian tubule morphogenesis (GO:0061334)	1	1	0.01	+	> 100	0.00666	0.0495
	dorsal vessel aortic cell fate commitment (GO:0035052)	1	1	0.01	+	> 100	0.00666	0.0495
	regulation of membrane invagination (GO:1905153)	1	1	0.01	+	> 100	0.00666	0.0496
	cell chemotaxis involved in Malpighian tubule morphogenesis (GO:0061352)	1	1	0.01	+	> 100	0.00666	0.0496
	positive regulation of lamellocyte differentiation (GO:0035205)	1	1	0.01	+	> 100	0.00666	0.0497
	positive regulation of membrane invagination (GO:1905155)	1	1	0.01	+	> 100	0.00666	0.0497
	synaptic vesicle to endosome fusion (GO:0016189)	1	1	0.01	+	> 100	0.00666	0.0498
	external genitalia morphogenesis (GO:0035261)	1	1	0.01	+	> 100	0.00666	0.0498
	positive regulation of catabolic process (GO:0009896)	179	5	1.19	+	4.2	0.00684	0.0498
	negative regulation of lamellipodium organization (GO:1902744)	1	1	0.01	+	> 100	0.00666	0.0499
	cell junction disassembly (GO:0150146)	1	1	0.01	+	> 100	0.00666	0.0499
	ectodermal cell fate specification (GO:0001715)	1	1	0.01	+	> 100	0.00666	0.05
	calcium-dependent cell-matrix adhesion (GO:0016340)	1	1	0.01	+	> 100	0.00666	0.05
	entry into diapause (GO:0055115)	1	1	0.01	+	> 100	0.00666	0.0501
	regulation of phagocytosis, engulfment (GO:0060099)	1	1	0.01	+	> 100	0.00666	0.0501
	male pigmentation (GO:0048094)	1	1	0.01	+	> 100	0.00666	0.0502
	positive regulation of phagocytosis, engulfment (GO:0060100)	1	1	0.01	+	> 100	0.00666	0.0502
	protein localization to early endosome (GO:1902946)	1	1	0.01	+	> 100	0.00666	0.0503
	negative regulation of homophilic cell adhesion (GO:1903386)	1	1	0.01	+	> 100	0.00666	0.0503
	positive regulation of long-term neuronal synaptic plasticity (GO:0048170)	1	1	0.01	+	> 100	0.00666	0.0504
	intein-mediated protein splicing (GO:0016539)	1	1	0.01	+	> 100	0.00666	0.0504
	protein splicing (GO:0030908)	1	1	0.01	+	> 100	0.00666	0.0505
	tyrosine phosphorylation of STAT protein (GO:0007260)	1	1	0.01	+	> 100	0.00666	0.0505
PANTHER Pathways	Notch signaling pathway (P00045)	26	8	0.17	+	46.22	4e-12	6.24e-10
	Angiogenesis (P00005)	51	8	0.34	+	23.57	1.42e-09	7.41e-08
	Wnt signaling pathway (P00057)	112	9	0.75	+	12.07	5.4e-08	2.1e-06
	p53 pathway feedback loops 2 (P04398)	22	4	0.15	+	27.31	1.23e-05	0.000273
	Ras Pathway (P04393)	23	4	0.15	+	26.13	1.48e-05	0.000288
	Cadherin signaling pathway (P00012)	45	5	0.3	+	16.69	1.16e-05	0.000301
	Alzheimer disease-presenilin pathway (P00004)	44	5	0.29	+	17.07	1.04e-05	0.000323
	FGF signaling pathway (P00021)	56	5	0.37	+	13.41	3.42e-05	0.000593
	EGF receptor signaling pathway (P00018)	61	5	0.41	+	12.31	5.19e-05	0.000736
	Integrin signalling pathway (P00034)	60	5	0.4	+	12.52	4.79e-05	0.000748
	PI3 kinase pathway (P00048)	22	3	0.15	+	20.49	0.000401	0.00521
	Axon guidance mediated by netrin (P00009)	12	2	0.08	+	25.04	0.00277	0.0332

## Sheet: Addiitonal File 7D
Biological Process GO Terms		PANTHER Pathways
ameboidal-type cell migration (GO:0001667)		Alzheimer disease-presenilin pathway (P00004)
anatomical structure development (GO:0048856)		Angiogenesis (P00005)
anatomical structure formation involved in morphogenesis (GO:0048646)		Cadherin signaling pathway (P00012)
anatomical structure homeostasis (GO:0060249)		EGF receptor signaling pathway (P00018)
anatomical structure maturation (GO:0071695)		Notch signaling pathway (P00045)
anatomical structure morphogenesis (GO:0009653)		p53 pathway feedback loops 2 (P04398)
animal organ development (GO:0048513)		Wnt signaling pathway (P00057)
animal organ formation (GO:0048645)
animal organ morphogenesis (GO:0009887)
antennal development (GO:0007469)
antennal morphogenesis (GO:0048800)
anterior Malpighian tubule development (GO:0061327)
anterior/posterior pattern specification (GO:0009952)
anterior/posterior pattern specification, imaginal disc (GO:0007448)
apoptotic process (GO:0006915)
appendage development (GO:0048736)
appendage morphogenesis (GO:0035107)
associative learning (GO:0008306)
asymmetric cell division (GO:0008356)
axis specification (GO:0009798)
axon development (GO:0061564)
axon extension (GO:0048675)
axon guidance (GO:0007411)
axonogenesis (GO:0007409)
behavior (GO:0007610)
behavioral response to ethanol (GO:0048149)
biological regulation (GO:0065007)
biological_process (GO:0008150)
blastoderm segmentation (GO:0007350)
border follicle cell migration (GO:0007298)
cardiac cell fate commitment (GO:0060911)
cardioblast differentiation (GO:0010002)
cardiocyte differentiation (GO:0035051)
cell chemotaxis (GO:0060326)
cell communication (GO:0007154)
cell cycle (GO:0007049)
cell death (GO:0008219)
cell development (GO:0048468)
cell differentiation (GO:0030154)
cell division (GO:0051301)
cell elongation involved in imaginal disc-derived wing morphogenesis (GO:0090254)
cell fate commitment (GO:0045165)
cell fate commitment involved in formation of primary germ layer (GO:0060795)
cell fate commitment involved in pattern specification (GO:0060581)
cell fate determination (GO:0001709)
cell fate specification involved in pattern specification (GO:0060573)
cell growth (GO:0016049)
cell maturation (GO:0048469)
cell migration (GO:0016477)
cell morphogenesis (GO:0000902)
cell morphogenesis involved in neuron differentiation (GO:0048667)
cell motility (GO:0048870)
cell population proliferation (GO:0008283)
cell projection morphogenesis (GO:0048858)
cell projection organization (GO:0030030)
cell surface receptor signaling pathway (GO:0007166)
cell-cell fusion (GO:0140253)
cell-cell signaling (GO:0007267)
cell-cell signaling involved in cell fate commitment (GO:0045168)
cellular anatomical entity morphogenesis (GO:0032989)
cellular component assembly (GO:0022607)
cellular component assembly involved in morphogenesis (GO:0010927)
cellular component biogenesis (GO:0044085)
cellular component organization (GO:0016043)
cellular component organization or biogenesis (GO:0071840)
cellular developmental process (GO:0048869)
cellular process (GO:0009987)
cellular process involved in reproduction in multicellular organism (GO:0022412)
cellular response to chemical stimulus (GO:0070887)
cellular response to endogenous stimulus (GO:0071495)
cellular response to gamma radiation (GO:0071480)
cellular response to growth factor stimulus (GO:0071363)
cellular response to ionizing radiation (GO:0071479)
cellular response to stimulus (GO:0051716)
cellular response to stress (GO:0033554)
central nervous system development (GO:0007417)
chaeta development (GO:0022416)
cholesterol homeostasis (GO:0042632)
circadian rhythm (GO:0007623)
circulatory system development (GO:0072359)
cognition (GO:0050890)
compartment pattern specification (GO:0007386)
compound eye development (GO:0048749)
compound eye morphogenesis (GO:0001745)
compound eye photoreceptor cell differentiation (GO:0001751)
compound eye photoreceptor fate commitment (GO:0001752)
compound eye retinal cell programmed cell death (GO:0046667)
dendrite development (GO:0016358)
dendrite morphogenesis (GO:0048813)
determination of adult lifespan (GO:0008340)
determination of digestive tract left/right asymmetry (GO:0071907)
determination of genital disc primordium (GO:0035225)
determination of imaginal disc primordium (GO:0007445)
determination of left/right symmetry (GO:0007368)
development of primary female sexual characteristics (GO:0046545)
development of primary sexual characteristics (GO:0045137)
developmental growth (GO:0048589)
developmental growth involved in morphogenesis (GO:0060560)
developmental maturation (GO:0021700)
developmental process (GO:0032502)
developmental process involved in reproduction (GO:0003006)
digestive system development (GO:0055123)
digestive tract development (GO:0048565)
digestive tract morphogenesis (GO:0048546)
DNA damage response (GO:0006974)
dorsal appendage formation (GO:0046843)
dorsal closure (GO:0007391)
dorsal/ventral axis specification (GO:0009950)
dorsal/ventral pattern formation (GO:0009953)
dorsal/ventral pattern formation, imaginal disc (GO:0007450)
ectoderm development (GO:0007398)
egg chorion assembly (GO:0007306)
embryo development (GO:0009790)
embryo development ending in birth or egg hatching (GO:0009792)
embryonic development via the syncytial blastoderm (GO:0001700)
embryonic hindgut morphogenesis (GO:0048619)
embryonic morphogenesis (GO:0048598)
enzyme-linked receptor protein signaling pathway (GO:0007167)
epidermis development (GO:0008544)
epigenetic regulation of gene expression (GO:0040029)
epithelial cell development (GO:0002064)
epithelial cell differentiation (GO:0030855)
epithelial cell migration (GO:0010631)
epithelial cell migration, open tracheal system (GO:0007427)
epithelial cell proliferation (GO:0050673)
epithelial cell proliferation involved in Malpighian tubule morphogenesis (GO:0061331)
epithelial cell proliferation involved in renal tubule morphogenesis (GO:2001013)
epithelial cell type specification, open tracheal system (GO:0035153)
epithelial tube formation (GO:0072175)
epithelial tube morphogenesis (GO:0060562)
epithelium development (GO:0060429)
epithelium migration (GO:0090132)
establishment of ommatidial planar polarity (GO:0042067)
establishment of planar polarity (GO:0001736)
establishment of tissue polarity (GO:0007164)
establishment or maintenance of cell polarity (GO:0007163)
external encapsulating structure organization (GO:0045229)
eye development (GO:0001654)
eye morphogenesis (GO:0048592)
eye photoreceptor cell differentiation (GO:0001754)
eye photoreceptor cell fate commitment (GO:0042706)
eye-antennal disc development (GO:0035214)
eye-antennal disc morphogenesis (GO:0007455)
female gamete generation (GO:0007292)
female gonad development (GO:0008585)
follicle cell of egg chamber development (GO:0030707)
follicle cell of egg chamber migration (GO:0007297)
follicle cell of egg chamber stalk formation (GO:0030713)
foregut morphogenesis (GO:0007440)
formation of a compartment boundary (GO:0060288)
formation of anatomical boundary (GO:0048859)
formation of primary germ layer (GO:0001704)
gamete generation (GO:0007276)
gastrulation (GO:0007369)
gastrulation involving germ band extension (GO:0010004)
gastrulation with mouth forming first (GO:0001703)
generation of neurons (GO:0048699)
genital disc anterior/posterior pattern formation (GO:0035224)
genital disc development (GO:0035215)
genital disc morphogenesis (GO:0007483)
genital disc pattern formation (GO:0035221)
genital disc sexually dimorphic development (GO:0035263)
genitalia development (GO:0048806)
genitalia morphogenesis (GO:0035112)
germ cell development (GO:0007281)
germ cell migration (GO:0008354)
germarium-derived egg chamber formation (GO:0007293)
germ-line stem cell division (GO:0042078)
germ-line stem cell population maintenance (GO:0030718)
gland development (GO:0048732)
glial cell migration (GO:0008347)
gliogenesis (GO:0042063)
gonad development (GO:0008406)
gonadal mesoderm development (GO:0007506)
growth (GO:0040007)
haltere development (GO:0007482)
haltere disc development (GO:0035216)
heart development (GO:0007507)
heart formation (GO:0060914)
hematopoietic or lymphoid organ development (GO:0048534)
hemocyte differentiation (GO:0042386)
hemopoiesis (GO:0030097)
heterochromatin formation (GO:0031507)
heterochromatin organization (GO:0070828)
hindgut development (GO:0061525)
hindgut morphogenesis (GO:0007442)
histoblast morphogenesis (GO:0007488)
homeostasis of number of cells (GO:0048872)
homeostatic process (GO:0042592)
imaginal disc development (GO:0007444)
imaginal disc fusion (GO:0046528)
imaginal disc fusion, thorax closure (GO:0046529)
imaginal disc growth (GO:0007446)
imaginal disc morphogenesis (GO:0007560)
imaginal disc pattern formation (GO:0007447)
imaginal disc-derived appendage development (GO:0048737)
imaginal disc-derived appendage morphogenesis (GO:0035114)
imaginal disc-derived genitalia development (GO:0007484)
imaginal disc-derived genitalia morphogenesis (GO:0048805)
imaginal disc-derived male genitalia development (GO:0007485)
imaginal disc-derived male genitalia morphogenesis (GO:0048803)
imaginal disc-derived wing margin morphogenesis (GO:0008587)
imaginal disc-derived wing morphogenesis (GO:0007476)
imaginal disc-derived wing vein morphogenesis (GO:0008586)
imaginal disc-derived wing vein specification (GO:0007474)
immune system development (GO:0002520)
immune system process (GO:0002376)
instar larval development (GO:0002168)
instar larval or pupal development (GO:0002165)
instar larval or pupal morphogenesis (GO:0048707)
intestinal stem cell homeostasis (GO:0036335)
intracellular receptor signaling pathway (GO:0030522)
intracellular signal transduction (GO:0035556)
intrinsic apoptotic signaling pathway in response to DNA damage (GO:0008630)
labial disc development (GO:0035217)
larval development (GO:0002164)
larval lymph gland hemocyte differentiation (GO:0035168)
larval lymph gland hemopoiesis (GO:0035167)
learning (GO:0007612)
learning or memory (GO:0007611)
leg disc development (GO:0035218)
leg disc morphogenesis (GO:0007478)
localization of cell (GO:0051674)
locomotion (GO:0040011)
locomotory behavior (GO:0007626)
long-term memory (GO:0007616)
lymph gland development (GO:0048542)
maintenance of cell number (GO:0098727)
male anatomical structure morphogenesis (GO:0090598)
male genitalia development (GO:0030539)
male genitalia morphogenesis (GO:0048808)
male sex differentiation (GO:0046661)
Malpighian tubule bud morphogenesis (GO:0061332)
Malpighian tubule development (GO:0072002)
Malpighian tubule morphogenesis (GO:0007443)
Malpighian tubule tip cell differentiation (GO:0061382)
memory (GO:0007613)
mesenchyme development (GO:0060485)
mesoderm development (GO:0007498)
mesoderm formation (GO:0001707)
mesoderm morphogenesis (GO:0048332)
mesodermal cell differentiation (GO:0048333)
mesodermal cell fate commitment (GO:0001710)
metamorphosis (GO:0007552)
midgut development (GO:0007494)
mitotic cell cycle (GO:0000278)
molting cycle (GO:0042303)
molting cycle, chitin-based cuticle (GO:0007591)
morphogenesis of a branching epithelium (GO:0061138)
morphogenesis of a branching structure (GO:0001763)
morphogenesis of a polarized epithelium (GO:0001738)
morphogenesis of an epithelial bud (GO:0060572)
morphogenesis of an epithelial fold (GO:0060571)
morphogenesis of an epithelial sheet (GO:0002011)
morphogenesis of an epithelium (GO:0002009)
morphogenesis of embryonic epithelium (GO:0016331)
morphogenesis of follicular epithelium (GO:0016333)
morphogenesis of larval imaginal disc epithelium (GO:0016335)
multicellular organism development (GO:0007275)
multicellular organism reproduction (GO:0032504)
multicellular organismal process (GO:0032501)
multicellular organismal reproductive process (GO:0048609)
multicellular organismal-level homeostasis (GO:0048871)
muscle cell differentiation (GO:0042692)
muscle cell fate commitment (GO:0042693)
muscle cell fate specification (GO:0042694)
muscle structure development (GO:0061061)
myoblast fusion (GO:0007520)
myotube differentiation (GO:0014902)
negative regulation of apoptotic process (GO:0043066)
negative regulation of biological process (GO:0048519)
negative regulation of biosynthetic process (GO:0009890)
negative regulation of cell communication (GO:0010648)
negative regulation of cell cycle (GO:0045786)
negative regulation of cell cycle G1/S phase transition (GO:1902807)
negative regulation of cell cycle process (GO:0010948)
negative regulation of cell development (GO:0010721)
negative regulation of cell differentiation (GO:0045596)
negative regulation of cell population proliferation (GO:0008285)
negative regulation of cell-cell adhesion (GO:0022408)
negative regulation of cellular biosynthetic process (GO:0031327)
negative regulation of cellular metabolic process (GO:0031324)
negative regulation of cellular process (GO:0048523)
negative regulation of compound eye retinal cell programmed cell death (GO:0046673)
negative regulation of developmental growth (GO:0048640)
negative regulation of developmental process (GO:0051093)
negative regulation of DNA-templated transcription (GO:0045892)
negative regulation of G1/S transition of mitotic cell cycle (GO:2000134)
negative regulation of gene expression (GO:0010629)
negative regulation of gene expression, epigenetic (GO:0045814)
negative regulation of growth (GO:0045926)
negative regulation of immune system process (GO:0002683)
negative regulation of macromolecule biosynthetic process (GO:0010558)
negative regulation of macromolecule metabolic process (GO:0010605)
negative regulation of metabolic process (GO:0009892)
negative regulation of multicellular organismal process (GO:0051241)
negative regulation of muscle tissue development (GO:1901862)
negative regulation of nervous system development (GO:0051961)
negative regulation of nitrogen compound metabolic process (GO:0051172)
negative regulation of nucleobase-containing compound metabolic process (GO:0045934)
negative regulation of programmed cell death (GO:0043069)
negative regulation of response to stimulus (GO:0048585)
negative regulation of retinal cell programmed cell death (GO:0046671)
negative regulation of RNA biosynthetic process (GO:1902679)
negative regulation of RNA metabolic process (GO:0051253)
negative regulation of salivary gland boundary specification (GO:0045705)
negative regulation of signal transduction (GO:0009968)
negative regulation of signaling (GO:0023057)
negative regulation of transcription by RNA polymerase II (GO:0000122)
nephrocyte differentiation (GO:0061319)
nervous system development (GO:0007399)
nervous system process (GO:0050877)
neuroblast development (GO:0014019)
neuroblast differentiation (GO:0014016)
neuroblast fate commitment (GO:0014017)
neuroblast fate determination (GO:0007400)
neurogenesis (GO:0022008)
neuron development (GO:0048666)
neuron differentiation (GO:0030182)
neuron fate commitment (GO:0048663)
neuron fate determination (GO:0048664)
neuron projection development (GO:0031175)
neuron projection guidance (GO:0097485)
neuron projection morphogenesis (GO:0048812)
neuronal stem cell population maintenance (GO:0097150)
oenocyte differentiation (GO:0001742)
ommatidial rotation (GO:0016318)
oocyte axis specification (GO:0007309)
oocyte construction (GO:0007308)
oocyte development (GO:0048599)
oocyte differentiation (GO:0009994)
oocyte localization involved in germarium-derived egg chamber formation (GO:0030720)
oogenesis (GO:0048477)
open tracheal system development (GO:0007424)
organelle organization (GO:0006996)
pattern specification process (GO:0007389)
peptidyl-tyrosine dephosphorylation (GO:0035335)
periodic partitioning (GO:0007365)
peripheral nervous system development (GO:0007422)
phagocytosis, engulfment (GO:0006911)
photoreceptor cell development (GO:0042461)
photoreceptor cell differentiation (GO:0046530)
photoreceptor cell fate commitment (GO:0046552)
plasma membrane bounded cell projection morphogenesis (GO:0120039)
plasma membrane bounded cell projection organization (GO:0120036)
pole cell development (GO:0007277)
pole plasm protein localization (GO:0007318)
positive regulation of apoptotic process (GO:0043065)
positive regulation of biological process (GO:0048518)
positive regulation of biosynthetic process (GO:0009891)
positive regulation of border follicle cell migration (GO:1903688)
positive regulation of cell communication (GO:0010647)
positive regulation of cell cycle process (GO:0090068)
positive regulation of cell differentiation (GO:0045597)
positive regulation of cell migration (GO:0030335)
positive regulation of cell motility (GO:2000147)
positive regulation of cell population proliferation (GO:0008284)
positive regulation of cellular biosynthetic process (GO:0031328)
positive regulation of cellular component biogenesis (GO:0044089)
positive regulation of cellular component organization (GO:0051130)
positive regulation of cellular metabolic process (GO:0031325)
positive regulation of cellular process (GO:0048522)
positive regulation of crystal cell differentiation (GO:0042691)
positive regulation of developmental growth (GO:0048639)
positive regulation of developmental process (GO:0051094)
positive regulation of DNA-templated transcription (GO:0045893)
positive regulation of gene expression (GO:0010628)
positive regulation of growth (GO:0045927)
positive regulation of hemocyte differentiation (GO:0045612)
positive regulation of imaginal disc growth (GO:0045572)
positive regulation of immune system process (GO:0002684)
positive regulation of intracellular signal transduction (GO:1902533)
positive regulation of JNK cascade (GO:0046330)
positive regulation of locomotion (GO:0040017)
positive regulation of macromolecule biosynthetic process (GO:0010557)
positive regulation of macromolecule metabolic process (GO:0010604)
positive regulation of MAPK cascade (GO:0043410)
positive regulation of metabolic process (GO:0009893)
positive regulation of multicellular organismal process (GO:0051240)
positive regulation of muscle organ development (GO:0048636)
positive regulation of nervous system development (GO:0051962)
positive regulation of nitrogen compound metabolic process (GO:0051173)
positive regulation of nucleobase-containing compound metabolic process (GO:0045935)
positive regulation of programmed cell death (GO:0043068)
positive regulation of reproductive process (GO:2000243)
positive regulation of response to stimulus (GO:0048584)
positive regulation of RNA biosynthetic process (GO:1902680)
positive regulation of RNA metabolic process (GO:0051254)
positive regulation of signal transduction (GO:0009967)
positive regulation of signaling (GO:0023056)
positive regulation of stem cell proliferation (GO:2000648)
positive regulation of transcription by RNA polymerase II (GO:0045944)
post-embryonic animal morphogenesis (GO:0009886)
post-embryonic appendage morphogenesis (GO:0035120)
post-embryonic development (GO:0009791)
post-embryonic genitalia morphogenesis (GO:0035126)
post-embryonic hemopoiesis (GO:0035166)
primary sex determination (GO:0007538)
programmed cell death (GO:0012501)
progression of morphogenetic furrow involved in compound eye morphogenesis (GO:0007458)
proximal/distal pattern formation (GO:0009954)
proximal/distal pattern formation, imaginal disc (GO:0007449)
R3/R4 cell differentiation (GO:0048056)
R8 cell differentiation (GO:0045465)
regionalization (GO:0003002)
regulation of actin cytoskeleton organization (GO:0032956)
regulation of anatomical structure morphogenesis (GO:0022603)
regulation of anatomical structure size (GO:0090066)
regulation of apoptotic process (GO:0042981)
regulation of biological process (GO:0050789)
regulation of biological quality (GO:0065008)
regulation of biosynthetic process (GO:0009889)
regulation of border follicle cell migration (GO:1903684)
regulation of catabolic process (GO:0009894)
regulation of cell communication (GO:0010646)
regulation of cell cycle (GO:0051726)
regulation of cell cycle G1/S phase transition (GO:1902806)
regulation of cell cycle phase transition (GO:1901987)
regulation of cell cycle process (GO:0010564)
regulation of cell development (GO:0060284)
regulation of cell differentiation (GO:0045595)
regulation of cell fate commitment (GO:0010453)
regulation of cell fate specification (GO:0042659)
regulation of cell migration (GO:0030334)
regulation of cell motility (GO:2000145)
regulation of cell population proliferation (GO:0042127)
regulation of cell-cell adhesion (GO:0022407)
regulation of cellular biosynthetic process (GO:0031326)
regulation of cellular catabolic process (GO:0031329)
regulation of cellular component biogenesis (GO:0044087)
regulation of cellular component organization (GO:0051128)
regulation of cellular component size (GO:0032535)
regulation of cellular localization (GO:0060341)
regulation of cellular metabolic process (GO:0031323)
regulation of cellular process (GO:0050794)
regulation of circadian rhythm (GO:0042752)
regulation of compound eye retinal cell programmed cell death (GO:0046669)
regulation of crystal cell differentiation (GO:0042689)
regulation of cytoskeleton organization (GO:0051493)
regulation of defense response (GO:0031347)
regulation of developmental growth (GO:0048638)
regulation of developmental process (GO:0050793)
regulation of DNA endoreduplication (GO:0032875)
regulation of DNA replication (GO:0006275)
regulation of DNA-templated transcription (GO:0006355)
regulation of epithelial cell migration (GO:0010632)
regulation of G1/S transition of mitotic cell cycle (GO:2000045)
regulation of gene expression (GO:0010468)
regulation of growth (GO:0040008)
regulation of hemocyte differentiation (GO:0045610)
regulation of imaginal disc growth (GO:0045570)
regulation of immune response (GO:0050776)
regulation of immune system process (GO:0002682)
regulation of innate immune response (GO:0045088)
regulation of intracellular signal transduction (GO:1902531)
regulation of JNK cascade (GO:0046328)
regulation of localization (GO:0032879)
regulation of locomotion (GO:0040012)
regulation of macromolecule biosynthetic process (GO:0010556)
regulation of macromolecule metabolic process (GO:0060255)
regulation of MAPK cascade (GO:0043408)
regulation of metabolic process (GO:0019222)
regulation of mitotic cell cycle (GO:0007346)
regulation of mitotic cell cycle phase transition (GO:1901990)
regulation of molecular function (GO:0065009)
regulation of multicellular organism growth (GO:0040014)
regulation of multicellular organismal development (GO:2000026)
regulation of multicellular organismal process (GO:0051239)
regulation of muscle organ development (GO:0048634)
regulation of nervous system development (GO:0051960)
regulation of nitrogen compound metabolic process (GO:0051171)
regulation of nucleobase-containing compound metabolic process (GO:0019219)
regulation of organ growth (GO:0046620)
regulation of organelle organization (GO:0033043)
regulation of primary metabolic process (GO:0080090)
regulation of programmed cell death (GO:0043067)
regulation of receptor signaling pathway via JAK-STAT (GO:0046425)
regulation of receptor signaling pathway via STAT (GO:1904892)
regulation of reproductive process (GO:2000241)
regulation of response to biotic stimulus (GO:0002831)
regulation of response to external stimulus (GO:0032101)
regulation of response to stimulus (GO:0048583)
regulation of response to stress (GO:0080134)
regulation of retinal cell programmed cell death (GO:0046668)
regulation of RNA biosynthetic process (GO:2001141)
regulation of RNA metabolic process (GO:0051252)
regulation of salivary gland boundary specification (GO:0045704)
regulation of signal transduction (GO:0009966)
regulation of signaling (GO:0023051)
regulation of stem cell differentiation (GO:2000736)
regulation of stem cell proliferation (GO:0072091)
regulation of synapse organization (GO:0050807)
regulation of Toll signaling pathway (GO:0008592)
regulation of TOR signaling (GO:0032006)
regulation of transcription by RNA polymerase II (GO:0006357)
regulation of tube diameter (GO:0035296)
regulation of tube size (GO:0035150)
regulation of tube size, open tracheal system (GO:0035151)
renal filtration cell differentiation (GO:0061318)
renal system development (GO:0072001)
renal tubule development (GO:0061326)
renal tubule morphogenesis (GO:0061333)
reproduction (GO:0000003)
reproductive process (GO:0022414)
reproductive structure development (GO:0048608)
reproductive system development (GO:0061458)
respiratory system development (GO:0060541)
response to abiotic stimulus (GO:0009628)
response to alcohol (GO:0097305)
response to chemical (GO:0042221)
response to cocaine (GO:0042220)
response to endogenous stimulus (GO:0009719)
response to external stimulus (GO:0009605)
response to gamma radiation (GO:0010332)
response to growth factor (GO:0070848)
response to organic substance (GO:0010033)
response to stimulus (GO:0050896)
response to stress (GO:0006950)
response to wounding (GO:0009611)
retinal cell programmed cell death (GO:0046666)
rhythmic process (GO:0048511)
second mitotic wave involved in compound eye morphogenesis (GO:0016330)
segment polarity determination (GO:0007367)
segment specification (GO:0007379)
segmentation (GO:0035282)
sensory organ development (GO:0007423)
sensory organ morphogenesis (GO:0090596)
sensory system development (GO:0048880)
sex differentiation (GO:0007548)
sexual reproduction (GO:0019953)
signaling (GO:0023052)
specification of segmental identity, trunk (GO:0035292)
spiracle morphogenesis, open tracheal system (GO:0035277)
stem cell differentiation (GO:0048863)
stem cell division (GO:0017145)
stem cell population maintenance (GO:0019827)
sterol homeostasis (GO:0055092)
striated muscle cell differentiation (GO:0051146)
syncytium formation (GO:0006949)
syncytium formation by plasma membrane fusion (GO:0000768)
system development (GO:0048731)
system process (GO:0003008)
taxis (GO:0042330)
tissue development (GO:0009888)
tissue homeostasis (GO:0001894)
tissue migration (GO:0090130)
tissue morphogenesis (GO:0048729)
transmembrane receptor protein tyrosine kinase signaling pathway (GO:0007169)
trunk segmentation (GO:0035290)
tube development (GO:0035295)
tube formation (GO:0035148)
tube morphogenesis (GO:0035239)
unidimensional cell growth (GO:0009826)
ventral cord development (GO:0007419)
ventral midline development (GO:0007418)
visceral muscle development (GO:0007522)
visual system development (GO:0150063)
wing and notum subfield formation (GO:0035309)
wing disc development (GO:0035220)
wing disc dorsal/ventral pattern formation (GO:0048190)
wing disc morphogenesis (GO:0007472)
wing disc pattern formation (GO:0035222)
wound healing (GO:0042060)

## Sheet: Additional File 7E
FlyBase ID	Drosophila Gene Symbol	Human Gene Symbol	DIOPT Score	Prediction Derived From
FBgn0000014	abd-A	HOXB6	5	eggNOG, TreeFam, OrthoFinder, Panther, Phylome
FBgn0000014	abd-A	HOXC6	5	eggNOG, TreeFam, OrthoFinder, Panther, Phylome
FBgn0000014	abd-A	HOXA6	5	eggNOG, TreeFam, OrthoFinder, Panther, Phylome
FBgn0000014	abd-A	HOXC5	4	eggNOG, OrthoFinder, Panther, Phylome
FBgn0000014	abd-A	HOXA7	4	eggNOG, OrthoFinder, Panther, Phylome
FBgn0000014	abd-A	HOXB7	4	eggNOG, OrthoFinder, Panther, Phylome
FBgn0000014	abd-A	HOXB5	4	eggNOG, OrthoFinder, Panther, Phylome
FBgn0000014	abd-A	HOXA5	4	eggNOG, OrthoFinder, Panther, Phylome
FBgn0000014	abd-A	HOXD4	4	eggNOG, Hieranoid, OrthoFinder, Phylome
FBgn0000014	abd-A	HOXA4	4	eggNOG, Hieranoid, OrthoFinder, Phylome
FBgn0000014	abd-A	HOXB4	4	eggNOG, Hieranoid, OrthoFinder, Phylome
FBgn0000014	abd-A	HOXC4	4	eggNOG, Hieranoid, OrthoFinder, Phylome
FBgn0000014	abd-A	HOXC8	4	eggNOG, Isobase, OrthoFinder, Phylome
FBgn0000014	abd-A	HOXA2	3	eggNOG, OrthoFinder, Phylome
FBgn0000014	abd-A	HOXD8	3	eggNOG, OrthoFinder, Phylome
FBgn0000014	abd-A	GSX2	3	eggNOG, Phylome, SwiftOrtho
FBgn0000014	abd-A	HOXB8	3	eggNOG, OrthoFinder, Phylome
FBgn0000014	abd-A	HOXB2	3	eggNOG, OrthoFinder, Phylome
FBgn0000014	abd-A	MNX1	3	eggNOG, OrthoFinder, Phylome
FBgn0000015	Abd-B	HOXA10	6	eggNOG, OrthoDB, Domainoid, OrthoFinder, OrthoInspector, Panther
FBgn0000015	Abd-B	HOXC10	5	eggNOG, OrthoDB, Domainoid, OrthoInspector, Panther
FBgn0000015	Abd-B	HOXD10	5	eggNOG, OrthoDB, Domainoid, OrthoInspector, Panther
FBgn0000015	Abd-B	HOXD9	5	eggNOG, OrthoDB, Domainoid, OrthoFinder, RoundUp
FBgn0000015	Abd-B	HOXA9	5	eggNOG, OrthoDB, Domainoid, OrthoFinder, OrthoInspector
FBgn0000015	Abd-B	HOXB9	5	eggNOG, OrthoDB, Domainoid, OrthoFinder, OrthoInspector
FBgn0000015	Abd-B	HOXD11	5	eggNOG, OrthoDB, Domainoid, OrthoFinder, OrthoInspector
FBgn0000015	Abd-B	HOXC9	5	eggNOG, OrthoDB, Domainoid, OrthoFinder, Phylome
FBgn0000015	Abd-B	HOXC12	4	eggNOG, TreeFam, SonicParanoid, SwiftOrtho
FBgn0000015	Abd-B	HOXA11	3	eggNOG, OrthoDB, OrthoInspector
FBgn0000015	Abd-B	HOXC11	3	eggNOG, OrthoDB, OrthoInspector
FBgn0000015	Abd-B	HOXA7	3	OrthoFinder, Phylome, RoundUp
FBgn0000015	Abd-B	HOXB7	3	OrthoFinder, Phylome, RoundUp
FBgn0000015	Abd-B	HOXC8	3	OrthoDB, OrthoFinder, Phylome
FBgn0000015	Abd-B	HOXB8	3	OrthoDB, OrthoFinder, Phylome
FBgn0000015	Abd-B	HOXD8	3	OrthoDB, OrthoFinder, Phylome
FBgn0000017	Abl	ABL2	13	eggNOG, Isobase, TreeFam, Domainoid, Hieranoid, Inparanoid, OrthoFinder, OrthoInspector, orthoMCL, Panther, Phylome, RoundUp, SonicParanoid
FBgn0000017	Abl	ABL1	12	eggNOG, TreeFam, Domainoid, Hieranoid, Inparanoid, OrthoFinder, OrthoInspector, orthoMCL, Panther, Phylome, RoundUp, SonicParanoid
FBgn0000017	Abl	TXK	4	OrthoDB, OrthoFinder, orthoMCL, Phylome
FBgn0000017	Abl	BTK	3	OrthoDB, OrthoFinder, Phylome
FBgn0000017	Abl	TEC	3	OrthoDB, OrthoFinder, Phylome
FBgn0000017	Abl	ITK	3	OrthoDB, OrthoFinder, Phylome
FBgn0000017	Abl	SRMS	3	OrthoFinder, Phylome, SwiftOrtho
FBgn0000017	Abl	GRB2	3	OrthoFinder, Phylome, SwiftOrtho
FBgn0000017	Abl	MAP3K9	3	orthoMCL, Phylome, SonicParanoid
FBgn0000017	Abl	MATK	3	OrthoFinder, orthoMCL, Phylome
FBgn0000017	Abl	FER	3	OrthoFinder, orthoMCL, Phylome
FBgn0000017	Abl	FES	3	OrthoFinder, orthoMCL, Phylome
FBgn0000022	ac	ASCL1	11	Compara, eggNOG, OrthoDB, TreeFam, Domainoid, Inparanoid, OrthoFinder, OrthoInspector, Phylome, RoundUp, SonicParanoid
FBgn0000022	ac	ASCL2	9	Compara, eggNOG, OrthoDB, TreeFam, Domainoid, Inparanoid, OrthoFinder, Phylome, SonicParanoid
FBgn0000022	ac	ASCL4	6	Compara, eggNOG, OrthoInspector, Panther, Phylome, RoundUp
FBgn0000022	ac	ASCL5	6	Compara, eggNOG, OrthoInspector, Panther, Phylome, RoundUp
FBgn0000022	ac	ASCL3	6	Compara, eggNOG, OrthoInspector, Panther, Phylome, RoundUp
FBgn0000117	arm	CTNNB1	15	eggNOG, Homologene, Isobase, OrthoDB, Domainoid, Hieranoid, Inparanoid, OMA, OrthoFinder, OrthoInspector, orthoMCL, Panther, Phylome, RoundUp, SonicParanoid
FBgn0000117	arm	JUP	12	Compara, eggNOG, OrthoDB, TreeFam, Domainoid, Hieranoid, OrthoFinder, orthoMCL, Panther, Phylome, RoundUp, SonicParanoid
FBgn0000137	ase	ASCL1	7	Compara, eggNOG, OrthoDB, TreeFam, Domainoid, Panther, RoundUp
FBgn0000137	ase	ASCL2	6	Compara, eggNOG, OrthoDB, TreeFam, Domainoid, Panther
FBgn0000137	ase	ASCL5	4	Compara, eggNOG, Phylome, RoundUp
FBgn0000137	ase	ASCL4	4	Compara, eggNOG, Phylome, RoundUp
FBgn0000137	ase	ASCL3	4	Compara, eggNOG, Phylome, RoundUp
FBgn0000146	aub	PIWIL1	15	Compara, eggNOG, Homologene, OrthoDB, TreeFam, Domainoid, Hieranoid, OMA, OrthoFinder, orthoMCL, Panther, Phylome, RoundUp, SonicParanoid, SwiftOrtho
FBgn0000146	aub	PIWIL3	12	Compara, eggNOG, OrthoDB, TreeFam, Domainoid, Hieranoid, OMA, OrthoFinder, orthoMCL, Panther, Phylome, SonicParanoid
FBgn0000146	aub	PIWIL4	10	Compara, eggNOG, OrthoDB, TreeFam, Domainoid, OMA, orthoMCL, Panther, Phylome, SonicParanoid
FBgn0000146	aub	PIWIL2	10	Compara, eggNOG, OrthoDB, TreeFam, Domainoid, OMA, orthoMCL, Phylome, RoundUp, SonicParanoid
FBgn0000212	brm	SMARCA2	16	Compara, eggNOG, Homologene, OrthoDB, TreeFam, Domainoid, Hieranoid, Inparanoid, OMA, OrthoFinder, OrthoInspector, orthoMCL, Panther, Phylome, RoundUp, SonicParanoid
FBgn0000212	brm	SMARCA4	14	eggNOG, Isobase, OrthoDB, Domainoid, Hieranoid, Inparanoid, OMA, OrthoFinder, OrthoInspector, orthoMCL, Panther, Phylome, RoundUp, SonicParanoid
FBgn0000422	Ddc	DDC	16	Compara, eggNOG, Homologene, OrthoDB, TreeFam, Domainoid, Hieranoid, Inparanoid, OMA, OrthoFinder, OrthoInspector, orthoMCL, Panther, Phylome, RoundUp, SonicParanoid
FBgn0000422	Ddc	HDC	7	eggNOG, OrthoDB, OMA, OrthoFinder, orthoMCL, Phylome, SonicParanoid
FBgn0000463	Dl	DLL1	15	Compara, eggNOG, Homologene, Isobase, OrthoDB, TreeFam, Domainoid, Hieranoid, Inparanoid, OrthoFinder, OrthoInspector, orthoMCL, Phylome, RoundUp, SonicParanoid
FBgn0000463	Dl	DLL4	13	eggNOG, OrthoDB, TreeFam, Domainoid, Hieranoid, Inparanoid, OrthoFinder, OrthoInspector, orthoMCL, Panther, Phylome, RoundUp, SonicParanoid
FBgn0000463	Dl	JAG1	4	Compara, OrthoDB, Domainoid, Phylome
FBgn0000463	Dl	JAG2	3	OrthoDB, Domainoid, Phylome
FBgn0000464	Lar	PTPRD	14	eggNOG, Homologene, TreeFam, Domainoid, Hieranoid, Inparanoid, OMA, OrthoFinder, OrthoInspector, orthoMCL, Panther, Phylome, RoundUp, SonicParanoid
FBgn0000464	Lar	PTPRF	13	eggNOG, TreeFam, Domainoid, Hieranoid, Inparanoid, OMA, OrthoFinder, OrthoInspector, orthoMCL, Panther, Phylome, RoundUp, SonicParanoid
FBgn0000464	Lar	PTPRS	10	Domainoid, Hieranoid, Inparanoid, OMA, OrthoFinder, OrthoInspector, orthoMCL, Phylome, RoundUp, SonicParanoid
FBgn0000464	Lar	PTPRE	3	eggNOG, orthoMCL, Phylome
FBgn0000479	dnc	PDE4B	15	Compara, eggNOG, Isobase, OrthoDB, TreeFam, Domainoid, Hieranoid, Inparanoid, OrthoFinder, OrthoInspector, orthoMCL, Panther, Phylome, RoundUp, SonicParanoid
FBgn0000479	dnc	PDE4D	13	eggNOG, Homologene, OrthoDB, TreeFam, Domainoid, Hieranoid, Inparanoid, OrthoFinder, OrthoInspector, orthoMCL, Phylome, RoundUp, SonicParanoid
FBgn0000479	dnc	PDE4A	11	eggNOG, OrthoDB, Domainoid, Hieranoid, Inparanoid, OrthoFinder, OrthoInspector, orthoMCL, Panther, Phylome, SonicParanoid
FBgn0000479	dnc	PDE4C	11	eggNOG, OrthoDB, TreeFam, Domainoid, Hieranoid, Inparanoid, OrthoFinder, OrthoInspector, orthoMCL, Phylome, SonicParanoid
FBgn0000479	dnc	PDE8B	5	OrthoDB, OrthoFinder, Phylome, RoundUp, SwiftOrtho
FBgn0000479	dnc	PDE8A	4	OrthoDB, OrthoFinder, Phylome, RoundUp
FBgn0000479	dnc	PDE9A	4	eggNOG, OrthoDB, Phylome, RoundUp
FBgn0000479	dnc	PDE6B	4	eggNOG, OrthoDB, Phylome, SwiftOrtho
FBgn0000479	dnc	PDE1B	3	OrthoDB, Phylome, SonicParanoid
FBgn0000479	dnc	PDE1C	3	OrthoDB, Phylome, SonicParanoid
FBgn0000479	dnc	PDE1A	3	OrthoDB, Phylome, SonicParanoid
FBgn0000479	dnc	PDE5A	3	eggNOG, OrthoDB, Phylome
FBgn0000479	dnc	PDE7B	3	eggNOG, OrthoDB, Phylome
FBgn0000479	dnc	PDE2A	3	eggNOG, OrthoDB, Phylome
FBgn0000479	dnc	PDE11A	3	eggNOG, OrthoDB, Phylome
FBgn0000479	dnc	PDE6C	3	eggNOG, OrthoDB, Phylome
FBgn0000479	dnc	PDE6A	3	eggNOG, OrthoDB, Phylome
FBgn0000479	dnc	PDE10A	3	eggNOG, OrthoDB, Phylome
FBgn0000479	dnc	PDE7A	3	eggNOG, OrthoDB, Phylome
FBgn0000490	dpp	BMP2	12	eggNOG, Homologene, Isobase, Domainoid, Inparanoid, OrthoFinder, OrthoInspector, orthoMCL, Panther, Phylome, RoundUp, SonicParanoid
FBgn0000490	dpp	BMP4	11	eggNOG, Domainoid, Inparanoid, OrthoFinder, OrthoInspector, orthoMCL, Panther, Phylome, RoundUp, SonicParanoid, SwiftOrtho
FBgn0000490	dpp	BMP7	6	eggNOG, OrthoDB, Hieranoid, Phylome, SonicParanoid, SwiftOrtho
FBgn0000490	dpp	BMP8B	5	eggNOG, OrthoDB, Hieranoid, Phylome, SonicParanoid
FBgn0000490	dpp	BMP6	5	eggNOG, OrthoDB, Hieranoid, Phylome, SonicParanoid
FBgn0000490	dpp	BMP5	5	eggNOG, OrthoDB, Hieranoid, Phylome, SonicParanoid
FBgn0000490	dpp	BMP8A	5	eggNOG, OrthoDB, Hieranoid, Phylome, SonicParanoid
FBgn0000490	dpp	GDF1	3	eggNOG, TreeFam, Phylome
FBgn0000490	dpp	GDF3	3	eggNOG, TreeFam, Phylome
FBgn0000499	dsh	DVL3	15	Compara, eggNOG, Homologene, OrthoDB, TreeFam, Domainoid, Hieranoid, Inparanoid, OrthoFinder, OrthoInspector, orthoMCL, Panther, Phylome, RoundUp, SonicParanoid
FBgn0000499	dsh	DVL2	14	Compara, eggNOG, OrthoDB, TreeFam, Domainoid, Hieranoid, Inparanoid, OrthoFinder, OrthoInspector, orthoMCL, Panther, Phylome, RoundUp, SonicParanoid
FBgn0000499	dsh	DVL1	13	Compara, eggNOG, OrthoDB, TreeFam, Domainoid, Hieranoid, Inparanoid, OrthoFinder, OrthoInspector, orthoMCL, Panther, Phylome, SonicParanoid
FBgn0000499	dsh	DVL1P1	9	Panther, Domainoid, Hieranoid, Inparanoid, OrthoFinder, OrthoInspector, orthoMCL, Phylome, SonicParanoid
FBgn0000535	eag	KCNH5	15	eggNOG, Isobase, OrthoDB, TreeFam, Domainoid, Hieranoid, Inparanoid, OMA, OrthoFinder, OrthoInspector, orthoMCL, Panther, Phylome, RoundUp, SonicParanoid
FBgn0000535	eag	KCNH1	15	Compara, eggNOG, OrthoDB, TreeFam, Domainoid, Hieranoid, Inparanoid, OMA, OrthoFinder, OrthoInspector, orthoMCL, Panther, Phylome, RoundUp, SonicParanoid
FBgn0000535	eag	KCNH7	4	OrthoFinder, Phylome, SonicParanoid, SwiftOrtho
FBgn0000535	eag	KCNH3	3	OrthoFinder, Phylome, SonicParanoid
FBgn0000535	eag	KCNH2	3	OrthoFinder, Phylome, SonicParanoid
FBgn0000535	eag	KCNH6	3	OrthoFinder, Phylome, SonicParanoid
FBgn0000535	eag	KCNH4	3	OrthoFinder, Phylome, SonicParanoid
FBgn0000535	eag	KCNH8	3	OrthoFinder, Phylome, SonicParanoid
FBgn0000546	EcR	NR1H2	12	Compara, eggNOG, Homologene, OrthoDB, Domainoid, Hieranoid, OrthoFinder, OrthoInspector, Panther, Phylome, RoundUp, SonicParanoid
FBgn0000546	EcR	NR1H3	12	Compara, eggNOG, Isobase, OrthoDB, Domainoid, Hieranoid, OrthoFinder, OrthoInspector, orthoMCL, Panther, Phylome, SonicParanoid
FBgn0000546	EcR	NR1H4	4	OrthoDB, Domainoid, Panther, Phylome
FBgn0000591	E(spl)m8-HLH	HES2	6	Compara, eggNOG, OMA, OrthoFinder, Panther, Phylome
FBgn0000591	E(spl)m8-HLH	HES4	5	Compara, eggNOG, OrthoFinder, Panther, Phylome
FBgn0000591	E(spl)m8-HLH	HES1	5	Compara, eggNOG, OrthoFinder, Panther, Phylome
FBgn0000591	E(spl)m8-HLH	HES3	4	Compara, eggNOG, Panther, Phylome
FBgn0000591	E(spl)m8-HLH	BHLHE40	4	Compara, eggNOG, Panther, Phylome
FBgn0000591	E(spl)m8-HLH	BHLHE41	4	Compara, eggNOG, Panther, Phylome
FBgn0000591	E(spl)m8-HLH	HES7	4	Compara, eggNOG, Hieranoid, Phylome
FBgn0000591	E(spl)m8-HLH	HES6	4	Compara, eggNOG, TreeFam, Phylome
FBgn0000591	E(spl)m8-HLH	HES5	3	Compara, OrthoDB, Phylome
FBgn0000591	E(spl)m8-HLH	HEY2	3	Compara, eggNOG, Phylome
FBgn0000591	E(spl)m8-HLH	HEYL	3	Compara, eggNOG, Phylome
FBgn0000591	E(spl)m8-HLH	HELT	3	Compara, eggNOG, Phylome
FBgn0000591	E(spl)m8-HLH	HEY1	3	Compara, eggNOG, Phylome
FBgn0000964	tj	MAFB	13	Compara, eggNOG, OrthoDB, TreeFam, Domainoid, Hieranoid, Inparanoid, OrthoFinder, OrthoInspector, Panther, Phylome, RoundUp, SonicParanoid
FBgn0000964	tj	MAF	12	Compara, eggNOG, OrthoDB, TreeFam, Domainoid, Hieranoid, Inparanoid, OrthoInspector, Panther, Phylome, RoundUp, SonicParanoid
FBgn0000964	tj	MAFA	11	Compara, eggNOG, OrthoDB, TreeFam, Domainoid, Hieranoid, Inparanoid, OrthoInspector, Panther, Phylome, SonicParanoid
FBgn0000964	tj	NRL	10	Compara, eggNOG, OrthoDB, TreeFam, Domainoid, Hieranoid, OrthoInspector, Panther, Phylome, SonicParanoid
FBgn0000964	tj	MAFK	5	Compara, eggNOG, OrthoDB, Phylome, RoundUp
FBgn0000964	tj	MAFF	5	Compara, eggNOG, OrthoDB, Phylome, RoundUp
FBgn0000964	tj	MAFG	4	Compara, eggNOG, OrthoDB, Phylome
FBgn0001075	ft	FAT4	15	Compara, Homologene, Isobase, OrthoDB, Domainoid, Hieranoid, Inparanoid, OMA, OrthoFinder, OrthoInspector, orthoMCL, Panther, Phylome, RoundUp, SonicParanoid
FBgn0001075	ft	DCHS1	5	OrthoDB, Domainoid, OrthoFinder, orthoMCL, Phylome
FBgn0001075	ft	DCHS2	4	OrthoDB, OrthoFinder, orthoMCL, Phylome
FBgn0001075	ft	PCDH10	3	Domainoid, Phylome, SwiftOrtho
FBgn0001075	ft	CDHR4	3	eggNOG, Phylome, SwiftOrtho
FBgn0001075	ft	FAT3	3	eggNOG, orthoMCL, Phylome
FBgn0001075	ft	FAT1	3	eggNOG, orthoMCL, Phylome
FBgn0001075	ft	FAT2	3	eggNOG, orthoMCL, Phylome
FBgn0001139	gro	TLE4	14	eggNOG, OrthoDB, TreeFam, Domainoid, Hieranoid, Inparanoid, OMA, OrthoFinder, OrthoInspector, orthoMCL, Panther, Phylome, RoundUp, SonicParanoid
FBgn0001139	gro	TLE3	14	eggNOG, OrthoDB, TreeFam, Domainoid, Hieranoid, Inparanoid, OMA, OrthoFinder, OrthoInspector, orthoMCL, Panther, Phylome, RoundUp, SonicParanoid
FBgn0001139	gro	TLE1	13	eggNOG, OrthoDB, TreeFam, Domainoid, Hieranoid, Inparanoid, OMA, OrthoFinder, OrthoInspector, orthoMCL, Panther, Phylome, SonicParanoid
FBgn0001139	gro	TLE2	12	eggNOG, OrthoDB, TreeFam, Domainoid, Hieranoid, Inparanoid, OrthoFinder, OrthoInspector, orthoMCL, Panther, Phylome, SonicParanoid
FBgn0001139	gro	TLE6	5	Compara, eggNOG, TreeFam, Panther, Phylome
FBgn0001139	gro	TLE5	4	eggNOG, Isobase, Phylome, SwiftOrtho
FBgn0001139	gro	TLE7	3	OrthoDB, Panther, Phylome
FBgn0001624	dlg1	DLG1	16	Compara, eggNOG, Homologene, OrthoDB, TreeFam, Domainoid, Hieranoid, Inparanoid, OMA, OrthoFinder, OrthoInspector, orthoMCL, Panther, Phylome, RoundUp, SonicParanoid
FBgn0001624	dlg1	DLG3	14	Compara, eggNOG, OrthoDB, TreeFam, Domainoid, Hieranoid, Inparanoid, OMA, OrthoFinder, OrthoInspector, orthoMCL, Panther, Phylome, SonicParanoid
FBgn0001624	dlg1	DLG4	14	Compara, eggNOG, Isobase, OrthoDB, Domainoid, Hieranoid, Inparanoid, OMA, OrthoFinder, OrthoInspector, orthoMCL, Panther, Phylome, SonicParanoid
FBgn0001624	dlg1	DLG2	13	Compara, eggNOG, OrthoDB, TreeFam, Domainoid, Hieranoid, Inparanoid, OMA, OrthoFinder, orthoMCL, Phylome, RoundUp, SonicParanoid
FBgn0002031	l(2)37Cc	PHB	15	Compara, eggNOG, Homologene, OrthoDB, TreeFam, Domainoid, Hieranoid, Inparanoid, OMA, OrthoFinder, OrthoInspector, orthoMCL, Panther, Phylome, SonicParanoid
FBgn0002031	l(2)37Cc	PHB2	4	eggNOG, OrthoDB, OMA, Phylome
FBgn0002609	E(spl)m3-HLH	HES4	5	Compara, eggNOG, OrthoFinder, Panther, Phylome
FBgn0002609	E(spl)m3-HLH	HES1	5	Compara, eggNOG, OrthoFinder, Panther, Phylome
FBgn0002609	E(spl)m3-HLH	HES2	5	Compara, eggNOG, OrthoFinder, Panther, Phylome
FBgn0002609	E(spl)m3-HLH	HES6	5	Compara, eggNOG, OrthoDB, TreeFam, Phylome
FBgn0002609	E(spl)m3-HLH	BHLHE41	4	Compara, eggNOG, Panther, Phylome
FBgn0002609	E(spl)m3-HLH	HES3	4	Compara, eggNOG, Panther, Phylome
FBgn0002609	E(spl)m3-HLH	BHLHE40	4	Compara, eggNOG, Panther, Phylome
FBgn0002609	E(spl)m3-HLH	HES5	3	Compara, Phylome, SonicParanoid
FBgn0002609	E(spl)m3-HLH	HEY2	3	Compara, eggNOG, Phylome
FBgn0002609	E(spl)m3-HLH	HEYL	3	Compara, eggNOG, Phylome
FBgn0002609	E(spl)m3-HLH	HELT	3	Compara, eggNOG, Phylome
FBgn0002609	E(spl)m3-HLH	HES7	3	Compara, eggNOG, Phylome
FBgn0002609	E(spl)m3-HLH	HEY1	3	Compara, eggNOG, Phylome
FBgn0002631	E(spl)m5-HLH	HES2	7	Compara, eggNOG, Isobase, OMA, OrthoFinder, Panther, Phylome
FBgn0002631	E(spl)m5-HLH	HES4	5	Compara, eggNOG, OrthoFinder, Panther, Phylome
FBgn0002631	E(spl)m5-HLH	HES1	5	Compara, eggNOG, OrthoFinder, Panther, Phylome
FBgn0002631	E(spl)m5-HLH	HES5	4	Compara, OrthoDB, Phylome, RoundUp
FBgn0002631	E(spl)m5-HLH	BHLHE41	4	Compara, eggNOG, Panther, Phylome
FBgn0002631	E(spl)m5-HLH	HES3	4	Compara, eggNOG, Panther, Phylome
FBgn0002631	E(spl)m5-HLH	BHLHE40	4	Compara, eggNOG, Panther, Phylome
FBgn0002631	E(spl)m5-HLH	HES7	4	Compara, eggNOG, Hieranoid, Phylome
FBgn0002631	E(spl)m5-HLH	HES6	4	Compara, eggNOG, TreeFam, Phylome
FBgn0002631	E(spl)m5-HLH	HEY2	3	Compara, eggNOG, Phylome
FBgn0002631	E(spl)m5-HLH	HEYL	3	Compara, eggNOG, Phylome
FBgn0002631	E(spl)m5-HLH	HELT	3	Compara, eggNOG, Phylome
FBgn0002631	E(spl)m5-HLH	HEY1	3	Compara, eggNOG, Phylome
FBgn0002633	E(spl)m7-HLH	HES4	5	Compara, eggNOG, OrthoFinder, Panther, Phylome
FBgn0002633	E(spl)m7-HLH	HES1	5	Compara, eggNOG, OrthoFinder, Panther, Phylome
FBgn0002633	E(spl)m7-HLH	HES2	5	Compara, eggNOG, OrthoFinder, Panther, Phylome
FBgn0002633	E(spl)m7-HLH	HES6	5	Compara, eggNOG, OrthoDB, TreeFam, Phylome
FBgn0002633	E(spl)m7-HLH	BHLHE41	4	Compara, eggNOG, Panther, Phylome
FBgn0002633	E(spl)m7-HLH	HES3	4	Compara, eggNOG, Panther, Phylome
FBgn0002633	E(spl)m7-HLH	BHLHE40	4	Compara, eggNOG, Panther, Phylome
FBgn0002633	E(spl)m7-HLH	HES5	3	Compara, Phylome, SonicParanoid
FBgn0002633	E(spl)m7-HLH	HEY2	3	Compara, eggNOG, Phylome
FBgn0002633	E(spl)m7-HLH	HEYL	3	Compara, eggNOG, Phylome
FBgn0002633	E(spl)m7-HLH	HELT	3	Compara, eggNOG, Phylome
FBgn0002633	E(spl)m7-HLH	HES7	3	Compara, eggNOG, Phylome
FBgn0002633	E(spl)m7-HLH	HEY1	3	Compara, eggNOG, Phylome
FBgn0002733	E(spl)mbeta-HLH	HES1	6	Compara, eggNOG, OrthoFinder, Panther, Phylome, RoundUp
FBgn0002733	E(spl)mbeta-HLH	HES2	6	Compara, eggNOG, OMA, OrthoFinder, Panther, Phylome
FBgn0002733	E(spl)mbeta-HLH	HES4	5	Compara, eggNOG, OrthoFinder, Panther, Phylome
FBgn0002733	E(spl)mbeta-HLH	HES6	5	Compara, eggNOG, OrthoDB, TreeFam, Phylome
FBgn0002733	E(spl)mbeta-HLH	HES3	4	Compara, eggNOG, Panther, Phylome
FBgn0002733	E(spl)mbeta-HLH	BHLHE40	4	Compara, eggNOG, Panther, Phylome
FBgn0002733	E(spl)mbeta-HLH	BHLHE41	4	Compara, eggNOG, Panther, Phylome
FBgn0002733	E(spl)mbeta-HLH	HES5	3	Compara, Phylome, SonicParanoid
FBgn0002733	E(spl)mbeta-HLH	HES7	3	Compara, eggNOG, Phylome
FBgn0002733	E(spl)mbeta-HLH	HEY2	3	Compara, eggNOG, Phylome
FBgn0002733	E(spl)mbeta-HLH	HEYL	3	Compara, eggNOG, Phylome
FBgn0002733	E(spl)mbeta-HLH	HELT	3	Compara, eggNOG, Phylome
FBgn0002733	E(spl)mbeta-HLH	HEY1	3	Compara, eggNOG, Phylome
FBgn0002734	E(spl)mdelta-HLH	HES2	7	Compara, eggNOG, Isobase, OMA, OrthoFinder, Panther, Phylome
FBgn0002734	E(spl)mdelta-HLH	HES4	5	Compara, eggNOG, OrthoFinder, Panther, Phylome
FBgn0002734	E(spl)mdelta-HLH	HES1	5	Compara, eggNOG, OrthoFinder, Panther, Phylome
FBgn0002734	E(spl)mdelta-HLH	BHLHE41	4	Compara, eggNOG, Panther, Phylome
FBgn0002734	E(spl)mdelta-HLH	HES3	4	Compara, eggNOG, Panther, Phylome
FBgn0002734	E(spl)mdelta-HLH	BHLHE40	4	Compara, eggNOG, Panther, Phylome
FBgn0002734	E(spl)mdelta-HLH	HES7	4	Compara, eggNOG, Hieranoid, Phylome
FBgn0002734	E(spl)mdelta-HLH	HES6	4	Compara, eggNOG, TreeFam, Phylome
FBgn0002734	E(spl)mdelta-HLH	HES5	3	Compara, OrthoDB, Phylome
FBgn0002734	E(spl)mdelta-HLH	HEY2	3	Compara, eggNOG, Phylome
FBgn0002734	E(spl)mdelta-HLH	HEYL	3	Compara, eggNOG, Phylome
FBgn0002734	E(spl)mdelta-HLH	HELT	3	Compara, eggNOG, Phylome
FBgn0002734	E(spl)mdelta-HLH	HEY1	3	Compara, eggNOG, Phylome
FBgn0002735	E(spl)mgamma-HLH	HES6	6	Compara, eggNOG, OrthoDB, TreeFam, Hieranoid, Phylome
FBgn0002735	E(spl)mgamma-HLH	HES2	6	Compara, eggNOG, Isobase, OrthoFinder, Panther, Phylome
FBgn0002735	E(spl)mgamma-HLH	HES4	5	Compara, eggNOG, OrthoFinder, Panther, Phylome
FBgn0002735	E(spl)mgamma-HLH	HES1	5	Compara, eggNOG, OrthoFinder, Panther, Phylome
FBgn0002735	E(spl)mgamma-HLH	HES3	4	Compara, eggNOG, Panther, Phylome
FBgn0002735	E(spl)mgamma-HLH	BHLHE40	4	Compara, eggNOG, Panther, Phylome
FBgn0002735	E(spl)mgamma-HLH	BHLHE41	4	Compara, eggNOG, Panther, Phylome
FBgn0002735	E(spl)mgamma-HLH	HES5	3	Compara, Phylome, SonicParanoid
FBgn0002735	E(spl)mgamma-HLH	HES7	3	Compara, eggNOG, Phylome
FBgn0002735	E(spl)mgamma-HLH	HEY2	3	Compara, eggNOG, Phylome
FBgn0002735	E(spl)mgamma-HLH	HEYL	3	Compara, eggNOG, Phylome
FBgn0002735	E(spl)mgamma-HLH	HELT	3	Compara, eggNOG, Phylome
FBgn0002735	E(spl)mgamma-HLH	HEY1	3	Compara, eggNOG, Phylome
FBgn0003041	pbl	ECT2	16	Compara, eggNOG, Homologene, Isobase, OrthoDB, TreeFam, Domainoid, Hieranoid, Inparanoid, OrthoFinder, OrthoInspector, orthoMCL, Panther, Phylome, RoundUp, SonicParanoid
FBgn0003042	Pc	CBX8	11	eggNOG, Isobase, OrthoDB, TreeFam, Domainoid, Hieranoid, Inparanoid, OrthoInspector, Panther, RoundUp, SonicParanoid
FBgn0003042	Pc	CBX6	10	eggNOG, OrthoDB, TreeFam, Domainoid, Hieranoid, Inparanoid, OrthoInspector, Phylome, RoundUp, SonicParanoid
FBgn0003042	Pc	CBX7	8	eggNOG, OrthoDB, TreeFam, Domainoid, Inparanoid, OrthoFinder, OrthoInspector, RoundUp
FBgn0003042	Pc	CBX4	7	eggNOG, OrthoDB, TreeFam, Domainoid, Inparanoid, OrthoInspector, RoundUp
FBgn0003042	Pc	CBX2	6	eggNOG, OrthoDB, TreeFam, Domainoid, Inparanoid, OrthoInspector
FBgn0003042	Pc	CBX1	3	OrthoDB, OrthoFinder, Phylome
FBgn0003042	Pc	CBX5	3	OrthoDB, OrthoFinder, Phylome
FBgn0003042	Pc	CBX3	3	OrthoDB, OrthoFinder, Phylome
FBgn0003205	Ras85D	HRAS	14	Compara, eggNOG, Isobase, OrthoDB, Domainoid, Hieranoid, Inparanoid, OrthoFinder, OrthoInspector, orthoMCL, Panther, Phylome, RoundUp, SonicParanoid
FBgn0003205	Ras85D	KRAS	13	eggNOG, Homologene, OrthoDB, Domainoid, Hieranoid, Inparanoid, OrthoFinder, OrthoInspector, orthoMCL, Panther, Phylome, RoundUp, SonicParanoid
FBgn0003205	Ras85D	NRAS	11	eggNOG, OrthoDB, Domainoid, Hieranoid, Inparanoid, OrthoFinder, OrthoInspector, orthoMCL, Panther, Phylome, SonicParanoid
FBgn0003205	Ras85D	RRAS2	6	eggNOG, OrthoDB, OrthoFinder, orthoMCL, Phylome, RoundUp
FBgn0003205	Ras85D	RRAS	5	eggNOG, OrthoDB, OrthoFinder, Phylome, RoundUp
FBgn0003205	Ras85D	RAP1A	5	eggNOG, OrthoFinder, orthoMCL, Phylome, RoundUp
FBgn0003205	Ras85D	RAP1B	5	eggNOG, OrthoFinder, orthoMCL, Phylome, RoundUp
FBgn0003205	Ras85D	ERAS	3	OrthoDB, Panther, Phylome
FBgn0003205	Ras85D	MRAS	3	eggNOG, OrthoDB, Phylome
FBgn0003205	Ras85D	RALB	3	eggNOG, OrthoDB, Phylome
FBgn0003205	Ras85D	RALA	3	eggNOG, OrthoDB, Phylome
FBgn0003205	Ras85D	RIT2	3	eggNOG, OrthoDB, Phylome
FBgn0003205	Ras85D	RIT1	3	eggNOG, OrthoDB, Phylome
FBgn0003205	Ras85D	RAP2A	3	eggNOG, OrthoFinder, Phylome
FBgn0003205	Ras85D	RHEB	3	eggNOG, Phylome, SwiftOrtho
FBgn0003205	Ras85D	RAP2B	3	eggNOG, OrthoFinder, Phylome
FBgn0003205	Ras85D	REM2	3	eggNOG, Phylome, SwiftOrtho
FBgn0003205	Ras85D	RAP2C	3	eggNOG, OrthoFinder, Phylome
FBgn0003267	ro	HOXD1	3	eggNOG, Panther, Phylome
FBgn0003267	ro	HOXB1	3	eggNOG, Panther, Phylome
FBgn0003267	ro	HOXA7	3	eggNOG, OrthoFinder, Phylome
FBgn0003267	ro	HOXB7	3	eggNOG, OrthoFinder, Phylome
FBgn0003267	ro	HOXC8	3	eggNOG, OrthoFinder, Phylome
FBgn0003267	ro	HOXA4	3	eggNOG, OrthoFinder, Phylome
FBgn0003267	ro	HOXB6	3	eggNOG, OrthoFinder, Phylome
FBgn0003267	ro	HOXA2	3	eggNOG, OrthoFinder, Phylome
FBgn0003267	ro	HOXB8	3	eggNOG, OrthoFinder, Phylome
FBgn0003267	ro	HOXB2	3	eggNOG, OrthoFinder, Phylome
FBgn0003267	ro	MNX1	3	eggNOG, OrthoFinder, Phylome
FBgn0003267	ro	HOXA6	3	eggNOG, OrthoFinder, Phylome
FBgn0003267	ro	HOXD8	3	eggNOG, OrthoFinder, Phylome
FBgn0003267	ro	GBX1	3	eggNOG, TreeFam, Phylome
FBgn0003267	ro	GBX2	3	eggNOG, TreeFam, Phylome
FBgn0003295	ru	RHBDL3	10	Compara, eggNOG, Isobase, OrthoDB, TreeFam, Domainoid, Hieranoid, OrthoFinder, Panther, Phylome
FBgn0003295	ru	RHBDL1	8	eggNOG, OrthoDB, TreeFam, Domainoid, Hieranoid, OrthoFinder, Panther, Phylome
FBgn0003295	ru	RHBDL2	4	OrthoDB, OrthoFinder, Panther, Phylome
FBgn0003295	ru	RHBDF2	4	eggNOG, OrthoDB, Phylome, SonicParanoid
FBgn0003295	ru	RHBDF1	4	eggNOG, OrthoDB, Phylome, SonicParanoid
FBgn0003346	RanGAP	RANGAP1	15	Compara, eggNOG, OrthoDB, TreeFam, Domainoid, Hieranoid, Inparanoid, OMA, OrthoFinder, OrthoInspector, orthoMCL, Panther, Phylome, RoundUp, SonicParanoid
FBgn0003396	shn	HIVEP2	8	Isobase, TreeFam, Domainoid, Hieranoid, Inparanoid, OrthoInspector, Panther, RoundUp
FBgn0003396	shn	HIVEP1	8	eggNOG, TreeFam, Domainoid, Hieranoid, Inparanoid, OrthoInspector, Panther, RoundUp
FBgn0003396	shn	HIVEP3	7	TreeFam, Domainoid, Hieranoid, Inparanoid, OrthoInspector, Panther, RoundUp
FBgn0003716	tkv	BMPR1B	14	Compara, eggNOG, Homologene, Isobase, OrthoDB, TreeFam, Inparanoid, OrthoFinder, OrthoInspector, orthoMCL, Panther, Phylome, RoundUp, SonicParanoid
FBgn0003716	tkv	BMPR1A	9	eggNOG, OrthoDB, Inparanoid, OrthoFinder, orthoMCL, Panther, Phylome, RoundUp, SonicParanoid
FBgn0003716	tkv	ACVR1C	7	Compara, eggNOG, OrthoDB, Hieranoid, OrthoFinder, Phylome, SonicParanoid
FBgn0003716	tkv	ACVR1B	7	Compara, eggNOG, OrthoDB, Hieranoid, OrthoFinder, Phylome, SonicParanoid
FBgn0003716	tkv	TGFBR1	6	eggNOG, OrthoDB, Hieranoid, OrthoFinder, Phylome, SonicParanoid
FBgn0003716	tkv	ACVR1	6	Compara, eggNOG, OrthoDB, OrthoFinder, Phylome, SonicParanoid
FBgn0003716	tkv	ACVRL1	6	Compara, eggNOG, OrthoDB, OrthoFinder, Phylome, SonicParanoid
FBgn0003731	Egfr	ERBB4	13	eggNOG, OrthoDB, TreeFam, Domainoid, Inparanoid, OMA, OrthoFinder, OrthoInspector, orthoMCL, Panther, Phylome, RoundUp, SonicParanoid
FBgn0003731	Egfr	EGFR	13	eggNOG, OrthoDB, TreeFam, Domainoid, Inparanoid, OMA, OrthoFinder, OrthoInspector, orthoMCL, Panther, Phylome, RoundUp, SonicParanoid
FBgn0003731	Egfr	ERBB2	12	eggNOG, OrthoDB, TreeFam, Domainoid, Inparanoid, OMA, OrthoFinder, OrthoInspector, orthoMCL, Panther, Phylome, SonicParanoid
FBgn0003731	Egfr	ERBB3	12	eggNOG, OrthoDB, TreeFam, Domainoid, Inparanoid, OMA, OrthoFinder, OrthoInspector, orthoMCL, Panther, Phylome, SonicParanoid
FBgn0003944	Ubx	HOXB6	4	eggNOG, OrthoFinder, Panther, Phylome
FBgn0003944	Ubx	HOXC6	4	eggNOG, OrthoFinder, Panther, Phylome
FBgn0003944	Ubx	HOXC5	4	eggNOG, OrthoFinder, Panther, Phylome
FBgn0003944	Ubx	HOXA7	4	eggNOG, OrthoFinder, Panther, Phylome
FBgn0003944	Ubx	HOXB7	4	eggNOG, OrthoFinder, Panther, Phylome
FBgn0003944	Ubx	HOXB5	4	eggNOG, OrthoFinder, Panther, Phylome
FBgn0003944	Ubx	HOXA5	4	eggNOG, OrthoFinder, Panther, Phylome
FBgn0003944	Ubx	HOXD4	4	eggNOG, Hieranoid, OrthoFinder, Phylome
FBgn0003944	Ubx	HOXA4	4	eggNOG, Hieranoid, OrthoFinder, Phylome
FBgn0003944	Ubx	HOXB4	4	eggNOG, Hieranoid, OrthoFinder, Phylome
FBgn0003944	Ubx	HOXC4	4	eggNOG, Hieranoid, OrthoFinder, Phylome
FBgn0003944	Ubx	HOXA6	3	eggNOG, OrthoFinder, Panther
FBgn0003944	Ubx	HOXA2	3	eggNOG, OrthoFinder, Phylome
FBgn0003944	Ubx	HOXD8	3	eggNOG, OrthoFinder, Phylome
FBgn0003944	Ubx	HOXC8	3	eggNOG, OrthoFinder, Phylome
FBgn0003944	Ubx	HOXB8	3	eggNOG, OrthoFinder, Phylome
FBgn0003944	Ubx	HOXB2	3	eggNOG, OrthoFinder, Phylome
FBgn0003944	Ubx	MNX1	3	eggNOG, OrthoFinder, Phylome
FBgn0003975	vg	VGLL2	11	Compara, eggNOG, OrthoDB, TreeFam, Domainoid, OrthoFinder, OrthoInspector, Panther, Phylome, RoundUp, SonicParanoid
FBgn0003975	vg	VGLL3	9	Compara, eggNOG, OrthoDB, TreeFam, Domainoid, OrthoInspector, Panther, RoundUp, SonicParanoid
FBgn0003975	vg	VGLL1	5	Compara, OrthoDB, TreeFam, Domainoid, Panther
FBgn0004170	sc	ASCL2	9	Compara, eggNOG, Isobase, OrthoDB, TreeFam, Domainoid, Inparanoid, OrthoFinder, Phylome
FBgn0004170	sc	ASCL1	8	eggNOG, OrthoDB, TreeFam, Domainoid, Inparanoid, OrthoFinder, OrthoInspector, Phylome
FBgn0004170	sc	ASCL5	5	Compara, eggNOG, OrthoInspector, Panther, Phylome
FBgn0004170	sc	ASCL4	4	eggNOG, OrthoInspector, Panther, Phylome
FBgn0004170	sc	ASCL3	4	eggNOG, OrthoInspector, Panther, Phylome
FBgn0004179	Csp	DNAJC5	14	eggNOG, Homologene, OrthoDB, TreeFam, Domainoid, Hieranoid, Inparanoid, OrthoFinder, OrthoInspector, orthoMCL, Panther, Phylome, RoundUp, SonicParanoid
FBgn0004179	Csp	DNAJC5B	13	Compara, eggNOG, OrthoDB, TreeFam, Domainoid, Hieranoid, Inparanoid, OrthoFinder, OrthoInspector, orthoMCL, Panther, Phylome, SonicParanoid
FBgn0004179	Csp	DNAJC5G	7	Compara, eggNOG, OrthoDB, OrthoFinder, Panther, Phylome, SonicParanoid
FBgn0004198	ct	CUX2	11	Compara, OrthoDB, Domainoid, Hieranoid, Inparanoid, OrthoFinder, OrthoInspector, Panther, Phylome, RoundUp, SonicParanoid
FBgn0004198	ct	CUX1	11	Compara, OrthoDB, Domainoid, Hieranoid, Inparanoid, OrthoFinder, OrthoInspector, Panther, Phylome, RoundUp, SonicParanoid
FBgn0004360	Wnt2	WNT7B	15	Compara, eggNOG, Homologene, OrthoDB, TreeFam, Domainoid, Hieranoid, Inparanoid, OrthoFinder, OrthoInspector, orthoMCL, Panther, Phylome, RoundUp, SonicParanoid
FBgn0004360	Wnt2	WNT7A	13	Compara, eggNOG, OrthoDB, TreeFam, Domainoid, Hieranoid, Inparanoid, OrthoFinder, OrthoInspector, orthoMCL, Panther, Phylome, SonicParanoid
FBgn0004360	Wnt2	WNT4	7	Compara, eggNOG, OrthoDB, Hieranoid, OrthoInspector, Phylome, SonicParanoid
FBgn0004360	Wnt2	WNT2B	6	Compara, eggNOG, OrthoDB, OrthoInspector, Phylome, SonicParanoid
FBgn0004360	Wnt2	WNT16	5	eggNOG, OrthoDB, Phylome, RoundUp, SonicParanoid
FBgn0004360	Wnt2	WNT2	5	Compara, eggNOG, OrthoDB, Phylome, SonicParanoid
FBgn0004360	Wnt2	WNT5B	5	Compara, eggNOG, OrthoInspector, Phylome, SonicParanoid
FBgn0004360	Wnt2	WNT11	4	Compara, eggNOG, Phylome, SwiftOrtho
FBgn0004360	Wnt2	WNT5A	4	Compara, eggNOG, Phylome, SonicParanoid
FBgn0004360	Wnt2	WNT3A	4	Compara, eggNOG, Phylome, SonicParanoid
FBgn0004360	Wnt2	WNT3	3	eggNOG, Phylome, SonicParanoid
FBgn0004360	Wnt2	WNT9A	3	Compara, eggNOG, Phylome
FBgn0004360	Wnt2	WNT10B	3	Compara, eggNOG, Phylome
FBgn0004360	Wnt2	WNT8A	3	Compara, eggNOG, Phylome
FBgn0004360	Wnt2	WNT10A	3	Compara, eggNOG, Phylome
FBgn0004360	Wnt2	WNT8B	3	Compara, eggNOG, Phylome
FBgn0004360	Wnt2	WNT9B	3	Compara, eggNOG, Phylome
FBgn0004367	mei-41	ATR	14	Compara, eggNOG, Isobase, OrthoDB, TreeFam, Domainoid, Hieranoid, Inparanoid, OrthoFinder, OrthoInspector, orthoMCL, Panther, Phylome, SonicParanoid
FBgn0004367	mei-41	MTOR	3	eggNOG, OrthoDB, Phylome
FBgn0004369	Ptp99A	PTPRG	10	eggNOG, OrthoDB, Domainoid, Inparanoid, OrthoInspector, orthoMCL, Panther, Phylome, RoundUp, SonicParanoid
FBgn0004369	Ptp99A	PTPRZ1	9	eggNOG, OrthoDB, Domainoid, Inparanoid, OrthoInspector, orthoMCL, Panther, Phylome, SonicParanoid
FBgn0004369	Ptp99A	PTPRD	3	TreeFam, OrthoFinder, Phylome
FBgn0004369	Ptp99A	PTPRF	3	TreeFam, OrthoFinder, Phylome
FBgn0004369	Ptp99A	PTPN2	3	eggNOG, Phylome, SwiftOrtho
FBgn0004644	hh	SHH	15	eggNOG, Homologene, Isobase, OrthoDB, TreeFam, Domainoid, Hieranoid, Inparanoid, OMA, OrthoFinder, OrthoInspector, orthoMCL, Panther, Phylome, SonicParanoid
FBgn0004644	hh	IHH	13	eggNOG, OrthoDB, TreeFam, Domainoid, Hieranoid, Inparanoid, OMA, OrthoFinder, OrthoInspector, orthoMCL, Panther, Phylome, SonicParanoid
FBgn0004644	hh	DHH	12	Compara, OrthoDB, Domainoid, Hieranoid, Inparanoid, OMA, OrthoFinder, OrthoInspector, orthoMCL, Phylome, RoundUp, SonicParanoid
FBgn0004647	N	NOTCH1	12	Homologene, OrthoDB, Domainoid, Hieranoid, Inparanoid, OMA, OrthoFinder, OrthoInspector, orthoMCL, Phylome, RoundUp, SonicParanoid
FBgn0004647	N	NOTCH2	12	eggNOG, OrthoDB, TreeFam, Domainoid, Hieranoid, Inparanoid, OMA, OrthoInspector, orthoMCL, Phylome, RoundUp, SonicParanoid
FBgn0004647	N	NOTCH3	12	eggNOG, Isobase, OrthoDB, TreeFam, Domainoid, Hieranoid, OMA, OrthoFinder, orthoMCL, Phylome, RoundUp, SonicParanoid
FBgn0004647	N	NOTCH4	5	OrthoDB, Domainoid, Hieranoid, orthoMCL, Phylome
FBgn0004647	N	CRB1	4	eggNOG, Domainoid, orthoMCL, Phylome
FBgn0004647	N	SNED1	3	OrthoDB, Domainoid, Phylome
FBgn0004647	N	NOTCH2NLR	3	Compara, orthoMCL, Phylome
FBgn0004647	N	CRB2	3	eggNOG, orthoMCL, Phylome
FBgn0004657	mys	ITGB1	16	eggNOG, Homologene, Isobase, OrthoDB, TreeFam, Domainoid, Hieranoid, Inparanoid, OMA, OrthoFinder, OrthoInspector, orthoMCL, Panther, Phylome, RoundUp, SonicParanoid
FBgn0004657	mys	ITGB7	12	eggNOG, OrthoDB, TreeFam, Domainoid, Hieranoid, Inparanoid, OMA, OrthoFinder, OrthoInspector, orthoMCL, Panther, Phylome
FBgn0004657	mys	ITGB2	11	OrthoDB, Domainoid, Hieranoid, Inparanoid, OMA, OrthoFinder, OrthoInspector, orthoMCL, Panther, Phylome, SonicParanoid
FBgn0004657	mys	ITGB3	10	eggNOG, OrthoDB, Hieranoid, Inparanoid, OMA, OrthoInspector, orthoMCL, Panther, Phylome, SonicParanoid
FBgn0004657	mys	ITGB6	9	eggNOG, OrthoDB, Domainoid, Hieranoid, OMA, OrthoInspector, orthoMCL, Panther, Phylome
FBgn0004657	mys	ITGB5	7	eggNOG, OrthoDB, OMA, OrthoInspector, orthoMCL, Panther, Phylome
FBgn0004657	mys	ITGB8	4	eggNOG, OrthoDB, Panther, Phylome
FBgn0004657	mys	ITGB4	4	eggNOG, OrthoDB, Panther, Phylome
FBgn0004657	mys	ITGBL1	4	Compara, eggNOG, Panther, Phylome
FBgn0004860	ph-d	PHC3	9	Compara, eggNOG, TreeFam, Domainoid, Hieranoid, Inparanoid, OrthoInspector, Panther, Phylome
FBgn0004860	ph-d	PHC2	8	eggNOG, TreeFam, Domainoid, Hieranoid, Inparanoid, OrthoInspector, Panther, Phylome
FBgn0004860	ph-d	PHC1	7	Domainoid, Hieranoid, Inparanoid, OrthoInspector, Panther, Phylome, SwiftOrtho
FBgn0004861	ph-p	PHC3	11	Compara, eggNOG, Isobase, TreeFam, Domainoid, Hieranoid, Inparanoid, OrthoInspector, Panther, Phylome, RoundUp
FBgn0004861	ph-p	PHC1	8	Domainoid, Hieranoid, Inparanoid, OrthoInspector, Panther, Phylome, RoundUp, SwiftOrtho
FBgn0004861	ph-p	PHC2	8	eggNOG, TreeFam, Domainoid, Hieranoid, Inparanoid, OrthoInspector, Panther, Phylome
FBgn0004864	hop	TYK2	11	eggNOG, OrthoDB, TreeFam, Hieranoid, Inparanoid, OMA, OrthoFinder, OrthoInspector, Panther, Phylome, SonicParanoid
FBgn0004864	hop	JAK1	11	eggNOG, OrthoDB, TreeFam, Hieranoid, Inparanoid, OMA, OrthoFinder, OrthoInspector, Panther, Phylome, SonicParanoid
FBgn0004864	hop	JAK3	11	eggNOG, OrthoDB, TreeFam, Hieranoid, Inparanoid, OMA, OrthoFinder, OrthoInspector, Panther, Phylome, SonicParanoid
FBgn0004864	hop	JAK2	11	eggNOG, Isobase, OrthoDB, Hieranoid, Inparanoid, OMA, OrthoFinder, OrthoInspector, Panther, Phylome, SonicParanoid
FBgn0004872	piwi	PIWIL3	12	Compara, eggNOG, Homologene, OrthoDB, TreeFam, Hieranoid, OMA, OrthoFinder, orthoMCL, Panther, Phylome, SonicParanoid
FBgn0004872	piwi	PIWIL1	12	Compara, eggNOG, OrthoDB, TreeFam, Hieranoid, OMA, OrthoFinder, orthoMCL, Panther, Phylome, SonicParanoid, SwiftOrtho
FBgn0004872	piwi	PIWIL4	10	Compara, eggNOG, OrthoDB, TreeFam, Domainoid, OMA, orthoMCL, Panther, Phylome, SonicParanoid
FBgn0004872	piwi	PIWIL2	9	Compara, eggNOG, OrthoDB, TreeFam, Domainoid, OMA, orthoMCL, Phylome, SonicParanoid
FBgn0004875	enc	ARPP21	10	Compara, eggNOG, TreeFam, Domainoid, Hieranoid, Inparanoid, OrthoFinder, OrthoInspector, Panther, RoundUp
FBgn0004875	enc	R3HDM1	9	eggNOG, TreeFam, Domainoid, Hieranoid, Inparanoid, OrthoFinder, OrthoInspector, Panther, RoundUp
FBgn0004875	enc	R3HDM2	9	eggNOG, TreeFam, Domainoid, Hieranoid, Inparanoid, OrthoFinder, OrthoInspector, Panther, RoundUp
FBgn0004889	tws	PPP2R2D	17	Compara, eggNOG, Homologene, Isobase, OrthoDB, TreeFam, Domainoid, Hieranoid, Inparanoid, OMA, OrthoFinder, OrthoInspector, orthoMCL, Panther, Phylome, RoundUp, SonicParanoid
FBgn0004889	tws	PPP2R2A	15	Compara, eggNOG, OrthoDB, TreeFam, Domainoid, Hieranoid, Inparanoid, OMA, OrthoFinder, OrthoInspector, orthoMCL, Panther, Phylome, RoundUp, SonicParanoid
FBgn0004889	tws	PPP2R2B	15	Compara, eggNOG, OrthoDB, TreeFam, Domainoid, Hieranoid, Inparanoid, OMA, OrthoFinder, OrthoInspector, orthoMCL, Panther, Phylome, RoundUp, SonicParanoid
FBgn0004889	tws	PPP2R2C	15	Compara, eggNOG, OrthoDB, TreeFam, Domainoid, Hieranoid, Inparanoid, OMA, OrthoFinder, OrthoInspector, orthoMCL, Panther, Phylome, SonicParanoid, SwiftOrtho
FBgn0004914	Hnf4	HNF4G	13	eggNOG, Isobase, TreeFam, Domainoid, Hieranoid, Inparanoid, OrthoFinder, OrthoInspector, orthoMCL, Panther, Phylome, RoundUp, SonicParanoid
FBgn0004914	Hnf4	HNF4A	12	eggNOG, TreeFam, Domainoid, Hieranoid, Inparanoid, OrthoFinder, OrthoInspector, orthoMCL, Panther, Phylome, RoundUp, SonicParanoid
FBgn0004914	Hnf4	RXRG	3	Compara, OrthoDB, Phylome
FBgn0005638	slbo	CEBPA	9	Compara, eggNOG, Domainoid, Hieranoid, Inparanoid, OrthoInspector, Panther, Phylome, RoundUp
FBgn0005638	slbo	CEBPB	9	Compara, eggNOG, Domainoid, Hieranoid, Inparanoid, OrthoFinder, Panther, Phylome, RoundUp
FBgn0005638	slbo	CEBPD	9	Compara, eggNOG, Domainoid, Hieranoid, Inparanoid, OrthoInspector, Panther, Phylome, RoundUp
FBgn0005638	slbo	CEBPE	8	Compara, eggNOG, Domainoid, Hieranoid, Inparanoid, OrthoInspector, Panther, Phylome
FBgn0005638	slbo	CEBPG	7	eggNOG, TreeFam, Domainoid, OrthoFinder, OrthoInspector, Phylome, RoundUp
FBgn0005658	Ets65A	ERG	10	eggNOG, OrthoDB, Domainoid, OrthoFinder, OrthoInspector, orthoMCL, Panther, Phylome, RoundUp, SonicParanoid
FBgn0005658	Ets65A	FLI1	10	eggNOG, OrthoDB, Domainoid, OrthoFinder, OrthoInspector, orthoMCL, Panther, Phylome, RoundUp, SonicParanoid
FBgn0005658	Ets65A	FEV	6	eggNOG, Isobase, OrthoDB, TreeFam, Phylome, RoundUp
FBgn0005658	Ets65A	ETV3	3	eggNOG, Phylome, SwiftOrtho
FBgn0005658	Ets65A	GABPA	3	eggNOG, Phylome, SwiftOrtho
FBgn0005658	Ets65A	ETV2	3	eggNOG, Phylome, SwiftOrtho
FBgn0010303	hep	MAP2K7	12	eggNOG, Homologene, Isobase, OrthoDB, TreeFam, Domainoid, OrthoFinder, OrthoInspector, orthoMCL, Phylome, RoundUp, SonicParanoid
FBgn0010303	hep	MAP2K1	3	OrthoDB, Phylome, SwiftOrtho
FBgn0010333	Rac1	RAC1	14	eggNOG, Homologene, OrthoDB, TreeFam, Domainoid, Hieranoid, Inparanoid, OrthoFinder, OrthoInspector, orthoMCL, Panther, Phylome, RoundUp, SonicParanoid
FBgn0010333	Rac1	RAC2	11	Compara, eggNOG, OrthoDB, TreeFam, Domainoid, Inparanoid, OrthoFinder, OrthoInspector, orthoMCL, Phylome, SonicParanoid
FBgn0010333	Rac1	RAC3	10	eggNOG, OrthoDB, TreeFam, Domainoid, Hieranoid, Inparanoid, OrthoFinder, orthoMCL, Phylome, SonicParanoid
FBgn0010333	Rac1	RHOG	5	eggNOG, OrthoDB, OrthoFinder, Phylome, SonicParanoid
FBgn0010333	Rac1	RHOQ	5	eggNOG, OrthoDB, OrthoFinder, Phylome, SonicParanoid
FBgn0010333	Rac1	RHOH	4	eggNOG, OrthoDB, Panther, Phylome
FBgn0010333	Rac1	CDC42	4	OrthoDB, OrthoFinder, Phylome, SonicParanoid
FBgn0010333	Rac1	RHOU	4	eggNOG, OrthoDB, OrthoFinder, Phylome
FBgn0010333	Rac1	RHOV	4	eggNOG, OrthoDB, OrthoFinder, Phylome
FBgn0010333	Rac1	RHOJ	4	eggNOG, OrthoDB, OrthoFinder, Phylome
FBgn0010333	Rac1	RHOF	3	eggNOG, OrthoDB, Phylome
FBgn0010333	Rac1	RHOD	3	eggNOG, Phylome, SwiftOrtho
FBgn0010382	CycE	CCNE1	13	Compara, eggNOG, Homologene, OrthoDB, TreeFam, Domainoid, OrthoFinder, OrthoInspector, orthoMCL, Panther, Phylome, RoundUp, SonicParanoid
FBgn0010382	CycE	CCNE2	12	Compara, eggNOG, OrthoDB, TreeFam, Domainoid, OrthoFinder, OrthoInspector, orthoMCL, Panther, Phylome, RoundUp, SonicParanoid
FBgn0010382	CycE	CCNJL	4	Compara, eggNOG, OrthoDB, Phylome
FBgn0010382	CycE	CCNB1	4	Compara, eggNOG, OrthoDB, Phylome
FBgn0010382	CycE	CCNA2	4	Compara, eggNOG, OrthoDB, Phylome
FBgn0010382	CycE	CCNA1	4	Compara, eggNOG, OrthoDB, Phylome
FBgn0010382	CycE	CCNI2	3	Compara, eggNOG, Phylome
FBgn0010382	CycE	CCNF	3	Compara, eggNOG, Phylome
FBgn0010382	CycE	CCNJ	3	Compara, OrthoDB, Phylome
FBgn0010382	CycE	CCND2	3	Compara, Phylome, SwiftOrtho
FBgn0010382	CycE	CCNB3	3	eggNOG, OrthoDB, Phylome
FBgn0010382	CycE	CCNB2	3	eggNOG, OrthoDB, Phylome
FBgn0010382	CycE	CCNI	3	Compara, eggNOG, Phylome
FBgn0010382	CycE	CCNP	3	Compara, eggNOG, Phylome
FBgn0010382	CycE	CCNO	3	Compara, eggNOG, Phylome
FBgn0010382	CycE	CCNG1	3	Compara, eggNOG, Phylome
FBgn0010382	CycE	CCNG2	3	Compara, eggNOG, Phylome
FBgn0010408	RpS9	RPS9	16	Compara, eggNOG, Homologene, OrthoDB, TreeFam, Domainoid, Hieranoid, Inparanoid, OMA, OrthoFinder, OrthoInspector, orthoMCL, Panther, Phylome, RoundUp, SonicParanoid
FBgn0010415	Sdc	SDC3	7	Compara, Domainoid, Inparanoid, Panther, RoundUp, SonicParanoid, SwiftOrtho
FBgn0010415	Sdc	SDC4	7	Compara, OrthoDB, Domainoid, OrthoFinder, Panther, Phylome, RoundUp
FBgn0010415	Sdc	SDC2	6	Compara, Domainoid, OrthoFinder, Panther, Phylome, RoundUp
FBgn0010415	Sdc	SDC1	5	Compara, Hieranoid, OrthoInspector, Panther, Phylome
FBgn0010583	dock	NCK1	16	Compara, eggNOG, Homologene, OrthoDB, TreeFam, Domainoid, Hieranoid, Inparanoid, OMA, OrthoFinder, OrthoInspector, orthoMCL, Panther, Phylome, RoundUp, SonicParanoid
FBgn0010583	dock	NCK2	15	Compara, eggNOG, OrthoDB, TreeFam, Domainoid, Hieranoid, Inparanoid, OMA, OrthoFinder, OrthoInspector, orthoMCL, Panther, Phylome, RoundUp, SonicParanoid
FBgn0011206	bol	BOLL	14	Compara, eggNOG, OrthoDB, TreeFam, Domainoid, Hieranoid, Inparanoid, OrthoFinder, OrthoInspector, orthoMCL, Panther, Phylome, RoundUp, SonicParanoid
FBgn0011206	bol	DAZL	8	Compara, OrthoDB, TreeFam, Domainoid, OrthoFinder, Panther, Phylome, RoundUp
FBgn0011206	bol	DAZ1	7	Compara, OrthoDB, TreeFam, OrthoFinder, Panther, Phylome, SwiftOrtho
FBgn0011206	bol	DAZ2	6	Compara, OrthoDB, TreeFam, OrthoFinder, Panther, Phylome
FBgn0011206	bol	DAZ3	6	Compara, OrthoDB, TreeFam, OrthoFinder, Panther, Phylome
FBgn0011206	bol	DAZ4	5	Compara, OrthoDB, OrthoFinder, Panther, Phylome
FBgn0011766	E2f1	E2F1	10	eggNOG, TreeFam, Domainoid, Hieranoid, OrthoFinder, OrthoInspector, Panther, Phylome, RoundUp, SonicParanoid
FBgn0011766	E2f1	E2F2	10	Compara, eggNOG, TreeFam, Domainoid, Hieranoid, OrthoFinder, OrthoInspector, Panther, Phylome, SonicParanoid
FBgn0011766	E2f1	E2F3	10	eggNOG, TreeFam, Domainoid, Hieranoid, OrthoFinder, OrthoInspector, orthoMCL, Panther, Phylome, SonicParanoid
FBgn0011766	E2f1	E2F6	6	eggNOG, Domainoid, OrthoFinder, OrthoInspector, Panther, Phylome
FBgn0011766	E2f1	E2F4	6	eggNOG, Inparanoid, OrthoFinder, orthoMCL, Phylome, RoundUp
FBgn0011766	E2f1	E2F5	6	eggNOG, Inparanoid, OrthoFinder, orthoMCL, Phylome, RoundUp
FBgn0011817	nmo	NLK	17	Compara, eggNOG, Homologene, Isobase, OrthoDB, TreeFam, Domainoid, Hieranoid, Inparanoid, OMA, OrthoFinder, OrthoInspector, orthoMCL, Panther, Phylome, RoundUp, SonicParanoid
FBgn0011817	nmo	MAPK8	3	Compara, OrthoDB, Phylome
FBgn0011817	nmo	MAPK3	3	Compara, OrthoDB, Phylome
FBgn0011817	nmo	MAPK9	3	Compara, OrthoDB, Phylome
FBgn0011817	nmo	MAPK10	3	Compara, OrthoDB, Phylome
FBgn0013751	Awh	LHX8	15	eggNOG, Homologene, Isobase, OrthoDB, TreeFam, Domainoid, Hieranoid, Inparanoid, OrthoFinder, OrthoInspector, orthoMCL, Panther, Phylome, RoundUp, SonicParanoid
FBgn0013751	Awh	LHX6	11	OrthoDB, TreeFam, Domainoid, Hieranoid, Inparanoid, OrthoFinder, OrthoInspector, Panther, Phylome, RoundUp, SonicParanoid
FBgn0013764	Chi	LDB2	14	Compara, eggNOG, Homologene, TreeFam, Domainoid, Hieranoid, Inparanoid, OrthoFinder, OrthoInspector, orthoMCL, Panther, Phylome, RoundUp, SonicParanoid
FBgn0013764	Chi	LDB1	13	Compara, eggNOG, TreeFam, Domainoid, Hieranoid, Inparanoid, OrthoFinder, OrthoInspector, orthoMCL, Panther, Phylome, RoundUp, SonicParanoid
FBgn0014006	Ask1	MAP3K15	17	Compara, eggNOG, Homologene, Isobase, OrthoDB, TreeFam, Domainoid, Hieranoid, Inparanoid, OMA, OrthoFinder, OrthoInspector, orthoMCL, Panther, Phylome, RoundUp, SonicParanoid
FBgn0014006	Ask1	MAP3K5	15	Compara, eggNOG, Isobase, OrthoDB, TreeFam, Domainoid, Hieranoid, Inparanoid, OMA, OrthoFinder, OrthoInspector, orthoMCL, Panther, Phylome, SonicParanoid
FBgn0014006	Ask1	MAP3K6	10	Compara, OrthoDB, Domainoid, OrthoFinder, OrthoInspector, orthoMCL, Panther, Phylome, SonicParanoid, SwiftOrtho
FBgn0014010	Rab5	RAB5B	14	eggNOG, Isobase, OrthoDB, TreeFam, Domainoid, Hieranoid, Inparanoid, OrthoFinder, OrthoInspector, orthoMCL, Panther, Phylome, RoundUp, SonicParanoid
FBgn0014010	Rab5	RAB5C	14	Compara, eggNOG, Homologene, OrthoDB, TreeFam, Domainoid, Hieranoid, Inparanoid, OrthoFinder, OrthoInspector, orthoMCL, Phylome, RoundUp, SonicParanoid
FBgn0014010	Rab5	RAB5A	12	eggNOG, OrthoDB, TreeFam, Domainoid, Hieranoid, Inparanoid, OrthoFinder, OrthoInspector, orthoMCL, Phylome, RoundUp, SonicParanoid
FBgn0014010	Rab5	RAB17	4	eggNOG, OrthoDB, Panther, Phylome
FBgn0014010	Rab5	RAB20	3	eggNOG, OrthoDB, Phylome
FBgn0014010	Rab5	RAB22A	3	eggNOG, OrthoDB, Phylome
FBgn0014010	Rab5	RAB24	3	eggNOG, OrthoDB, Phylome
FBgn0014010	Rab5	RAB31	3	eggNOG, OrthoDB, Phylome
FBgn0014018	Rel	NFKB2	11	eggNOG, OrthoDB, Hieranoid, Inparanoid, OMA, OrthoFinder, orthoMCL, Panther, Phylome, RoundUp, SonicParanoid
FBgn0014018	Rel	NFKB1	11	eggNOG, OrthoDB, Hieranoid, Inparanoid, OMA, OrthoFinder, orthoMCL, Panther, Phylome, SonicParanoid, SwiftOrtho
FBgn0014018	Rel	REL	4	OrthoDB, TreeFam, Panther, Phylome
FBgn0014018	Rel	RELB	4	OrthoDB, TreeFam, Panther, Phylome
FBgn0014018	Rel	RELA	4	OrthoDB, TreeFam, Panther, Phylome
FBgn0014343	mirr	IRX6	11	eggNOG, OrthoDB, TreeFam, Domainoid, Inparanoid, OrthoFinder, OrthoInspector, Panther, Phylome, RoundUp, SonicParanoid
FBgn0014343	mirr	IRX4	10	eggNOG, OrthoDB, Domainoid, Inparanoid, OrthoFinder, OrthoInspector, Panther, Phylome, RoundUp, SonicParanoid
FBgn0014343	mirr	IRX1	8	eggNOG, OrthoDB, TreeFam, Domainoid, Hieranoid, Panther, Phylome, RoundUp
FBgn0014343	mirr	IRX3	7	eggNOG, OrthoDB, TreeFam, Domainoid, Hieranoid, Panther, RoundUp
FBgn0014343	mirr	IRX5	6	eggNOG, TreeFam, Domainoid, Panther, Phylome, RoundUp
FBgn0014343	mirr	IRX2	5	eggNOG, TreeFam, Domainoid, Panther, Phylome
FBgn0015239	Hr78	NR2C2	14	Compara, Isobase, OrthoDB, TreeFam, Domainoid, Inparanoid, OMA, OrthoFinder, OrthoInspector, orthoMCL, Panther, Phylome, SonicParanoid, SwiftOrtho
FBgn0015239	Hr78	NR2C1	13	Compara, eggNOG, OrthoDB, TreeFam, Domainoid, Inparanoid, OMA, OrthoFinder, OrthoInspector, orthoMCL, Panther, Phylome, SonicParanoid
FBgn0015269	Nf1	NF1	16	Compara, eggNOG, Homologene, OrthoDB, TreeFam, Domainoid, Hieranoid, Inparanoid, OMA, OrthoFinder, OrthoInspector, orthoMCL, Panther, Phylome, RoundUp, SonicParanoid
FBgn0015279	Pi3K92E	PIK3CD	17	Compara, eggNOG, Homologene, Isobase, OrthoDB, TreeFam, Domainoid, Hieranoid, Inparanoid, OMA, OrthoFinder, OrthoInspector, orthoMCL, Panther, Phylome, RoundUp, SonicParanoid
FBgn0015279	Pi3K92E	PIK3CB	13	Compara, OrthoDB, TreeFam, Domainoid, Hieranoid, Inparanoid, OMA, OrthoFinder, OrthoInspector, orthoMCL, Panther, Phylome, SonicParanoid
FBgn0015279	Pi3K92E	PIK3CA	8	eggNOG, OrthoDB, OrthoFinder, OrthoInspector, orthoMCL, Phylome, RoundUp, SonicParanoid
FBgn0015279	Pi3K92E	PIK3CG	7	Compara, eggNOG, OrthoDB, orthoMCL, Panther, Phylome, SonicParanoid
FBgn0015279	Pi3K92E	PIK3C2A	5	Compara, eggNOG, OrthoDB, Phylome, SwiftOrtho
FBgn0015279	Pi3K92E	PIK3C2G	5	Compara, eggNOG, OrthoDB, Phylome, SwiftOrtho
FBgn0015279	Pi3K92E	PIK3C2B	4	Compara, eggNOG, OrthoDB, Phylome
FBgn0015279	Pi3K92E	PIK3C3	3	eggNOG, OrthoDB, Phylome
FBgn0015286	Rala	RALA	14	eggNOG, Homologene, OrthoDB, TreeFam, Domainoid, Hieranoid, Inparanoid, OrthoFinder, OrthoInspector, orthoMCL, Panther, Phylome, RoundUp, SonicParanoid
FBgn0015286	Rala	RALB	12	eggNOG, OrthoDB, TreeFam, Domainoid, Hieranoid, Inparanoid, OrthoFinder, OrthoInspector, orthoMCL, Panther, Phylome, SonicParanoid
FBgn0015286	Rala	MRAS	3	eggNOG, OrthoDB, Phylome
FBgn0015286	Rala	NRAS	3	eggNOG, OrthoDB, Phylome
FBgn0015286	Rala	RRAS2	3	eggNOG, OrthoDB, Phylome
FBgn0015286	Rala	RIT2	3	eggNOG, OrthoDB, Phylome
FBgn0015286	Rala	RRAS	3	eggNOG, OrthoDB, Phylome
FBgn0015286	Rala	KRAS	3	eggNOG, OrthoDB, Phylome
FBgn0015286	Rala	RIT1	3	eggNOG, OrthoDB, Phylome
FBgn0015286	Rala	HRAS	3	eggNOG, OrthoDB, Phylome
FBgn0015286	Rala	RHEB	3	eggNOG, Phylome, SwiftOrtho
FBgn0015286	Rala	REM2	3	eggNOG, Phylome, SwiftOrtho
FBgn0015790	Rab11	RAB11A	16	Compara, eggNOG, Homologene, Isobase, OrthoDB, TreeFam, Domainoid, Hieranoid, Inparanoid, OrthoFinder, OrthoInspector, orthoMCL, Panther, Phylome, RoundUp, SonicParanoid
FBgn0015790	Rab11	RAB11B	12	eggNOG, OrthoDB, TreeFam, Domainoid, Hieranoid, Inparanoid, OrthoFinder, OrthoInspector, orthoMCL, Phylome, RoundUp, SonicParanoid
FBgn0015790	Rab11	RAB25	4	eggNOG, OrthoDB, OrthoFinder, Phylome
FBgn0015799	Rbf	RBL2	16	Compara, eggNOG, Homologene, OrthoDB, TreeFam, Domainoid, Hieranoid, Inparanoid, OMA, OrthoFinder, OrthoInspector, orthoMCL, Panther, Phylome, RoundUp, SonicParanoid
FBgn0015799	Rbf	RBL1	16	Compara, eggNOG, Isobase, OrthoDB, TreeFam, Domainoid, Hieranoid, Inparanoid, OMA, OrthoFinder, OrthoInspector, orthoMCL, Panther, Phylome, RoundUp, SonicParanoid
FBgn0015799	Rbf	RB1	6	Compara, eggNOG, OrthoDB, Domainoid, Panther, Phylome
FBgn0015904	ara	IRX6	12	eggNOG, Isobase, OrthoDB, TreeFam, Domainoid, Inparanoid, OrthoFinder, OrthoInspector, Panther, Phylome, RoundUp, SonicParanoid
FBgn0015904	ara	IRX4	10	eggNOG, OrthoDB, Domainoid, Inparanoid, OrthoFinder, OrthoInspector, Panther, Phylome, RoundUp, SonicParanoid
FBgn0015904	ara	IRX1	8	eggNOG, OrthoDB, TreeFam, Domainoid, Hieranoid, Panther, Phylome, RoundUp
FBgn0015904	ara	IRX3	7	eggNOG, OrthoDB, TreeFam, Domainoid, Hieranoid, Panther, RoundUp
FBgn0015904	ara	IRX5	6	eggNOG, TreeFam, Domainoid, Panther, Phylome, RoundUp
FBgn0015904	ara	IRX2	5	eggNOG, TreeFam, Domainoid, Panther, Phylome
FBgn0016917	Stat92E	STAT5B	15	Compara, eggNOG, Isobase, OrthoDB, TreeFam, Domainoid, Hieranoid, Inparanoid, OrthoFinder, OrthoInspector, orthoMCL, Panther, Phylome, RoundUp, SonicParanoid
FBgn0016917	Stat92E	STAT5A	14	Compara, eggNOG, OrthoDB, TreeFam, Domainoid, Hieranoid, Inparanoid, OrthoFinder, OrthoInspector, orthoMCL, Panther, Phylome, RoundUp, SonicParanoid
FBgn0016917	Stat92E	STAT6	11	Compara, eggNOG, OrthoDB, TreeFam, Domainoid, Inparanoid, OrthoFinder, OrthoInspector, Panther, Phylome, SonicParanoid
FBgn0016917	Stat92E	STAT3	5	eggNOG, OrthoDB, Domainoid, Panther, Phylome
FBgn0016917	Stat92E	STAT4	5	eggNOG, OrthoDB, Domainoid, Panther, Phylome
FBgn0016917	Stat92E	STAT2	5	eggNOG, OrthoDB, Domainoid, Panther, Phylome
FBgn0016917	Stat92E	STAT1	5	eggNOG, OrthoDB, Domainoid, Panther, Phylome
FBgn0017545	RpS3A	RPS3A	15	Compara, eggNOG, OrthoDB, TreeFam, Domainoid, Hieranoid, Inparanoid, OMA, OrthoFinder, OrthoInspector, orthoMCL, Panther, Phylome, RoundUp, SonicParanoid
FBgn0020306	dom	SRCAP	11	eggNOG, OrthoDB, TreeFam, Domainoid, Hieranoid, OrthoFinder, OrthoInspector, orthoMCL, Panther, RoundUp, SonicParanoid
FBgn0020306	dom	EP400	8	Isobase, OrthoDB, TreeFam, Domainoid, Inparanoid, OrthoFinder, orthoMCL, RoundUp
FBgn0020510	Abi	ABI2	16	eggNOG, Homologene, Isobase, OrthoDB, TreeFam, Domainoid, Hieranoid, Inparanoid, OMA, OrthoFinder, OrthoInspector, orthoMCL, Panther, Phylome, RoundUp, SonicParanoid
FBgn0020510	Abi	ABI1	13	eggNOG, OrthoDB, TreeFam, Domainoid, Hieranoid, Inparanoid, OMA, OrthoFinder, OrthoInspector, Panther, Phylome, RoundUp, SonicParanoid
FBgn0020510	Abi	ABI3	7	Compara, eggNOG, OrthoDB, Hieranoid, OrthoFinder, Panther, Phylome
FBgn0023172	RhoGEF2	ARHGEF12	13	eggNOG, OrthoDB, TreeFam, Domainoid, Hieranoid, Inparanoid, OrthoFinder, OrthoInspector, orthoMCL, Panther, Phylome, RoundUp, SonicParanoid
FBgn0023172	RhoGEF2	ARHGEF11	12	eggNOG, OrthoDB, TreeFam, Domainoid, Hieranoid, Inparanoid, OrthoFinder, OrthoInspector, Panther, Phylome, RoundUp, SonicParanoid
FBgn0023172	RhoGEF2	ARHGEF1	11	eggNOG, Isobase, OrthoDB, TreeFam, Domainoid, Inparanoid, OrthoFinder, OrthoInspector, Panther, Phylome, RoundUp
FBgn0023172	RhoGEF2	ARHGEF2	4	Compara, eggNOG, Phylome, SwiftOrtho
FBgn0023172	RhoGEF2	PLEKHG6	3	Compara, eggNOG, Phylome
FBgn0024189	sns	NPHS1	14	eggNOG, Homologene, Isobase, OrthoDB, TreeFam, Domainoid, Hieranoid, Inparanoid, OrthoFinder, OrthoInspector, Panther, Phylome, RoundUp, SonicParanoid
FBgn0024189	sns	CADM1	3	Domainoid, Phylome, SwiftOrtho
FBgn0024811	Crk	CRK	16	Compara, eggNOG, Homologene, OrthoDB, TreeFam, Domainoid, Hieranoid, Inparanoid, OMA, OrthoFinder, OrthoInspector, orthoMCL, Panther, Phylome, RoundUp, SonicParanoid
FBgn0024811	Crk	CRKL	15	Compara, eggNOG, OrthoDB, TreeFam, Domainoid, Hieranoid, Inparanoid, OMA, OrthoFinder, OrthoInspector, orthoMCL, Panther, Phylome, RoundUp, SonicParanoid
FBgn0025574	Pli	PELI2	16	Compara, eggNOG, Homologene, OrthoDB, TreeFam, Domainoid, Hieranoid, Inparanoid, OMA, OrthoFinder, OrthoInspector, orthoMCL, Panther, Phylome, RoundUp, SonicParanoid
FBgn0025574	Pli	PELI1	16	Compara, eggNOG, Isobase, OrthoDB, TreeFam, Domainoid, Hieranoid, Inparanoid, OMA, OrthoFinder, OrthoInspector, orthoMCL, Panther, Phylome, RoundUp, SonicParanoid
FBgn0025574	Pli	PELI3	15	Compara, eggNOG, OrthoDB, TreeFam, Domainoid, Hieranoid, Inparanoid, OMA, OrthoFinder, OrthoInspector, orthoMCL, Panther, Phylome, RoundUp, SonicParanoid
FBgn0025680	cry	CRY2	6	Isobase, OrthoDB, OrthoFinder, Phylome, RoundUp, SonicParanoid
FBgn0025680	cry	CRY1	6	eggNOG, OrthoDB, OrthoFinder, Phylome, RoundUp, SonicParanoid
FBgn0026317	Tsc1	TSC1	14	Compara, eggNOG, OrthoDB, TreeFam, Domainoid, Hieranoid, Inparanoid, OMA, OrthoFinder, OrthoInspector, orthoMCL, Panther, RoundUp, SonicParanoid
FBgn0026319	Traf4	TRAF4	15	Compara, Homologene, OrthoDB, Domainoid, Hieranoid, Inparanoid, OMA, OrthoFinder, OrthoInspector, orthoMCL, Panther, Phylome, RoundUp, SonicParanoid, SwiftOrtho
FBgn0026319	Traf4	TRAF1	3	OrthoDB, Phylome, RoundUp
FBgn0026319	Traf4	TRAF2	3	OrthoDB, Phylome, RoundUp
FBgn0026319	Traf4	TRAF3	3	OrthoDB, Phylome, RoundUp
FBgn0026319	Traf4	TRAF5	3	OrthoDB, OMA, Phylome
FBgn0027594	drpr	MEGF11	16	eggNOG, Homologene, OrthoDB, TreeFam, Domainoid, Hieranoid, Inparanoid, OMA, OrthoFinder, OrthoInspector, orthoMCL, Panther, Phylome, RoundUp, SonicParanoid, SwiftOrtho
FBgn0027594	drpr	MEGF10	16	eggNOG, Isobase, OrthoDB, TreeFam, Domainoid, Hieranoid, Inparanoid, OMA, OrthoFinder, OrthoInspector, orthoMCL, Panther, Phylome, RoundUp, SonicParanoid, SwiftOrtho
FBgn0027594	drpr	PEAR1	10	eggNOG, OrthoDB, TreeFam, Domainoid, Hieranoid, OMA, OrthoInspector, orthoMCL, Phylome, SonicParanoid
FBgn0027594	drpr	MEGF6	5	eggNOG, Domainoid, Panther, Phylome, SwiftOrtho
FBgn0027594	drpr	SCARF1	3	eggNOG, Phylome, SwiftOrtho
FBgn0028369	kirre	KIRREL3	13	Compara, eggNOG, OrthoDB, TreeFam, Domainoid, Hieranoid, Inparanoid, OrthoFinder, OrthoInspector, orthoMCL, Phylome, RoundUp, SonicParanoid
FBgn0028369	kirre	KIRREL2	12	Compara, eggNOG, OrthoDB, TreeFam, Domainoid, Hieranoid, Inparanoid, OrthoFinder, OrthoInspector, Phylome, RoundUp, SonicParanoid
FBgn0028369	kirre	KIRREL1	12	Compara, eggNOG, OrthoDB, TreeFam, Domainoid, Hieranoid, Inparanoid, OrthoFinder, OrthoInspector, orthoMCL, Phylome, SonicParanoid
FBgn0028734	Fmr1	FXR1	13	Compara, eggNOG, TreeFam, Domainoid, Hieranoid, Inparanoid, OrthoFinder, OrthoInspector, orthoMCL, Panther, Phylome, RoundUp, SonicParanoid
FBgn0028734	Fmr1	FXR2	12	Compara, eggNOG, TreeFam, Domainoid, Hieranoid, Inparanoid, OrthoFinder, OrthoInspector, orthoMCL, Panther, Phylome, SonicParanoid
FBgn0028734	Fmr1	FMR1	12	Compara, eggNOG, Homologene, TreeFam, Domainoid, Hieranoid, OrthoFinder, OrthoInspector, orthoMCL, Panther, Phylome, SonicParanoid
FBgn0029791	AdamTS-B	ADAMTS7	13	eggNOG, Homologene, OrthoDB, TreeFam, Domainoid, Inparanoid, OrthoFinder, OrthoInspector, orthoMCL, Panther, Phylome, RoundUp, SonicParanoid
FBgn0029791	AdamTS-B	ADAMTS12	12	eggNOG, OrthoDB, TreeFam, Domainoid, Inparanoid, OrthoFinder, OrthoInspector, orthoMCL, Panther, Phylome, RoundUp, SonicParanoid
FBgn0029791	AdamTS-B	ADAMTS6	8	eggNOG, OrthoDB, Domainoid, OrthoFinder, OrthoInspector, orthoMCL, Phylome, SwiftOrtho
FBgn0029791	AdamTS-B	ADAMTS17	6	eggNOG, OrthoDB, Domainoid, Panther, Phylome, SwiftOrtho
FBgn0029791	AdamTS-B	ADAMTS10	6	OrthoDB, Domainoid, OrthoFinder, OrthoInspector, orthoMCL, Phylome
FBgn0029791	AdamTS-B	ADAMTS18	6	eggNOG, OrthoDB, Domainoid, OrthoInspector, orthoMCL, Phylome
FBgn0029791	AdamTS-B	ADAMTS16	6	eggNOG, OrthoDB, Domainoid, OrthoInspector, orthoMCL, Phylome
FBgn0029791	AdamTS-B	ADAMTS19	5	eggNOG, OrthoDB, Domainoid, Panther, Phylome
FBgn0029791	AdamTS-B	ADAMTS1	5	eggNOG, Isobase, OrthoDB, orthoMCL, Phylome
FBgn0029791	AdamTS-B	ADAMTS13	4	eggNOG, OrthoDB, Panther, Phylome
FBgn0029791	AdamTS-B	ADAMTS15	4	eggNOG, OrthoDB, orthoMCL, Phylome
FBgn0029791	AdamTS-B	ADAMTS20	4	eggNOG, OrthoDB, orthoMCL, Phylome
FBgn0029791	AdamTS-B	ADAMTS4	4	eggNOG, OrthoDB, orthoMCL, Phylome
FBgn0029791	AdamTS-B	ADAMTS5	4	eggNOG, OrthoDB, orthoMCL, Phylome
FBgn0029791	AdamTS-B	ADAMTS8	4	eggNOG, OrthoDB, orthoMCL, Phylome
FBgn0029791	AdamTS-B	ADAMTS9	4	eggNOG, OrthoDB, orthoMCL, Phylome
FBgn0029791	AdamTS-B	ADAMTSL5	3	eggNOG, Domainoid, Phylome
FBgn0029791	AdamTS-B	ADAMTSL4	3	eggNOG, Domainoid, Phylome
FBgn0029791	AdamTS-B	THSD4	3	eggNOG, Domainoid, Phylome
FBgn0031492	CG3542	PRPF40B	15	Compara, eggNOG, Homologene, TreeFam, Domainoid, Hieranoid, Inparanoid, OMA, OrthoFinder, OrthoInspector, orthoMCL, Panther, Phylome, RoundUp, SonicParanoid
FBgn0031492	CG3542	PRPF40A	14	Compara, eggNOG, TreeFam, Domainoid, Hieranoid, Inparanoid, OMA, OrthoFinder, OrthoInspector, orthoMCL, Panther, Phylome, RoundUp, SonicParanoid
FBgn0032006	Pvr	FLT1	11	eggNOG, OrthoDB, TreeFam, Domainoid, Hieranoid, Inparanoid, OrthoFinder, OrthoInspector, Phylome, RoundUp, SonicParanoid
FBgn0032006	Pvr	KDR	10	eggNOG, OrthoDB, TreeFam, Domainoid, Hieranoid, Inparanoid, OrthoFinder, OrthoInspector, Phylome, SonicParanoid
FBgn0032006	Pvr	FLT4	10	eggNOG, OrthoDB, TreeFam, Domainoid, Hieranoid, Inparanoid, OrthoFinder, OrthoInspector, Phylome, SonicParanoid
FBgn0032006	Pvr	PDGFRA	7	eggNOG, OrthoDB, Domainoid, OrthoInspector, orthoMCL, Phylome, RoundUp
FBgn0032006	Pvr	PDGFRB	6	eggNOG, OrthoDB, OrthoInspector, orthoMCL, Phylome, RoundUp
FBgn0032006	Pvr	CSF1R	5	eggNOG, OrthoDB, OrthoInspector, Phylome, RoundUp
FBgn0032006	Pvr	FLT3	4	eggNOG, OrthoDB, OrthoInspector, Phylome
FBgn0032006	Pvr	KIT	4	eggNOG, OrthoDB, OrthoInspector, Phylome
FBgn0032781	RtcB	RTCB	16	Compara, eggNOG, Homologene, OrthoDB, TreeFam, Domainoid, Hieranoid, Inparanoid, OMA, OrthoFinder, OrthoInspector, orthoMCL, Panther, Phylome, RoundUp, SonicParanoid
FBgn0032782	Rab9	RAB9A	12	eggNOG, Isobase, OrthoDB, TreeFam, Hieranoid, OMA, OrthoFinder, orthoMCL, Panther, Phylome, RoundUp, SonicParanoid
FBgn0032782	Rab9	RAB9B	11	eggNOG, Homologene, TreeFam, Hieranoid, OMA, OrthoFinder, orthoMCL, Panther, Phylome, RoundUp, SonicParanoid
FBgn0032782	Rab9	RAB7B	3	eggNOG, OrthoDB, Phylome
FBgn0032782	Rab9	RAB7A	3	eggNOG, OrthoDB, Phylome
FBgn0032783	CG10237	TTPAL	13	Compara, eggNOG, OrthoDB, Domainoid, Hieranoid, Inparanoid, OrthoFinder, OrthoInspector, orthoMCL, Panther, Phylome, RoundUp, SonicParanoid
FBgn0032783	CG10237	CLVS2	8	eggNOG, OrthoDB, OMA, OrthoFinder, OrthoInspector, Phylome, RoundUp, SonicParanoid
FBgn0032783	CG10237	CLVS1	7	eggNOG, OrthoDB, OMA, OrthoFinder, OrthoInspector, Phylome, SonicParanoid
FBgn0032783	CG10237	TTPA	6	eggNOG, OrthoDB, Hieranoid, OrthoFinder, Panther, Phylome
FBgn0032783	CG10237	RLBP1	6	eggNOG, OrthoDB, OrthoFinder, OrthoInspector, Phylome, SonicParanoid
FBgn0033194	Vps13	VPS13A	16	Compara, eggNOG, Homologene, OrthoDB, TreeFam, Domainoid, Hieranoid, Inparanoid, OMA, OrthoFinder, OrthoInspector, orthoMCL, Panther, Phylome, RoundUp, SonicParanoid
FBgn0033194	Vps13	VPS13C	11	Compara, OrthoDB, Domainoid, OMA, OrthoFinder, OrthoInspector, orthoMCL, Panther, Phylome, RoundUp, SonicParanoid
FBgn0033194	Vps13	VPS13D	4	eggNOG, OrthoDB, Phylome, RoundUp
FBgn0033483	egr	EDA	5	eggNOG, Isobase, Domainoid, Panther, Phylome
FBgn0033483	egr	TNFSF12	3	Panther, Phylome, RoundUp
FBgn0033483	egr	TNFSF12-TNFSF13	3	Panther, Phylome, RoundUp
FBgn0033483	egr	TNFSF13B	3	Panther, Phylome, RoundUp
FBgn0033483	egr	TNFSF13	3	OrthoFinder, Panther, Phylome
FBgn0033988	pcs	SH3BP5L	11	eggNOG, OrthoDB, Domainoid, Inparanoid, OrthoFinder, OrthoInspector, orthoMCL, Panther, Phylome, RoundUp, SonicParanoid
FBgn0033988	pcs	SH3BP5	9	Compara, eggNOG, Isobase, OrthoDB, TreeFam, orthoMCL, Panther, Phylome, SwiftOrtho
FBgn0034970	yki	YAP1	13	Compara, eggNOG, OrthoDB, TreeFam, Domainoid, Hieranoid, OrthoFinder, OrthoInspector, orthoMCL, Panther, Phylome, RoundUp, SonicParanoid
FBgn0034970	yki	WWTR1	10	Compara, eggNOG, OrthoDB, TreeFam, Hieranoid, OrthoFinder, OrthoInspector, Panther, Phylome, SonicParanoid
FBgn0035432	ZnT63C	SLC30A1	13	eggNOG, Homologene, OrthoDB, Domainoid, Inparanoid, OMA, OrthoFinder, OrthoInspector, orthoMCL, Panther, Phylome, RoundUp, SonicParanoid
FBgn0035432	ZnT63C	SLC30A10	13	Compara, eggNOG, Isobase, OrthoDB, TreeFam, OMA, OrthoFinder, OrthoInspector, orthoMCL, Panther, Phylome, RoundUp, SonicParanoid
FBgn0035432	ZnT63C	SLC30A7	4	eggNOG, OMA, Phylome, RoundUp
FBgn0035432	ZnT63C	SLC30A8	4	Compara, eggNOG, OrthoDB, Phylome
FBgn0035432	ZnT63C	SLC30A5	3	eggNOG, Phylome, RoundUp
FBgn0035432	ZnT63C	SLC30A4	3	eggNOG, OrthoDB, Phylome
FBgn0035432	ZnT63C	SLC30A3	3	Compara, eggNOG, Phylome
FBgn0035499	Chd64	TAGLN3	11	Compara, eggNOG, OrthoDB, Domainoid, Inparanoid, OrthoFinder, OrthoInspector, orthoMCL, Phylome, RoundUp, SonicParanoid
FBgn0035499	Chd64	TAGLN2	10	Compara, eggNOG, OrthoDB, Domainoid, Inparanoid, OrthoFinder, OrthoInspector, Phylome, RoundUp, SonicParanoid
FBgn0035499	Chd64	CNN3	9	eggNOG, Homologene, OrthoDB, OrthoFinder, OrthoInspector, orthoMCL, Phylome, RoundUp, SonicParanoid
FBgn0035499	Chd64	TAGLN	8	Compara, Domainoid, Inparanoid, OrthoFinder, OrthoInspector, Phylome, RoundUp, SonicParanoid
FBgn0035499	Chd64	CNN1	8	Compara, eggNOG, OrthoDB, OrthoFinder, OrthoInspector, Phylome, RoundUp, SonicParanoid
FBgn0035499	Chd64	CNN2	7	Compara, eggNOG, OrthoDB, OrthoFinder, Phylome, RoundUp, SonicParanoid
FBgn0035848	Uxs	UXS1	16	Compara, eggNOG, Homologene, Isobase, OrthoDB, TreeFam, Domainoid, Hieranoid, Inparanoid, OMA, OrthoFinder, OrthoInspector, orthoMCL, Panther, Phylome, SonicParanoid
FBgn0035848	Uxs	TGDS	3	OrthoDB, Phylome, RoundUp
FBgn0036126	Irbp18	CEBPG	10	eggNOG, Isobase, TreeFam, Hieranoid, Inparanoid, OrthoInspector, orthoMCL, Panther, Phylome, RoundUp
FBgn0036126	Irbp18	CEBPA	4	eggNOG, OrthoInspector, Phylome, RoundUp
FBgn0036126	Irbp18	CEBPD	4	eggNOG, OrthoInspector, Phylome, RoundUp
FBgn0036126	Irbp18	CEBPB	3	eggNOG, Phylome, RoundUp
FBgn0036126	Irbp18	CEBPE	3	eggNOG, OrthoInspector, Phylome
FBgn0036255	Atg12	ATG12	15	Compara, eggNOG, Homologene, OrthoDB, TreeFam, Domainoid, Hieranoid, Inparanoid, OrthoFinder, OrthoInspector, orthoMCL, Panther, Phylome, RoundUp, SonicParanoid
FBgn0037384	dgrn	RNF4	10	OrthoDB, Domainoid, Hieranoid, OrthoFinder, OrthoInspector, orthoMCL, Panther, Phylome, RoundUp, SonicParanoid
FBgn0037728	p23	PTGES3	15	Compara, eggNOG, Isobase, OrthoDB, TreeFam, Hieranoid, Inparanoid, OMA, OrthoFinder, OrthoInspector, orthoMCL, Panther, Phylome, RoundUp, SonicParanoid
FBgn0037728	p23	PTGES3L	9	Compara, eggNOG, OrthoDB, Inparanoid, OrthoFinder, orthoMCL, Panther, Phylome, SonicParanoid
FBgn0037874	Tctp	TPT1	16	Compara, eggNOG, Homologene, OrthoDB, TreeFam, Domainoid, Hieranoid, Inparanoid, OMA, OrthoFinder, OrthoInspector, orthoMCL, Panther, Phylome, RoundUp, SonicParanoid
FBgn0037874	Tctp	TPT1P8	9	Domainoid, Hieranoid, Inparanoid, OMA, OrthoFinder, OrthoInspector, Panther, Phylome, SonicParanoid
FBgn0037874	Tctp	NHSL2	8	Domainoid, Hieranoid, Inparanoid, OMA, OrthoFinder, OrthoInspector, Panther, SonicParanoid
FBgn0038853	RhoGAP93B	ARHGAP39	14	Compara, eggNOG, OrthoDB, TreeFam, Domainoid, Hieranoid, Inparanoid, OrthoFinder, OrthoInspector, orthoMCL, Panther, Phylome, RoundUp, SonicParanoid
FBgn0039044	p53	TP53	10	Compara, Isobase, TreeFam, Domainoid, OrthoFinder, OrthoInspector, Panther, Phylome, RoundUp, SonicParanoid
FBgn0039044	p53	TP63	9	Compara, eggNOG, TreeFam, Domainoid, OrthoFinder, OrthoInspector, Panther, Phylome, RoundUp
FBgn0039044	p53	TP73	8	Compara, eggNOG, TreeFam, Domainoid, OrthoInspector, Panther, Phylome, RoundUp
FBgn0039254	Nmnat	NMNAT1	14	eggNOG, OrthoDB, TreeFam, Domainoid, Hieranoid, Inparanoid, OMA, OrthoFinder, OrthoInspector, orthoMCL, Panther, Phylome, RoundUp, SonicParanoid
FBgn0039254	Nmnat	NMNAT3	13	eggNOG, Isobase, OrthoDB, Domainoid, Hieranoid, Inparanoid, OMA, OrthoFinder, OrthoInspector, orthoMCL, Panther, Phylome, SonicParanoid
FBgn0039254	Nmnat	NMNAT2	10	Compara, eggNOG, OrthoDB, TreeFam, Hieranoid, OrthoFinder, Panther, Phylome, RoundUp, SonicParanoid
FBgn0039431	plum	IGDCC3	3	eggNOG, Domainoid, Phylome
FBgn0039431	plum	BOC	3	TreeFam, Domainoid, Phylome
FBgn0039461	CG5500	OXLD1	12	Compara, eggNOG, OrthoDB, TreeFam, Inparanoid, OrthoFinder, OrthoInspector, orthoMCL, Panther, Phylome, RoundUp, SonicParanoid
FBgn0041092	tai	NCOA3	5	Compara, eggNOG, Hieranoid, Inparanoid, Panther
FBgn0041092	tai	NCOA1	5	Compara, eggNOG, Hieranoid, Inparanoid, Panther
FBgn0041092	tai	NCOA2	5	Compara, eggNOG, Hieranoid, Inparanoid, Panther
FBgn0041111	lilli	AFF4	9	Compara, eggNOG, Domainoid, Hieranoid, Inparanoid, OrthoFinder, OrthoInspector, Panther, RoundUp
FBgn0041111	lilli	AFF2	9	Compara, eggNOG, Domainoid, Hieranoid, Inparanoid, OrthoFinder, OrthoInspector, Panther, RoundUp
FBgn0041111	lilli	AFF1	8	Compara, eggNOG, Domainoid, Hieranoid, Inparanoid, OrthoFinder, Panther, RoundUp
FBgn0041111	lilli	AFF3	8	Compara, eggNOG, Domainoid, Hieranoid, Inparanoid, OrthoFinder, OrthoInspector, Panther
FBgn0041604	dlp	GPC1	13	Compara, eggNOG, OrthoDB, TreeFam, Domainoid, Inparanoid, OMA, OrthoFinder, OrthoInspector, Panther, Phylome, RoundUp, SonicParanoid
FBgn0041604	dlp	GPC6	13	eggNOG, OrthoDB, TreeFam, Domainoid, Inparanoid, OMA, OrthoFinder, OrthoInspector, orthoMCL, Panther, Phylome, RoundUp, SonicParanoid
FBgn0041604	dlp	GPC4	13	eggNOG, Homologene, Isobase, OrthoDB, TreeFam, Domainoid, Inparanoid, OrthoFinder, OrthoInspector, orthoMCL, Panther, Phylome, SonicParanoid
FBgn0041604	dlp	GPC2	11	Compara, eggNOG, OrthoDB, TreeFam, Domainoid, OMA, OrthoFinder, OrthoInspector, Panther, Phylome, SonicParanoid
FBgn0041789	Pax	PXN	14	Compara, eggNOG, OrthoDB, TreeFam, Domainoid, Hieranoid, Inparanoid, OrthoFinder, OrthoInspector, orthoMCL, Panther, Phylome, RoundUp, SonicParanoid
FBgn0041789	Pax	TGFB1I1	11	Compara, eggNOG, Isobase, OrthoDB, TreeFam, Hieranoid, OrthoFinder, Panther, Phylome, RoundUp, SonicParanoid
FBgn0041789	Pax	LPXN	9	Compara, eggNOG, OrthoDB, TreeFam, Hieranoid, OrthoFinder, Panther, Phylome, SonicParanoid
FBgn0041789	Pax	LIMS1	4	OrthoDB, OrthoFinder, Phylome, SonicParanoid
FBgn0041789	Pax	LIMS2	4	OrthoDB, OrthoFinder, Phylome, SonicParanoid
FBgn0041789	Pax	PDLIM7	4	eggNOG, OrthoFinder, Phylome, SonicParanoid
FBgn0041789	Pax	PDLIM5	4	eggNOG, OrthoFinder, Phylome, SonicParanoid
FBgn0041789	Pax	FHL3	3	OrthoFinder, Phylome, SonicParanoid
FBgn0041789	Pax	FHL2	3	OrthoFinder, Phylome, SonicParanoid
FBgn0041789	Pax	FHL1	3	OrthoFinder, Phylome, SonicParanoid
FBgn0041789	Pax	FHL5	3	OrthoFinder, Phylome, SonicParanoid
FBgn0041789	Pax	LDB3	3	eggNOG, OrthoFinder, Phylome
FBgn0045035	tefu	ATM	12	Isobase, OrthoDB, Domainoid, Hieranoid, Inparanoid, OrthoFinder, OrthoInspector, orthoMCL, Panther, Phylome, RoundUp, SonicParanoid
FBgn0052179	Krn	NRG1	3	OrthoInspector, Phylome, RoundUp
FBgn0052528	parvin	PARVB	16	Compara, eggNOG, Homologene, OrthoDB, TreeFam, Domainoid, Hieranoid, Inparanoid, OMA, OrthoFinder, OrthoInspector, orthoMCL, Panther, Phylome, RoundUp, SonicParanoid
FBgn0052528	parvin	PARVA	16	Compara, eggNOG, OrthoDB, TreeFam, Domainoid, Hieranoid, Inparanoid, OMA, OrthoFinder, OrthoInspector, orthoMCL, Panther, Phylome, RoundUp, SonicParanoid, SwiftOrtho
FBgn0052528	parvin	PARVG	6	Compara, eggNOG, OrthoDB, OMA, Panther, Phylome
FBgn0053196	dpy	FBN1	5	eggNOG, OrthoDB, Domainoid, OrthoInspector, Phylome
FBgn0053196	dpy	FBN3	5	eggNOG, OrthoDB, Domainoid, OrthoInspector, Phylome
FBgn0053196	dpy	LTBP1	4	OrthoDB, Domainoid, OrthoInspector, Phylome
FBgn0053196	dpy	FBN2	4	OrthoDB, Domainoid, OrthoInspector, Phylome
FBgn0053196	dpy	LTBP2	4	OrthoDB, Domainoid, OrthoInspector, Phylome
FBgn0053196	dpy	LTBP4	4	OrthoDB, Domainoid, OrthoInspector, Phylome
FBgn0053196	dpy	LTBP3	3	OrthoDB, OrthoInspector, Phylome
FBgn0053196	dpy	MATN2	3	eggNOG, Phylome, SwiftOrtho
FBgn0085432	pan	TCF7L2	9	eggNOG, Isobase, Domainoid, OrthoFinder, OrthoInspector, orthoMCL, Panther, Phylome, RoundUp
FBgn0085432	pan	LEF1	8	eggNOG, TreeFam, Domainoid, OrthoFinder, OrthoInspector, Panther, Phylome, RoundUp
FBgn0085432	pan	TCF7	7	eggNOG, TreeFam, Domainoid, OrthoFinder, OrthoInspector, Panther, Phylome
FBgn0085432	pan	TCF7L1	7	eggNOG, TreeFam, Domainoid, OrthoFinder, OrthoInspector, Panther, Phylome
FBgn0085432	pan	SOX11	2	Phylome, SwiftOrtho
FBgn0086444	l(2)37Cb	DHX16	16	Compara, eggNOG, Homologene, OrthoDB, TreeFam, Domainoid, Hieranoid, Inparanoid, OMA, OrthoFinder, OrthoInspector, orthoMCL, Panther, Phylome, RoundUp, SonicParanoid
FBgn0086444	l(2)37Cb	DHX8	7	eggNOG, OrthoDB, OMA, OrthoFinder, orthoMCL, Phylome, SonicParanoid
FBgn0086444	l(2)37Cb	DHX15	7	eggNOG, OrthoDB, OMA, OrthoFinder, orthoMCL, Phylome, SonicParanoid
FBgn0086444	l(2)37Cb	DHX35	6	eggNOG, OrthoDB, OMA, OrthoFinder, orthoMCL, Phylome
FBgn0086444	l(2)37Cb	DHX33	6	eggNOG, OrthoDB, OMA, OrthoFinder, orthoMCL, Phylome
FBgn0086444	l(2)37Cb	DHX38	6	eggNOG, OrthoDB, OrthoFinder, orthoMCL, Phylome, SonicParanoid
FBgn0086444	l(2)37Cb	DQX1	4	eggNOG, OrthoDB, OrthoFinder, Phylome
FBgn0086444	l(2)37Cb	DHX40	4	eggNOG, OrthoDB, OrthoFinder, Phylome
FBgn0086444	l(2)37Cb	DHX32	4	eggNOG, OrthoDB, OrthoFinder, Phylome
FBgn0086444	l(2)37Cb	DHX37	3	eggNOG, OrthoDB, Phylome
FBgn0086444	l(2)37Cb	DHX36	3	eggNOG, OMA, Phylome
FBgn0243512	puc	DUSP10	11	eggNOG, Isobase, OrthoDB, Domainoid, OrthoFinder, OrthoInspector, orthoMCL, Panther, Phylome, RoundUp, SonicParanoid
FBgn0243512	puc	DUSP8	5	eggNOG, OrthoDB, Inparanoid, Phylome, RoundUp
FBgn0243512	puc	DUSP16	5	eggNOG, OrthoDB, Inparanoid, Phylome, RoundUp
FBgn0243512	puc	SSH2	4	eggNOG, OrthoDB, Phylome, RoundUp
FBgn0243512	puc	SSH3	4	eggNOG, OrthoDB, Phylome, RoundUp
FBgn0243512	puc	DUSP4	4	eggNOG, OrthoDB, Phylome, RoundUp
FBgn0243512	puc	DUSP1	4	eggNOG, OrthoDB, Phylome, RoundUp
FBgn0243512	puc	DUSP2	3	eggNOG, OrthoDB, Phylome
FBgn0243512	puc	DUSP5	3	eggNOG, OrthoDB, Phylome
FBgn0243512	puc	DUSP14	3	OrthoDB, Phylome, RoundUp
FBgn0243512	puc	DUSP18	3	OrthoDB, Phylome, RoundUp
FBgn0243512	puc	DUSP28	3	OrthoDB, TreeFam, Phylome
FBgn0243512	puc	STYXL2	3	eggNOG, OrthoDB, Phylome
FBgn0243512	puc	DUSP26	3	eggNOG, OrthoDB, Phylome
FBgn0243512	puc	SSH1	3	eggNOG, OrthoDB, Phylome
FBgn0243512	puc	STYX	3	eggNOG, OrthoDB, Phylome
FBgn0243512	puc	DUSP3	3	eggNOG, OrthoDB, Phylome
FBgn0243512	puc	DUSP19	3	eggNOG, OrthoDB, Phylome
FBgn0243512	puc	DUSP15	3	eggNOG, OrthoDB, Phylome
FBgn0243512	puc	DUSP29	3	eggNOG, OrthoDB, Phylome
FBgn0243512	puc	DUSP13	3	eggNOG, OrthoDB, Phylome
FBgn0243512	puc	DUSP12	3	eggNOG, Phylome, SwiftOrtho
FBgn0243516	Vrp1	WIPF1	4	Compara, eggNOG, TreeFam, OrthoFinder
FBgn0259246	brp	ERC1	9	Domainoid, Inparanoid, OrthoFinder, OrthoInspector, orthoMCL, Panther, Phylome, RoundUp, SonicParanoid
FBgn0259246	brp	ERC2	9	eggNOG, Inparanoid, OrthoFinder, OrthoInspector, orthoMCL, Panther, Phylome, RoundUp, SonicParanoid
FBgn0259678	sqa	MYLK3	6	eggNOG, OrthoFinder, Panther, Phylome, RoundUp, SonicParanoid
FBgn0259678	sqa	MYLK2	5	Homologene, OrthoFinder, Panther, Phylome, SonicParanoid
FBgn0259678	sqa	MYLK4	4	eggNOG, OrthoFinder, Panther, Phylome
FBgn0260635	Diap1	BIRC3	10	eggNOG, OrthoDB, TreeFam, Domainoid, Hieranoid, OrthoFinder, orthoMCL, Panther, Phylome, SonicParanoid
FBgn0260635	Diap1	BIRC2	10	eggNOG, OrthoDB, TreeFam, Domainoid, Hieranoid, OrthoFinder, orthoMCL, Panther, Phylome, SonicParanoid
FBgn0260635	Diap1	XIAP	8	eggNOG, OrthoDB, TreeFam, OrthoFinder, orthoMCL, Panther, Phylome, SonicParanoid
FBgn0260635	Diap1	BIRC7	7	eggNOG, OrthoDB, TreeFam, OrthoFinder, orthoMCL, Panther, Phylome
FBgn0260635	Diap1	BIRC8	4	OrthoDB, OrthoFinder, Panther, Phylome
FBgn0260635	Diap1	NAIP	3	eggNOG, TreeFam, Phylome
FBgn0260945	Atg1	ULK1	15	Compara, eggNOG, Isobase, OrthoDB, TreeFam, Domainoid, Hieranoid, Inparanoid, OrthoFinder, OrthoInspector, orthoMCL, Panther, Phylome, RoundUp, SonicParanoid
FBgn0260945	Atg1	ULK2	14	Compara, eggNOG, OrthoDB, TreeFam, Domainoid, Hieranoid, Inparanoid, OrthoFinder, OrthoInspector, orthoMCL, Panther, Phylome, RoundUp, SonicParanoid
FBgn0260945	Atg1	ULK3	4	eggNOG, OrthoDB, Phylome, RoundUp
FBgn0261549	rdgA	DGKI	15	Compara, eggNOG, OrthoDB, TreeFam, Domainoid, Hieranoid, Inparanoid, OrthoFinder, OrthoInspector, orthoMCL, Panther, Phylome, RoundUp, SonicParanoid, SwiftOrtho
FBgn0261549	rdgA	DGKZ	15	Compara, eggNOG, Homologene, Isobase, OrthoDB, TreeFam, Domainoid, Hieranoid, Inparanoid, OrthoFinder, OrthoInspector, orthoMCL, Panther, Phylome, SonicParanoid
FBgn0261549	rdgA	DGKB	3	Compara, OrthoFinder, Phylome
FBgn0261549	rdgA	DGKG	3	Compara, OrthoFinder, Phylome
FBgn0261549	rdgA	DGKE	3	Compara, OrthoFinder, Phylome
FBgn0261983	l(2)gd1	CC2D1A	16	Compara, eggNOG, Homologene, OrthoDB, TreeFam, Domainoid, Hieranoid, Inparanoid, OMA, OrthoFinder, OrthoInspector, orthoMCL, Panther, Phylome, RoundUp, SonicParanoid
FBgn0261983	l(2)gd1	CC2D1B	14	Compara, eggNOG, OrthoDB, TreeFam, Domainoid, Hieranoid, Inparanoid, OMA, OrthoFinder, OrthoInspector, orthoMCL, Panther, Phylome, SonicParanoid
FBgn0263106	DnaJ-1	DNAJB4	14	eggNOG, Homologene, OrthoDB, TreeFam, Domainoid, Hieranoid, Inparanoid, OMA, OrthoFinder, OrthoInspector, orthoMCL, Phylome, RoundUp, SonicParanoid
FBgn0263106	DnaJ-1	DNAJB1	14	Compara, eggNOG, OrthoDB, TreeFam, Domainoid, Hieranoid, Inparanoid, OMA, OrthoFinder, OrthoInspector, orthoMCL, Phylome, RoundUp, SonicParanoid
FBgn0263106	DnaJ-1	DNAJB5	14	Compara, eggNOG, OrthoDB, TreeFam, Domainoid, Hieranoid, Inparanoid, OMA, OrthoFinder, OrthoInspector, orthoMCL, Panther, Phylome, SonicParanoid
FBgn0263106	DnaJ-1	DNAJB13	7	eggNOG, OrthoDB, OMA, OrthoFinder, orthoMCL, Phylome, SonicParanoid
FBgn0263106	DnaJ-1	DNAJA2	3	OMA, Phylome, SwiftOrtho
FBgn0263106	DnaJ-1	DNAJB2	3	Compara, eggNOG, Phylome
FBgn0263106	DnaJ-1	DNAJB6	3	Compara, eggNOG, Phylome
FBgn0263106	DnaJ-1	DNAJB7	3	Compara, eggNOG, Phylome
FBgn0263106	DnaJ-1	DNAJB12	3	Compara, eggNOG, Phylome
FBgn0263106	DnaJ-1	DNAJB14	3	Compara, eggNOG, Phylome
FBgn0263106	DnaJ-1	DNAJB8	3	Compara, eggNOG, Phylome
FBgn0263289	scrib	SCRIB	12	eggNOG, OrthoDB, Domainoid, Hieranoid, Inparanoid, OMA, OrthoFinder, OrthoInspector, orthoMCL, Panther, Phylome, SonicParanoid
FBgn0263289	scrib	LRRC1	7	eggNOG, OrthoDB, Domainoid, OrthoInspector, orthoMCL, Phylome, RoundUp
FBgn0263289	scrib	ERBIN	3	eggNOG, OrthoDB, Phylome
FBgn0264495	gpp	DOT1L	15	Compara, eggNOG, Isobase, OrthoDB, TreeFam, Domainoid, Hieranoid, Inparanoid, OrthoFinder, OrthoInspector, orthoMCL, Panther, Phylome, RoundUp, SonicParanoid
FBgn0264707	RhoGEF3	ARHGEF9	9	eggNOG, Domainoid, OrthoFinder, OrthoInspector, orthoMCL, Panther, Phylome, RoundUp, SonicParanoid
FBgn0264707	RhoGEF3	SPATA13	8	Domainoid, OrthoFinder, OrthoInspector, orthoMCL, Panther, Phylome, RoundUp, SonicParanoid
FBgn0264707	RhoGEF3	ARHGEF4	8	eggNOG, Domainoid, OrthoFinder, OrthoInspector, orthoMCL, Phylome, RoundUp, SonicParanoid
FBgn0264707	RhoGEF3	PREX1	4	eggNOG, OrthoInspector, Phylome, RoundUp
FBgn0264707	RhoGEF3	PREX2	3	eggNOG, OrthoInspector, Phylome
FBgn0265598	Bx	LMO3	8	Isobase, Domainoid, OrthoFinder, OrthoInspector, Panther, Phylome, RoundUp, SonicParanoid
FBgn0265598	Bx	LMO1	8	Domainoid, OrthoFinder, OrthoInspector, orthoMCL, Panther, Phylome, RoundUp, SonicParanoid
FBgn0266599	Hsc70-4	HSPA8	14	eggNOG, Isobase, OrthoDB, Domainoid, Hieranoid, Inparanoid, OMA, OrthoFinder, OrthoInspector, orthoMCL, Panther, Phylome, RoundUp, SonicParanoid
FBgn0266599	Hsc70-4	HSPA2	11	Compara, eggNOG, OrthoDB, Domainoid, OMA, OrthoFinder, OrthoInspector, orthoMCL, Panther, Phylome, SonicParanoid
FBgn0266599	Hsc70-4	HSPA6	9	eggNOG, Isobase, OrthoDB, OMA, OrthoFinder, OrthoInspector, orthoMCL, Phylome, SonicParanoid
FBgn0266599	Hsc70-4	HSPA1A	8	eggNOG, OrthoDB, OMA, OrthoFinder, OrthoInspector, orthoMCL, Phylome, SonicParanoid
FBgn0266599	Hsc70-4	HSPA1B	8	eggNOG, OrthoDB, orthoMCL, OMA, OrthoFinder, OrthoInspector, Phylome, SonicParanoid
FBgn0266599	Hsc70-4	HSPA1L	8	eggNOG, OrthoDB, OMA, OrthoFinder, OrthoInspector, orthoMCL, Phylome, SonicParanoid
FBgn0266599	Hsc70-4	HSPA5	7	eggNOG, OrthoDB, OMA, OrthoFinder, orthoMCL, Phylome, SwiftOrtho
FBgn0266599	Hsc70-4	HSPA9	4	eggNOG, OrthoDB, OrthoFinder, Phylome
FBgn0266599	Hsc70-4	HSPA13	3	eggNOG, OrthoDB, Phylome
FBgn0266674	Sec15	EXOC6B	15	eggNOG, Homologene, OrthoDB, TreeFam, Domainoid, Hieranoid, Inparanoid, OMA, OrthoFinder, OrthoInspector, orthoMCL, Panther, Phylome, RoundUp, SonicParanoid
FBgn0266674	Sec15	EXOC6	15	Compara, eggNOG, OrthoDB, TreeFam, Domainoid, Hieranoid, Inparanoid, OMA, OrthoFinder, OrthoInspector, orthoMCL, Panther, Phylome, RoundUp, SonicParanoid
FBgn0267487	Ptp61F	PTPN2	15	Compara, eggNOG, Homologene, OrthoDB, Domainoid, Hieranoid, Inparanoid, OrthoFinder, OrthoInspector, orthoMCL, Panther, Phylome, RoundUp, SonicParanoid, SwiftOrtho
FBgn0267487	Ptp61F	PTPN1	13	eggNOG, Isobase, OrthoDB, Domainoid, Hieranoid, Inparanoid, OrthoFinder, OrthoInspector, orthoMCL, Panther, Phylome, RoundUp, SonicParanoid
FBgn0267821	da	TCF4	15	Compara, eggNOG, OrthoDB, TreeFam, Domainoid, Hieranoid, Inparanoid, OrthoFinder, OrthoInspector, orthoMCL, Panther, Phylome, RoundUp, SonicParanoid, SwiftOrtho
FBgn0267821	da	TCF12	13	Compara, eggNOG, OrthoDB, TreeFam, Domainoid, Hieranoid, Inparanoid, OrthoFinder, OrthoInspector, orthoMCL, Panther, RoundUp, SonicParanoid
FBgn0267821	da	TCF3	12	Compara, eggNOG, OrthoDB, TreeFam, Domainoid, Hieranoid, Inparanoid, OrthoFinder, OrthoInspector, Panther, RoundUp, SonicParanoid
FBgn0283499	InR	IGF1R	15	Homologene, Isobase, OrthoDB, Domainoid, Hieranoid, Inparanoid, OMA, OrthoFinder, OrthoInspector, orthoMCL, Panther, Phylome, RoundUp, SonicParanoid, SwiftOrtho
FBgn0283499	InR	INSR	14	eggNOG, OrthoDB, TreeFam, Domainoid, Hieranoid, Inparanoid, OMA, OrthoFinder, OrthoInspector, orthoMCL, Panther, Phylome, RoundUp, SonicParanoid
FBgn0283499	InR	INSRR	13	eggNOG, OrthoDB, TreeFam, Domainoid, Hieranoid, Inparanoid, OMA, OrthoFinder, OrthoInspector, orthoMCL, Panther, Phylome, SonicParanoid
FBgn0284084	wg	WNT1	15	Compara, eggNOG, Homologene, Isobase, OrthoDB, TreeFam, Hieranoid, OMA, OrthoFinder, OrthoInspector, orthoMCL, Panther, Phylome, RoundUp, SonicParanoid
FBgn0284084	wg	WNT4	5	eggNOG, Domainoid, Inparanoid, OrthoInspector, Phylome
FBgn0284084	wg	WNT5A	4	eggNOG, OMA, OrthoInspector, Phylome
FBgn0284084	wg	WNT3	3	eggNOG, OrthoInspector, Phylome
FBgn0284084	wg	WNT8A	3	eggNOG, OMA, Phylome
FBgn0284084	wg	WNT6	3	eggNOG, OrthoDB, Phylome
FBgn0284084	wg	WNT5B	3	eggNOG, OMA, Phylome
FBgn0284084	wg	WNT2	3	eggNOG, OrthoInspector, Phylome
FBgn0284084	wg	WNT11	3	eggNOG, Phylome, SwiftOrtho
FBgn0284084	wg	WNT3A	3	eggNOG, OrthoInspector, Phylome
FBgn0284220	Top2	TOP2A	15	eggNOG, Homologene, OrthoDB, TreeFam, Domainoid, Hieranoid, Inparanoid, OMA, OrthoFinder, OrthoInspector, orthoMCL, Panther, Phylome, RoundUp, SonicParanoid
FBgn0284220	Top2	TOP2B	14	eggNOG, Isobase, OrthoDB, TreeFam, Domainoid, Hieranoid, Inparanoid, OMA, OrthoFinder, OrthoInspector, orthoMCL, Panther, Phylome, SonicParanoid
FBgn0284421	Psn	PSEN2	15	Compara, eggNOG, Homologene, OrthoDB, TreeFam, Hieranoid, Inparanoid, OMA, OrthoFinder, OrthoInspector, orthoMCL, Panther, Phylome, RoundUp, SonicParanoid
FBgn0284421	Psn	PSEN1	15	Compara, eggNOG, Isobase, OrthoDB, TreeFam, Domainoid, Hieranoid, Inparanoid, OMA, OrthoFinder, OrthoInspector, orthoMCL, Panther, Phylome, SonicParanoid
